# Supplementary material for: Neighborhood-level disparities and subway utilization during the COVID-19 pandemic in New York City
Source: Nat Commun. 2021 Jun 17;12:3692. doi: 10.1038/s41467-021-24088-7 (PMC8211826; doi:10.1038/s41467-021-24088-7)
Supplement: Supplementary file 4 — Source Data [file 41467_2021_24088_MOESM4_ESM.zip]

Archive with 20 entries (20 files):
- fig1_a.csv
- fig1_b.csv
- fig2.csv
- fig3a.csv
- fig3b.csv
- fig3c.csv
- fig4.csv
- fig5.csv
- sfig10.csv
- sfig2.csv
- sfig3.csv
- sfig4.csv
- sfig5_a.csv
- sfig5_b.csv
- sfig5_c.csv
- sfig6.csv
- sfig9.csv
- sfig8.csv
- sfig7.csv
- source_files_compressed
