# Supplementary material for: Neighborhood-level disparities and subway utilization during the COVID-19 pandemic in New York City
Source: Nat Commun. 2021 Jun 17;12:3692. doi: 10.1038/s41467-021-24088-7 (PMC8211826; doi:10.1038/s41467-021-24088-7)
Supplement: Supplementary file 4 — Source Data [file 41467_2021_24088_MOESM4_ESM.zip › fig1_a.csv]

bwqs_seq	lower	upper	mean
0.6451263677211698	1318.3530049613764	1479.3831564996437	1398.5348579365211
0.670877708816692	1321.2188574286586	1481.8699153184364	1401.2181150325778
0.6966290499122142	1324.0909397223488	1484.3453576946526	1403.9065202796457
0.7223803910077363	1326.9692653849208	1486.7946411263356	1406.6000835550726
0.7481317321032586	1329.8632804048862	1489.2550509167052	1409.2988147551528
0.7738830731987807	1332.7691576500652	1491.760487707855	1412.0027237951713
0.7996344142943029	1335.6813845122974	1494.2701395013369	1414.7118206094365
0.8253857553898251	1338.599974866097	1496.784013388229	1417.4261151513172
0.8511370964853473	1341.5249426162977	1499.3021164715399	1420.1456173932759
0.8768884375808694	1344.4563016981126	1501.824455866221	1422.8703373269116
0.9026397786763916	1347.3237438354183	1504.3510386992002	1425.6002849629926
0.9283911197719138	1350.218787086664	1506.8818721093953	1428.3354703314951
0.954142460867436	1353.173474641769	1509.4169632477292	1431.0759034816356
0.9798938019629582	1356.1346279479312	1511.935836108821	1433.8215944819146
1.0056451430584803	1359.0568123048813	1514.4287591279758	1436.5725534201488
1.0313964841540026	1362.0011259465994	1516.8698289455986	1439.3287904035114
1.0571478252495248	1364.9870044269815	1519.2821495657768	1442.0903155585634
1.082899166345047	1367.9796871684118	1521.6806188720304	1444.8571390312984
1.108650507440569	1370.9223239871883	1524.0828746079571	1447.6292709871752
1.1344018485360912	1373.935820047229	1526.488922751143	1450.406721611158
1.1601531896316133	1376.9120341082369	1528.8987692886035	1453.1895011077472
1.1859045307271356	1379.893798155598	1531.3675230843016	1455.9776197010267
1.2116558718226578	1382.8860308241651	1533.8980584654569	1458.7710876346957
1.2374072129181801	1385.9041691742354	1536.432775474615	1461.5699151721037
1.2631585540137023	1388.9710861994938	1538.9339873138765	1464.3741125962958
1.2889098951092244	1392.0428289661909	1541.4200946736719	1467.1836902100445
1.3146612362047465	1395.1372671292588	1543.9102182744855	1469.9986583358907
1.3404125773002686	1398.1803506087729	1546.4043646044506	1472.819027316177
1.3661639183957908	1401.1985418400886	1548.9025401621761	1475.6448075130927
1.3919152594913131	1404.2151867179032	1551.500438313786	1478.4760093087066
1.4176666005868352	1407.2383261402417	1554.1630732253498	1481.3126431050082
1.4434179416823576	1410.2679740892343	1556.8374389838045	1484.1547193239408
1.4691692827778797	1413.3041445771037	1559.6045847870407	1487.0022484074473
1.4949206238734019	1416.4254281871013	1562.3614599415303	1489.855240817503
1.520671964968924	1419.4893379962248	1565.0391800144969	1492.7137070361575
1.5464233060644461	1422.5598754351067	1567.7214894126428	1495.5776575655675
1.5721746471599682	1425.6370548401612	1570.4270043500512	1498.447102928043
1.5979259882554904	1428.7208905788102	1573.1830821426734	1501.3220536660815
1.6236773293510127	1431.8265746255452	1575.9052384401589	1504.2025203424082
1.6494286704465349	1434.9996212844062	1578.5928981284605	1507.0885135400108
1.675180011542057	1438.1986575118217	1581.2851415407238	1509.9800438621853
1.7009313526375793	1441.429280650395	1583.981976494351	1512.8771219325718
1.7266826937331015	1444.6691391946845	1586.6834108200815	1515.7797583951885
1.7524340348286236	1447.9201080518546	1589.3894523620093	1518.6879639144802
1.7781853759241457	1451.1981169933463	1592.053354027768	1521.6017491753507
1.803936717019668	1454.4835471610197	1594.7000808901425	1524.5211248832059
1.8296880581151902	1457.7764153561147	1597.2808759477987	1527.4461017639871
1.8554393992107123	1460.9297262555472	1599.8537067980856	1530.3766905642185
1.8811907403062345	1464.0998133002417	1602.4217067407415	1533.3129020510419
1.9069420814017566	1467.3276142409127	1605.1140122418517	1536.2547470122577
1.932693422497279	1470.643575610735	1607.9094383736578	1539.2022362563607
1.958444763592801	1473.9670306034525	1610.7363850591762	1542.1553806125871
1.9841961046883232	1477.2721390470156	1613.5447833474504	1545.1141909309483
2.0099474457838453	1480.5502201136273	1616.3580782165798	1548.0786780822748
2.035698786879368	1483.8167823718736	1619.223949566086	1551.0488529582497
2.06145012797489	1487.0036897231612	1622.0625491981953	1554.024726471457
2.087201469070412	1490.1974418403163	1624.8796146070722	1557.006309555417
2.1129528101659343	1493.3980534243685	1627.6483887030063	1559.993613164628
2.1387041512614564	1496.6055392079224	1630.4218807546122	1562.9866482746022
2.1644554923569785	1499.8199139552248	1633.2525622512514	1565.9854258819137
2.1902068334525007	1503.041192462232	1636.0958047866382	1568.9899570042344
2.215958174548023	1506.26938955668	1638.9568258629652	1572.0002526803712
2.241709515643545	1509.5045200981504	1641.9239741195966	1575.0163239703145
2.267460856739067	1512.7465989781401	1644.940514845244	1578.0381819552729
2.293212197834589	1515.9565362733924	1647.7046565980465	1581.0658377377174
2.3189635389301113	1519.1718233958586	1650.5453082455333	1584.0993024414156
2.3447148800256334	1522.4147181614956	1653.4126760793458	1587.1385872114827
2.370466221121156	1525.71074502672	1656.2347019352378	1590.1837032144142
2.396217562216678	1529.048154635515	1658.996244635016	1593.2346616381328
2.4219689033122003	1532.345829708375	1661.7515582130513	1596.2914736920216
2.4477202444077224	1535.6460786470548	1664.5537957537974	1599.354150606974
2.473471585503245	1538.9534354088162	1667.3641696595575	1602.422703635431
2.499222926598767	1542.2679153019435	1670.0846323660219	1605.497144051423
2.5249742676942892	1545.5289967901927	1672.7364493038529	1608.5774831506076
2.5507256087898114	1548.7374243597299	1675.6052663203109	1611.6637322503182
2.5764769498853335	1552.0691051752224	1678.4790034848727	1614.7559026896008
2.6022282909808556	1555.4128909554647	1681.3546588397464	1617.8540058292579
2.6279796320763777	1558.7025242042305	1684.1997406510195	1620.958053051885
2.6537309731719	1561.9937592412225	1687.0496367294525	1624.0680557619203
2.679482314267422	1565.4990264151593	1689.9043552214384	1627.1840253856833
2.705233655362944	1568.9516332109765	1692.763904287163	1630.3059733714117
2.7309849964584663	1572.461329018475	1695.6282921006157	1633.4339111893125
2.756736337553989	1575.8232663051729	1698.5920529070147	1636.567850331598
2.782487678649511	1579.2333253130164	1701.605736327012	1639.7078023125314
2.808239019745033	1582.6507636397728	1704.6247666975855	1642.853778668463
2.8339903608405552	1586.0755972541872	1707.6491535054238	1646.0057909578811
2.8597417019360774	1589.5220032866962	1710.6660478343672	1649.1638507614489
2.8854930430315995	1593.0166225846688	1713.653180198947	1652.3279696820503
2.9112443841271216	1596.4006604564713	1716.6220193142976	1655.4981593448263
2.9369957252226437	1599.8725641733415	1719.5973072015042	1658.6744313972258
2.9627470663181663	1603.3520186985493	1722.480977461131	1661.8567975090443
2.9884984074136884	1606.8450652112838	1725.4105678729434	1665.045269372468
3.0142497485092106	1610.359829448361	1728.4024381191361	1668.239858702112
3.0400010896047327	1613.8358515202806	1731.2615889006436	1671.440577235071
3.065752430700255	1617.3456738537964	1734.104886080551	1674.6474367309581
3.091503771795777	1620.8631294622862	1737.0586448038907	1677.8604489719496
3.117255112891299	1624.388234946837	1740.1130533438445	1681.0796257628228
3.143006453986821	1627.9210069446524	1743.0566305707905	1684.304978931009
3.1687577950823433	1631.461462129107	1746.0049798672567	1687.5365203266294
3.194509136177866	1634.8439763105757	1748.9158395022405	1690.7742618225432
3.220260477273388	1638.4774478625452	1751.824472704159	1694.0182153143846
3.24601181836891	1641.9325601497185	1754.7013199771195	1697.2683927206153
3.2717631594644323	1645.219915460849	1757.542119422392	1700.524805982564
3.2975145005599544	1648.667171269189	1760.3875180216055	1703.787467064466
3.3232658416554766	1652.1049045951418	1763.2375232206264	1707.0563879535157
3.3490171827509987	1655.8564540203824	1766.0921424773749	1710.331580659905
3.374768523846521	1659.486306087075	1768.9440333680311	1713.6130572168702
3.4005198649420434	1662.8834343625736	1771.7680029761905	1716.9008296807303
3.4262712060375655	1666.5074732104617	1774.5964808131025	1720.1949101309406
3.4520225471330876	1670.133698142456	1777.475921102878	1723.4953106701303
3.4777738882286098	1673.7210597411474	1780.5322946635167	1726.8020434241505
3.503525229324132	1677.3263498658882	1783.5939236648796	1730.1151205421133
3.529276570419654	1680.9763679526452	1786.660817143708	1733.4345541964442
3.555027911515176	1684.6343288181195	1789.668056403146	1736.7603565829215
3.5807792526106983	1688.3002497465388	1792.7794809066897	1740.0925399207247
3.6065305937062204	1691.9741480597347	1795.8483529100201	1743.4311164524718
3.632281934801743	1695.6729105306879	1799.100620041399	1746.7760984442752
3.658033275897265	1699.3037241708523	1802.257893510669	1750.127498185779
3.6837846169927873	1702.998396124841	1805.5162321985163	1753.4853279902084
3.7095359580883094	1706.6644567741585	1808.7779397081256	1756.8496001944086
3.7352872991838315	1710.2276265431956	1811.9221693877023	1760.2203271588985
3.7610386402793536	1713.8779488775338	1814.9712360065207	1763.5975212679127
3.7867899813748758	1717.537706161275	1818.1179542200557	1766.9811949294415
3.812541322470398	1721.205278367536	1821.2755653717838	1770.3713605752862
3.8382926635659205	1724.8806821840374	1824.3947243509167	1773.7680306610987
3.8640440046614426	1728.563934334135	1827.661866199856	1777.1712176664296
3.8897953457569647	1732.1397665429001	1830.9571529974407	1780.5809340947685
3.915546686852487	1735.7121099954925	1834.23611710598	1783.9971924735994
3.941298027948009	1739.4877448477253	1837.6380242825824	1787.42000535444
3.967049369043531	1743.0219655771994	1840.92579288398	1790.8493853128912
3.9928007101390532	1746.6465313726826	1844.3388187988282	1794.285344948677
4.018552051234575	1750.127549410351	1847.7949012453703	1797.7278968857001
4.0443033923300975	1753.8173638999194	1850.981547110517	1801.1770537720822
4.07005473342562	1757.5527739323516	1854.0607929471335	1804.6328282802137
4.095806074521143	1761.339346072227	1857.3133076561182	1808.0952331067936
4.121557415616664	1764.9737277208158	1860.6294963330174	1811.5642809728854
4.147308756712187	1768.6501485868248	1863.9687478396863	1815.0399846239602
4.173060097807708	1772.1607539214829	1867.276839142396	1818.5223568299375
4.198811438903231	1775.6931844249498	1870.5460073066663	1822.0114103852425
4.224562779998752	1779.3364423874916	1873.7844124565102	1825.5071581088462
4.250314121094275	1782.9347507147688	1877.0809556058782	1829.0096128443163
4.2760654621897976	1786.5237501918546	1880.4439219260075	1832.5187874598573
4.30181680328532	1790.2589416356645	1883.8412667914467	1836.0346948483677
4.327568144380842	1793.7644254165482	1887.3531170750832	1839.5573479274815
4.353319485476364	1797.193653216102	1890.871514137702	1843.0867596396174
4.379070826571886	1800.8348679553121	1894.2828659951174	1846.6229429520217
4.404822167667408	1804.7667959344094	1897.5941478586553	1850.1659108568244
4.43057350876293	1808.7052035535974	1900.8747912043768	1853.7156763710807
4.4563248498584525	1812.3992728574353	1904.1611062690877	1857.2722525368226
4.482076190953975	1816.1779040456272	1907.4531028583037	1860.8356524210994
4.507827532049497	1819.889442102221	1910.7507907944866	1864.4058891160369
4.53357887314502	1823.7368633041679	1914.1177039913766	1867.9829757388768
4.559330214240541	1827.6219302508111	1917.6296515535512	1871.5669254320305
4.585081555336064	1831.320650786746	1921.026754364377	1875.1577513631194
4.610832896431585	1834.9143313367697	1924.7957658573237	1878.7554667250336
4.636584237527108	1838.3228332472	1928.5252744968116	1882.360084735973
4.6623355786226295	1842.0940123465318	1932.1850005174238	1885.9716186395012
4.6880869197181525	1846.1555250405331	1935.7879222481904	1889.5900817045851
4.713838260813674	1849.9336603605254	1939.379423340251	1893.2154872256551
4.739589601909197	1853.8839775840931	1942.9810250925345	1896.8478485226485
4.765340943004718	1857.8427302486182	1946.8195635891466	1900.4871789410533
4.791092284100241	1861.5136929974572	1950.5593704104892	1904.1334918519678
4.816843625195762	1865.3058102167959	1954.1528918353006	1907.7868006521426
4.842594966291285	1869.1743494680031	1957.8781778111656	1911.4471187640331
4.868346307386808	1873.2951901177187	1961.4792819158708	1915.1144596358422
4.8940976484823295	1876.952346033521	1964.968335715588	1918.78883674158
4.9198489895778525	1880.9868090271614	1968.6697196870289	1922.4702635811066
4.945600330673374	1885.0025406189711	1972.2862373113153	1926.1587536801844
4.971351671768897	1888.7898383182037	1975.755693171283	1929.8543205905219
4.997103012864418	1892.509521595595	1979.3210355618216	1933.5569778898332
5.022854353959941	1896.0146120858092	1982.8266213732284	1937.266739181881
5.048605695055462	1899.4373353265346	1986.6374396239232	1940.9836180965303
5.074357036150985	1902.9837955723435	1990.415588367664	1944.7076282897917
5.100108377246507	1906.4299839901698	1993.9440161845528	1948.4387834438812
5.12585971834203	1910.109629351056	1997.3989070112684	1952.1770972672646
5.151611059437551	1913.7581996371564	2001.0550240295172	1955.9225834947101
5.177362400533074	1917.3400023966	2004.829896441707	1959.6752558873334
5.203113741628595	1920.933616481148	2008.5730944398877	1963.4351282326566
5.228865082724118	1924.5838558071168	2012.347270851929	1967.2022143446557
5.254616423819639	1928.3026159642477	2015.909055174805	1970.976528063805
5.280367764915162	1932.028561662849	2019.6774705557925	1974.7580832571387
5.306119106010685	1935.6768728229056	2023.7771839488703	1978.5468938182946
5.331870447106207	1939.4490156366762	2027.9217329082678	1982.3429736675694
5.35762178820173	1943.0854988286737	2031.952150190373	1986.1463367519614
5.383373129297251	1946.749731710358	2035.7481204611895	1989.956997045234
5.409124470392774	1950.2464481620884	2039.665971456434	1993.7749685479587
5.434875811488295	1953.7780358590046	2043.5625421239695	1997.6002652875711
5.460627152583818	1957.365635095247	2047.4665567863417	2001.432901318414
5.486378493679339	1961.2524538079047	2051.378029664539	2005.2728907218009
5.512129834774862	1965.1772894411447	2055.271272284982	2009.1202476060605
5.537881175870384	1969.0383397771043	2059.083332345756	2012.9749861065914
5.563632516965907	1972.9453757385863	2062.833112504869	2016.8371203859072
5.589383858061428	1976.4966144172643	2066.849075651965	2020.7066646336998
5.615135199156951	1979.9794471245875	2070.768872083911	2024.5836330668835
5.640886540252472	1983.3657057943308	2074.573041933364	2028.4680399296517
5.666637881347995	1986.8594012089623	2078.3930318084617	2032.3598994935212
5.692389222443516	1990.6015940265415	2082.234329116083	2036.2592260573958
5.718140563539039	1994.3703712334795	2086.071983649963	2040.1660339476123
5.7438919046345625	1998.038934018733	2090.0330590363806	2044.0803375179953
5.769643245730084	2001.6869414526132	2094.1281742740553	2048.002151149904
5.795394586825607	2005.2450632983034	2098.1067218533894	2051.931489252295
5.821145927921128	2009.0045344559883	2102.595048981673	2055.8683662617705
5.846897269016651	2012.8528646921748	2106.485952936515	2059.812796642626
5.872648610112172	2016.6781260794546	2110.328542541146	2063.764794886913
5.898399951207695	2020.5845136606297	2114.689958857973	2067.7243755144864
5.9241512923032165	2024.5055562171283	2119.0365605288625	2071.6915530730616
5.9499026333987395	2028.3068326214893	2123.251950486118	2075.666342138259
5.975653974494261	2032.1847592556169	2127.530331135752	2079.6487573136706
6.001405315589784	2036.0158160108567	2131.777509761876	2083.638813230904
6.027156656685305	2039.807426915121	2135.8674168354783	2087.6365245496427
6.052907997780828	2043.4243098815855	2139.8812165837103	2091.6419059576897
6.078659338876349	2046.8819112970339	2144.162916233734	2095.6549721710344
6.104410679971872	2050.6229087869597	2148.4359523332637	2099.675737933899
6.1301620210673935	2054.5411645694157	2152.5233178110207	2103.7042180187964
6.1559133621629165	2058.46690721272	2156.7944721694835	2107.740427226575
6.1816647032584395	2062.400151022497	2160.8126628032164	2111.784380386488
6.207416044353961	2066.0701328451173	2165.037269697322	2115.8360923562373
6.233167385449484	2069.5529893054018	2169.2391697232692	2119.895578022034
6.258918726545005	2073.1645378806693	2173.354980246596	2123.962852298643
6.284670067640528	2076.9843897083097	2177.544909975446	2128.037930129452
6.310421408736049	2080.8112796980054	2182.040045927555	2132.120826486519
6.336172749831572	2084.666684708048	2186.5588444137193	2136.211556370621
6.3619240909270935	2088.5193066588204	2190.8013944023983	2140.3101348113237
6.387675432022617	2092.07704089445	2195.1903864166384	2144.4165768670246
6.413426773118138	2095.927497269059	2199.481552803578	2148.5308976250158
6.439178114213661	2099.953249824917	2204.329006006772	2152.65311220153
6.464929455309182	2104.0821353476563	2209.1497570231036	2156.783235741808
6.490680796404705	2107.779967511971	2213.9665782617108	2160.921283420146
6.516432137500226	2111.611912689898	2218.476974597634	2165.067270439958
6.542183478595749	2115.6078110307153	2222.9859092591873	2169.22121203382
6.567934819691271	2119.5058869850595	2227.4885905734727	2173.3831234635386
6.593686160786794	2123.1327531191796	2232.125430421025	2177.553020020202
6.619437501882317	2126.6805672501414	2236.7690494326616	2181.7309170242365
6.645188842977838	2130.6543391544337	2241.3980319334046	2185.916829825458
6.670940184073361	2134.4259038595296	2246.046479620886	2190.1107738031383
6.696691525168882	2138.1732863771354	2250.5648383976554	2194.312764366053
6.722442866264405	2142.0739559455205	2255.083360352755	2198.522816952546
6.748194207359926	2146.0173553368313	2259.8904604370377	2202.740947030572
6.773945548455449	2149.855866591315	2264.6676448799944	2206.9671700977715
6.799696889550971	2153.653870551127	2269.362392960465	2211.201501681516
6.825448230646494	2157.383035742922	2274.039351217499	2215.443957338971
6.851199571742015	2161.190696292403	2278.747506995798	2219.694552657143
6.876950912837538	2165.066297799307	2283.5217442973412	2223.9533032529507
6.902702253933059	2169.0176698710075	2288.2967309862315	2228.220224773276
6.928453595028582	2173.0234888103605	2293.1235359173616	2232.4953328950155
6.954204936124103	2176.9933793835703	2298.1201035937906	2236.778643325148
6.979956277219626	2180.8955674919544	2302.8896544430404	2241.070171800788
7.005707618315148	2184.4720867203155	2307.649914141762	2245.369934089245
7.031458959410671	2187.9161183008064	2312.420013683379	2249.6779459880736
7.057210300506194	2191.3682487594856	2317.1583485831065	2253.9942233251436
7.082961641601715	2195.1075465640556	2321.8788051429633	2258.318781958692
7.108712982697238	2199.173014288941	2326.7393734601346	2262.6516377773823
7.134464323792759	2203.4024189106913	2331.5303247770416	2266.992806700356
7.160215664888282	2207.639957437022	2336.277734029416	2271.3423046773055
7.1859670059838034	2211.6781628012154	2341.004668856466	2275.7001476885202
7.2117183470793265	2215.6958535493054	2345.970347489535	2280.066351744953
7.237469688174848	2219.7496723212066	2350.789711904494	2284.440932888269
7.263221029270371	2223.5949510507426	2355.72324319134	2288.823907190918
7.288972370365892	2227.1701034177004	2360.9672809360873	2293.2152907561835
7.314723711461415	2230.69320569222	2366.245453530582	2297.6150997182485
7.340475052556936	2234.2218810702984	2371.3309495175704	2302.0233502422448
7.366226393652459	2237.7561383678876	2376.391308282269	2306.4400585243247
7.3919777347479805	2241.2959864148806	2381.7160562785825	2310.8652407917125
7.4177290758435035	2244.8414340551344	2387.02372672184	2315.298913302769
7.443480416939025	2248.429864839872	2392.2511619804036	2319.7410923470425
7.469231758034548	2252.126762734004	2397.348927462703	2324.1917942453406
7.494983099130071	2255.829739116177	2402.34687076456	2328.6510353497843
7.520734440225592	2259.700351953738	2407.4705099158673	2333.1188320438623
7.546485781321115	2263.7025330902798	2412.655379934665	2337.595200742503
7.572237122416636	2267.733230440346	2418.0507161771225	2342.0801578921264
7.597988463512159	2271.7711047586286	2423.31161159118	2346.5737199707096
7.6237398046076805	2275.816168824271	2428.7383729054995	2351.075903487838
7.6494911457032035	2279.8684354391776	2434.198317880727	2355.5867249847784
7.675242486798725	2283.9279174280405	2439.3282475655865	2360.1062010345336
7.700993827894248	2287.994627638395	2444.9099453133535	2364.6343482419043
7.726745168989769	2292.016908918479	2450.4951921874	2369.171183243544
7.752496510085292	2295.9678672119603	2456.0931982155016	2373.7167227080304
7.778247851180813	2299.7151100630563	2461.572317630896	2378.270983335922
7.803999192276336	2303.457999437655	2466.8034655662254	2382.83398185982
7.829750533371858	2307.3229541141914	2472.0457303428234	2387.4057350444236
7.855501874467381	2311.273858523002	2477.2700436013656	2391.9862596866024
7.881253215562902	2315.231528194394	2482.3237575526264	2396.5755726154507
7.907004556658425	2319.054282050348	2487.3839759825664	2401.1736906923556
7.932755897753948	2322.7633052869533	2492.4386779643614	2405.7806308110457
7.958507238849469	2326.4841979324733	2497.4850920249028	2410.3964098976703
7.984258579944992	2330.4115761116605	2502.9461280048163	2415.0210449108536
8.010009921040513	2334.5333695705735	2508.343611619215	2419.654552841749
8.035761262136036	2338.314055335048	2514.011329036357	2424.296950714118
8.061512603231558	2342.100863772703	2519.464931298017	2428.94825558438
8.08726394432708	2345.8938047989705	2524.644702471652	2433.6084845416835
8.113015285422602	2349.6928883453365	2529.8544587271103	2438.277654707956
8.138766626518125	2353.498124359371	2535.7606360629543	2442.955783237984
8.164517967613646	2357.2934021363794	2541.68060191165	2447.6428873194636
8.19026930870917	2361.0534344762173	2547.614388463752	2452.3389841730705
8.21602064980469	2364.9380483070245	2553.484274385053	2457.044091052514
8.241771990900213	2368.829053447909	2559.105850367153	2461.7582252446123
8.267523331995735	2372.8678989792534	2564.665295780724	2466.48140406935
8.293274673091258	2376.8195163162522	2570.236818628808	2471.213644879943
8.319026014186779	2380.996292999287	2575.820445148621	2475.954965062894
8.344777355282302	2385.228391335634	2581.4547740625085	2480.7053820380734
