# Supplementary material for: Neighborhood-level disparities and subway utilization during the COVID-19 pandemic in New York City
Source: Nat Commun. 2021 Jun 17;12:3692. doi: 10.1038/s41467-021-24088-7 (PMC8211826; doi:10.1038/s41467-021-24088-7)
Supplement: Supplementary file 4 — Source Data [file 41467_2021_24088_MOESM4_ESM.zip › fig1_b.csv]

BWQS_index	y
1.3259057193104584	1357
4.268501711486406	1207
1.8350752245725672	744
2.23345516421692	925
1.3929814233357303	611
0.9778411688926258	608
1.6382702957350535	679
2.862056240971457	1063
1.5730192547074437	709
1.282216254574587	937
1.5765907200509246	636
1.6826950454410847	784
1.059439220901994	885
1.2000121023414294	1205
1.2212464390645745	810
1.487699529644846	2003
1.3177576786742269	1217
1.6563322478195739	1078
0.6451263677211698	980
1.5339927859905818	810
1.347578338691365	986
2.7000818937043105	1197
4.407604175919254	1468
4.605604413942948	1360
1.2394347447491005	912
4.9202814175772005	1999
5.404766861715832	1459
5.73709803497203	1837
6.395180013433344	2004
5.832500461359119	1936
5.428753407882156	1422
5.697610205762797	2322
1.9322079674711614	1338
5.165787382468448	1798
2.221248759108706	987
5.708588762259561	1619
5.381079661602219	2035
3.6857461559460707	1618
0.9360789781374892	1046
0.7867370545928754	905
1.240693284349888	1495
1.387641028211522	957
2.4501673479182755	405
2.208550557339767	1144
4.814953000053477	2693
6.048097689283834	3181
6.813740130250704	2975
5.7465578900379715	3102
4.886354329047371	2636
4.610906065842942	2505
4.941944321840977	2357
4.711123808514212	1961
4.2677169231952625	2353
5.6067071930126655	2902
4.368285354502849	2264
4.913086113507743	2705
6.515668825960758	3036
6.952197899492847	2688
6.901846054186087	2573
7.509798280191672	2618
7.26847064621764	2649
7.68117677093891	2335
7.216438338341875	2455
7.295250247391446	2144
7.051261805215579	2761
7.389572041484343	2447
5.8158518433524025	3440
6.452416041262309	2653
4.218593140831834	2378
3.186576177934712	2571
5.368565351428683	3135
7.712195473988923	2939
6.80959798471868	2884
7.149001677513471	2800
7.461616117789868	3560
5.893064276373318	2624
3.733120609305597	2480
7.844686294820349	2512
7.324013598944337	2919
7.286378370610555	2416
5.654613712188036	3610
4.925883317108608	2716
3.216112838123749	1834
4.656155734063504	1750
5.055445637213641	1303
5.20217825878067	1662
4.552128748858386	1172
4.532584922983571	1483
2.986483748419819	769
1.9076106964625024	885
6.41662070018358	2390
6.776972666277241	2260
4.781362984275175	1359
5.691063661400038	1521
6.699220473836438	1951
7.319498074912595	2027
3.8938024476701885	1479
5.924626784288855	2232
3.910468127430924	1762
6.705876950585893	2067
6.114717398214151	1860
6.5771151375596375	1447
2.2657207244267306	773
4.2999346068544675	1115
2.4640163168167044	1215
5.555060145886841	2019
6.40756132482968	2797
7.053706648253064	1384
6.087022199614129	1322
3.462065325289384	1063
6.3143362229519395	1825
5.989601368540733	2117
5.089987484189497	1759
6.195214909544981	1931
5.575817920965897	1287
5.305965598434295	1627
6.501236571292093	2267
2.7295498374848655	978
6.293045906129523	1580
6.296281515476523	1461
6.129940505820025	2131
5.611092748812103	2277
7.274454299005703	2366
6.265076534547207	1665
2.9288354221061534	1219
5.014696887147166	3375
6.287265791350503	1763
6.8606436527981645	1358
6.652692009620493	2093
4.660231252068346	1812
5.667022522925758	1361
3.7525533590322766	1468
4.928691963524661	1461
3.9439206689492403	1496
3.421338588182503	1323
5.403322112106386	1168
6.4699969862175255	1661
5.085619796747088	2416
5.923158741802433	2202
7.561464734039239	3441
7.371115707451303	4080
6.678836170896727	3795
5.957701557075048	3582
7.053249276611977	3055
4.35134849152209	2253
3.087709964980199	1905
6.810115230015202	2195
6.14457182310421	1765
5.390771355191343	1900
6.701412125449516	1769
6.661047847984605	2978
6.845474034042844	3057
6.464799752354161	2787
5.152523271701186	2529
3.846367900938782	2431
7.103741357675763	2241
6.991067936638867	2474
6.995330455466647	2451
7.996893925598385	2080
7.340974453299693	2510
7.013341128786667	2580
6.637161398994536	2737
6.880414354533967	2927
5.888769855933248	2202
6.1700237602140495	2912
6.447700779993413	3244
6.990070816351335	2659
6.878587828645023	2512
8.344777355282302	2291
6.808320948646385	2735
7.447858218028549	2415
7.231804440860545	2341
7.197105014542552	2962
6.795743970101167	2515
5.405698458939428	2299
4.288587243009177	2936
3.2603304606006613	2429
