# Supplementary material for: Neighborhood-level disparities and subway utilization during the COVID-19 pandemic in New York City
Source: Nat Commun. 2021 Jun 17;12:3692. doi: 10.1038/s41467-021-24088-7 (PMC8211826; doi:10.1038/s41467-021-24088-7)
Supplement: Supplementary file 4 — Source Data [file 41467_2021_24088_MOESM4_ESM.zip › fig2.csv]

mean	lower	50%	upper	n_eff	Rhat	label	group
0.17940066494930992	0.05911905111007179	0.17995685690033617	0.2963052053313795	1523.8092005479073	0.9994911686953977	not_insured	Finances & Access to care
0.16711072822866194	0.0372344712854701	0.170652075845196	0.2866785902544019	1675.1165307307444	1.0000619583672998	essentialworker_drove	Commuting and Essential Work
0.16012271042120607	0.03546582082456304	0.15891017495156023	0.2891586876221487	1637.856710337816	1.0006521493924398	avg_hhold_size	Population Density
0.11192480553648025	0.01804841866996939	0.11062773237197368	0.21249861842020742	1796.2277688130469	0.9994320024445006	res_vol_popdensity	Population Density
0.09900062703808338	0.00890250697721574	0.0945176139584585	0.2136224599435542	1725.0497497901977	0.9994899756814895	one_over_medincome	Finances & Access to care
0.09070269513798873	0.006740979736811546	0.08662762664495352	0.1977908859302982	1736.1652999849234	0.9994439267531111	didnot_workhome_commute	Commuting and Essential Work
0.06072300813874474	0.001922363344656963	0.05003200415210048	0.17514929084947525	1695.5639264500494	1.0000829246960796	not_quarantined_jobs	Commuting and Essential Work
0.055051608817691104	0.002856515498010143	0.0496962014965066	0.14020201024267673	1709.8504192437297	1.0002357143695433	unemployed	Finances & Access to care
0.0496733471828569	0.001874380531673031	0.04272223632175856	0.13704309424738897	1729.2644870494237	1.000348658021099	essentialworker_pubtrans	Commuting and Essential Work
0.026289804548976933	0.0010568770208547824	0.020460568891389173	0.07917155598567918	1793.5418957528698	1.0002178634397003	one_over_grocers_per_1000	Food Access
