# Supplementary material for: Neighborhood-level disparities and subway utilization during the COVID-19 pandemic in New York City
Source: Nat Commun. 2021 Jun 17;12:3692. doi: 10.1038/s41467-021-24088-7 (PMC8211826; doi:10.1038/s41467-021-24088-7)
Supplement: Supplementary file 4 — Source Data [file 41467_2021_24088_MOESM4_ESM.zip › fig3a.csv]

zcta	BWQS_index
10001	1.3259057193104584
10002	4.268501711486406
10003	1.8350752245725672
10004	2.23345516421692
10005	1.3929814233357303
10006	0.9778411688926258
10007	1.6382702957350535
10009	2.862056240971457
10010	1.5730192547074437
10011	1.282216254574587
10012	1.5765907200509246
10013	1.6826950454410847
10014	1.059439220901994
10016	1.2000121023414294
10017	1.2212464390645745
10018	1.487699529644846
10019	1.3177576786742269
10021	1.6563322478195739
10022	0.6451263677211698
10023	1.5339927859905818
10024	1.347578338691365
10025	2.7000818937043105
10026	4.407604175919254
10027	4.605604413942948
10028	1.2394347447491005
10029	4.9202814175772005
10030	5.404766861715832
10031	5.73709803497203
10032	6.395180013433344
10033	5.832500461359119
10034	5.428753407882156
10035	5.697610205762797
10036	1.9322079674711614
10037	5.165787382468448
10038	2.221248759108706
10039	5.708588762259561
10040	5.381079661602219
10044	3.6857461559460707
10065	0.9360789781374892
10069	0.7867370545928754
10075	1.240693284349888
10128	1.387641028211522
10280	2.4501673479182755
10282	2.208550557339767
10301	4.814953000053477
10302	6.048097689283834
10303	6.813740130250704
10304	5.7465578900379715
10305	4.886354329047371
10306	4.610906065842942
10307	4.941944321840977
10308	4.711123808514212
10309	4.2677169231952625
10310	5.6067071930126655
10312	4.368285354502849
10314	4.913086113507743
10451	6.515668825960758
10452	6.952197899492847
10453	6.901846054186087
10454	7.509798280191672
10455	7.26847064621764
10456	7.68117677093891
10457	7.216438338341875
10458	7.295250247391446
10459	7.051261805215579
10460	7.389572041484343
10461	5.8158518433524025
10462	6.452416041262309
10463	4.218593140831834
10464	3.186576177934712
10465	5.368565351428683
10466	7.712195473988923
10467	6.80959798471868
10468	7.149001677513471
10469	7.461616117789868
10470	5.893064276373318
10471	3.733120609305597
10472	7.844686294820349
10473	7.324013598944337
10474	7.286378370610555
10475	5.654613712188036
11004	4.925883317108608
11101	3.216112838123749
11102	4.656155734063504
11103	5.055445637213641
11104	5.20217825878067
11105	4.552128748858386
11106	4.532584922983571
11109	2.986483748419819
11201	1.9076106964625024
11203	6.41662070018358
11204	6.776972666277241
11205	4.781362984275175
11206	5.691063661400038
11207	6.699220473836438
11208	7.319498074912595
11209	3.8938024476701885
11210	5.924626784288855
11211	3.910468127430924
11212	6.705876950585893
11213	6.114717398214151
11214	6.5771151375596375
11215	2.2657207244267306
11216	4.2999346068544675
11217	2.4640163168167044
11218	5.555060145886841
11219	6.40756132482968
11220	7.053706648253064
11221	6.087022199614129
11222	3.462065325289384
11223	6.3143362229519395
11224	5.989601368540733
11225	5.089987484189497
11226	6.195214909544981
11228	5.575817920965897
11229	5.305965598434295
11230	6.501236571292093
11231	2.7295498374848655
11232	6.293045906129523
11233	6.296281515476523
11234	6.129940505820025
11235	5.611092748812103
11236	7.274454299005703
11237	6.265076534547207
11238	2.9288354221061534
11239	5.014696887147166
11354	6.287265791350503
11355	6.8606436527981645
11356	6.652692009620493
11357	4.660231252068346
11358	5.667022522925758
11360	3.7525533590322766
11361	4.928691963524661
11362	3.9439206689492403
11363	3.421338588182503
11364	5.403322112106386
11365	6.4699969862175255
11366	5.085619796747088
11367	5.923158741802433
11368	7.561464734039239
11369	7.371115707451303
11370	6.678836170896727
11372	5.957701557075048
11373	7.053249276611977
11374	4.35134849152209
11375	3.087709964980199
11377	6.810115230015202
11378	6.14457182310421
11379	5.390771355191343
11385	6.701412125449516
11411	6.661047847984605
11412	6.845474034042844
11413	6.464799752354161
11414	5.152523271701186
11415	3.846367900938782
11416	7.103741357675763
11417	6.991067936638867
11418	6.995330455466647
11419	7.996893925598385
11420	7.340974453299693
11421	7.013341128786667
11422	6.637161398994536
11423	6.880414354533967
11426	5.888769855933248
11427	6.1700237602140495
11428	6.447700779993413
11429	6.990070816351335
11432	6.878587828645023
11433	8.344777355282302
11434	6.808320948646385
11435	7.447858218028549
11436	7.231804440860545
11691	7.197105014542552
11692	6.795743970101167
11693	5.405698458939428
11694	4.288587243009177
11697	3.2603304606006613
