# Supplementary material for: Neighborhood-level disparities and subway utilization during the COVID-19 pandemic in New York City
Source: Nat Commun. 2021 Jun 17;12:3692. doi: 10.1038/s41467-021-24088-7 (PMC8211826; doi:10.1038/s41467-021-24088-7)
Supplement: Supplementary file 4 — Source Data [file 41467_2021_24088_MOESM4_ESM.zip › fig3b.csv]

zcta	pos_per_100000
10001	1356.622746185853
10002	1206.7792994012773
10003	744.3034270875243
10004	924.7027741083224
10005	611.4822783376741
10006	607.9907353792704
10007	679.3093688083782
10009	1063.4441087613293
10010	708.5680403201898
10011	937.153273101918
10012	636.4529494681987
10013	783.7263575882127
10014	884.8981716442189
10016	1204.5361067042718
10017	810.0753116891335
10018	2002.6840094972645
10019	1217.3077363110085
10021	1077.5722168127231
10022	979.9196787148594
10023	810.442860574998
10024	986.4239589159506
10025	1197.1337751198748
10026	1468.3840154459772
10027	1360.2280473446117
10028	912.2674868704623
10029	1998.8190509692577
10030	1459.0723512482432
10031	1837.2224250672157
10032	2004.2325407693265
10033	1936.0142265170198
10034	1421.5800512701003
10035	2322.1330050639285
10036	1338.0487093481113
10037	1797.6252424428783
10038	986.8421052631578
10039	1619.4185962634351
10040	2034.955464315362
10044	1617.8736517719567
10065	1045.9283503504216
10069	904.621435594887
10075	1495.246326707001
10128	956.865127582017
10280	404.94458653026425
10282	1144.2875022349365
10301	2692.7942581261455
10302	3180.6196440342783
10303	2975.295795274984
10304	3102.4741866354957
10305	2636.05844247955
10306	2504.61028941327
10307	2356.88025210084
10308	1961.1740541973102
10309	2353.0464346425692
10310	2901.7281403146762
10312	2264.2976304238673
10314	2704.9062923502383
10451	3035.6918699527178
10452	2688.0307053287415
10453	2572.670401728513
10454	2617.595476795016
10455	2648.8186741716527
10456	2335.0102952726656
10457	2454.5966681868176
10458	2143.8780371605526
10459	2761.059750573928
10460	2446.853205612974
10461	3440.057201874951
10462	2652.5613632810464
10463	2378.0829596412555
10464	2571.041948579161
10465	3135.3919239904985
10466	2938.782267967273
10467	2884.355840049358
10468	2799.852505499256
10469	3560.3086503316636
10470	2624.4167962674965
10471	2479.9050054804534
10472	2511.7739403453693
10473	2919.0222952909794
10474	2416.0963140100603
10475	3610.4425106461767
11004	2716.4298681050805
11101	1834.0378790400428
11102	1750.0000000000002
11103	1303.2650802434976
11104	1661.6256365098204
11105	1171.6869081376065
11106	1483.1999582931471
11109	769.1021568299616
11201	885.0261846775862
11203	2389.6303561251675
11204	2260.3860843357843
11205	1358.9788120875305
11206	1521.2396291978405
11207	1950.5936589396772
11208	2027.1639975674032
11209	1479.154684481411
11210	2231.5035799522675
11211	1761.771125662613
11212	2067.2442405948227
11213	1859.8687683837393
11214	1447.0767972801411
11215	772.5640002280632
11216	1115.2944519428856
11217	1214.7704494409159
11218	2018.575186557148
11219	2796.659114132125
11220	1384.314586535345
11221	1321.6437048965229
11222	1063.2467390112902
11223	1825.4288474000173
11224	2117.4556276361145
11225	1759.4511056010324
11226	1930.65209370045
11228	1286.8382450993465
11229	1626.5024218142678
11230	2266.629245018243
11231	977.6720834984806
11232	1579.595681472357
11233	1460.576159543863
11234	2131.373737796082
11235	2277.032561949621
11236	2366.167983973049
11237	1664.9766781585886
11238	1219.2885955262193
11239	3375.1132588341893
11354	1762.6811594202898
11355	1358.0201105710362
11356	2093.142710384385
11357	1811.939251165355
11358	1360.5808012906696
11360	1467.8150960705366
11361	1460.7648829185937
11362	1495.6466000747823
11363	1323.3601841196778
11364	1168.2877791664403
11365	1660.6273481092858
11366	2416.382252559727
11367	2202.0849273144604
11368	3441.4053813653545
11369	4079.957793540067
11370	3795.288183551701
11372	3581.592393764957
11373	3055.3279342747987
11374	2253.0654350221553
11375	1905.0729370781623
11377	2195.068328299835
11378	1765.0688054937095
11379	1899.5535124567382
11385	1769.1651751829604
11411	2978.0208638162253
11412	3056.7569010625234
11413	2787.267629526659
11414	2529.1762209521203
11415	2431.3442081354533
11416	2241.47465437788
11417	2474.3947129388916
11418	2450.86585144222
11419	2079.890362368495
11420	2509.847594299738
11421	2580.3619335642165
11422	2736.7371111526713
11423	2926.751592356688
11426	2201.817220325946
11427	2912.1770603652703
11428	3243.70014263828
11429	2658.9436167579606
11432	2512.368459220344
11433	2291.1014278275647
11434	2735.30436890997
11435	2415.0026983270373
11436	2340.9871992827616
11691	2961.516678093421
11692	2515.363727311705
11693	2298.9395464045206
11694	2936.2180387749368
11697	2429.3785310734465
