# Supplementary material for: Neighborhood-level disparities and subway utilization during the COVID-19 pandemic in New York City
Source: Nat Commun. 2021 Jun 17;12:3692. doi: 10.1038/s41467-021-24088-7 (PMC8211826; doi:10.1038/s41467-021-24088-7)
Supplement: Supplementary file 4 — Source Data [file 41467_2021_24088_MOESM4_ESM.zip › fig3c.csv]

zcta	COVID_DEATH_RATE
10001	72.15
10002	186.31
10003	55.76
10004	27.39
10005	23.82
10006	0
10007	36.36
10009	110.64
10010	61.78
10011	66.67
10012	29.19
10013	65.45
10014	77.31
10016	91.39
10017	31
10018	31.47
10019	105.83
10021	131.29
10022	82.41
10023	84.61
10024	113.36
10025	160.29
10026	97.39
10027	155.58
10028	59
10029	238.45
10030	153.47
10031	191.56
10032	247.18
10033	185.78
10034	153.23
10035	307.9
10036	129.72
10037	309.93
10038	117.92
10039	196.54
10040	234.33
10044	273.5
10065	86.02
10069	31.56
10075	186.17
10128	55.42
10280	0
10282	253.83
10301	242.34
10302	159.8
10303	156.3
10304	367.5
10305	171.52
10306	134.11
10307	92.02
10308	84.36
10309	87.87
10310	129.86
10312	94.52
10314	187.15
10451	301.77
10452	197.31
10453	189.69
10454	253.77
10455	225.26
10456	276.11
10457	226.28
10458	130.06
10459	312.28
10460	184.77
10461	258.69
10462	204.31
10463	253.9
10464	137.83
10465	162.68
10466	212.01
10467	280.8
10468	236.04
10469	436.31
10470	99.26
10471	305.92
10472	244.43
10473	187.32
10474	152.76
10475	363.49
11004	293.2
11101	102.26
11102	220.64
11103	123
11104	137.23
11105	111.44
11106	106.04
11109	39.44
11201	129.7
11203	307.93
11204	168.93
11205	99.97
11206	168.43
11207	217.59
11208	223.83
11209	152.05
11210	186.32
11211	119.48
11212	267.62
11213	198.68
11214	174.64
11215	60.06
11216	109.84
11217	153.76
11218	159.62
11219	220.77
11220	152.36
11221	144.48
11222	77.03
11223	165.09
11224	431.58
11225	216.59
11226	248.33
11228	169.63
11229	153.1
11230	222.06
11231	89.2
11232	137.95
11233	170.49
11234	175.23
11235	325.62
11236	275.69
11237	201.2
11238	164.77
11239	620.3
11354	448.5
11355	176.22
11356	171.51
11357	195.12
11358	92.85
11360	84.82
11361	139.43
11362	95.84
11363	41.91
11364	72.33
11365	122.59
11366	159.68
11367	128.45
11368	337.83
11369	419.61
11370	149.58
11372	361.24
11373	293.94
11374	197.4
11375	240.95
11377	195.45
11378	182.12
11379	215.5
11385	105.9
11411	170.78
11412	185.53
11413	144.34
11414	180.43
11415	213.16
11416	184.11
11417	111.93
11418	228.32
11419	163.23
11420	187.96
11421	220.33
11422	121.58
11423	265.28
11426	132.59
11427	189.55
11428	196.61
11429	217.57
11432	351.29
11433	191.48
11434	216.18
11435	225.44
11436	173.02
11691	447.81
11692	397.61
11693	201.92
11694	358.62
11697	56.55
