# Supplementary material for: Neighborhood-level disparities and subway utilization during the COVID-19 pandemic in New York City
Source: Nat Commun. 2021 Jun 17;12:3692. doi: 10.1038/s41467-021-24088-7 (PMC8211826; doi:10.1038/s41467-021-24088-7)
Supplement: Supplementary file 4 — Source Data [file 41467_2021_24088_MOESM4_ESM.zip › fig4.csv]

MODZCTA	BWQS_index	Race/Ethnicity	Population
10001	1.3259057193104584	Hispanic/Latinx	3246
10002	4.268501711486406	Hispanic/Latinx	20390
10003	1.8350752245725672	Hispanic/Latinx	4506
10004	2.23345516421692	Hispanic/Latinx	112
10005	1.3929814233357303	Hispanic/Latinx	608
10006	0.9778411688926258	Hispanic/Latinx	414
10007	1.6382702957350535	Hispanic/Latinx	580
10009	2.862056240971457	Hispanic/Latinx	14347
10010	1.5730192547074437	Hispanic/Latinx	3703
10011	1.282216254574587	Hispanic/Latinx	5704
10012	1.5765907200509246	Hispanic/Latinx	1494
10013	1.6826950454410847	Hispanic/Latinx	1728
10014	1.059439220901994	Hispanic/Latinx	2047
10016	1.2000121023414294	Hispanic/Latinx	3543
10017	1.2212464390645745	Hispanic/Latinx	932
10018	1.487699529644846	Hispanic/Latinx	1471
10019	1.3177576786742269	Hispanic/Latinx	7328
10021	1.6563322478195739	Hispanic/Latinx	3664
10022	0.6451263677211698	Hispanic/Latinx	1686
10023	1.5339927859905818	Hispanic/Latinx	6562
10024	1.347578338691365	Hispanic/Latinx	6420
10025	2.7000818937043105	Hispanic/Latinx	21736
10026	4.407604175919254	Hispanic/Latinx	8389
10027	4.605604413942948	Hispanic/Latinx	16427
10028	1.2394347447491005	Hispanic/Latinx	3533
10029	4.9202814175772005	Hispanic/Latinx	38122
10030	5.404766861715832	Hispanic/Latinx	7655
10031	5.73709803497203	Hispanic/Latinx	30955
10032	6.395180013433344	Hispanic/Latinx	42594
10033	5.832500461359119	Hispanic/Latinx	40842
10034	5.428753407882156	Hispanic/Latinx	29925
10035	5.697610205762797	Hispanic/Latinx	15935
10036	1.9322079674711614	Hispanic/Latinx	5908
10037	5.165787382468448	Hispanic/Latinx	4517
10038	2.221248759108706	Hispanic/Latinx	3218
10039	5.708588762259561	Hispanic/Latinx	9378
10040	5.381079661602219	Hispanic/Latinx	30968
10044	3.6857461559460707	Hispanic/Latinx	1553
10065	0.9360789781374892	Hispanic/Latinx	1849
10069	0.7867370545928754	Hispanic/Latinx	57
10075	1.240693284349888	Hispanic/Latinx	3070
10128	1.387641028211522	Hispanic/Latinx	7307
10280	2.4501673479182755	Hispanic/Latinx	826
10282	2.208550557339767	Hispanic/Latinx	424
10301	4.814953000053477	Hispanic/Latinx	9591
10302	6.048097689283834	Hispanic/Latinx	7479
10303	6.813740130250704	Hispanic/Latinx	10103
10304	5.7465578900379715	Hispanic/Latinx	10363
10305	4.886354329047371	Hispanic/Latinx	6920
10306	4.610906065842942	Hispanic/Latinx	7815
10307	4.941944321840977	Hispanic/Latinx	1399
10308	4.711123808514212	Hispanic/Latinx	2888
10309	4.2677169231952625	Hispanic/Latinx	3107
10310	5.6067071930126655	Hispanic/Latinx	7351
10312	4.368285354502849	Hispanic/Latinx	6234
10314	4.913086113507743	Hispanic/Latinx	13726
10451	6.515668825960758	Hispanic/Latinx	28236
10452	6.952197899492847	Hispanic/Latinx	51823
10453	6.901846054186087	Hispanic/Latinx	55051
10454	7.509798280191672	Hispanic/Latinx	25956
10455	7.26847064621764	Hispanic/Latinx	30372
10456	7.68117677093891	Hispanic/Latinx	57971
10457	7.216438338341875	Hispanic/Latinx	49630
10458	7.295250247391446	Hispanic/Latinx	58563
10459	7.051261805215579	Hispanic/Latinx	32830
10460	7.389572041484343	Hispanic/Latinx	41359
10461	5.8158518433524025	Hispanic/Latinx	23466
10462	6.452416041262309	Hispanic/Latinx	36483
10463	4.218593140831834	Hispanic/Latinx	36472
10464	3.186576177934712	Hispanic/Latinx	1117
10465	5.368565351428683	Hispanic/Latinx	19568
10466	7.712195473988923	Hispanic/Latinx	15971
10467	6.80959798471868	Hispanic/Latinx	54286
10468	7.149001677513471	Hispanic/Latinx	59588
10469	7.461616117789868	Hispanic/Latinx	21418
10470	5.893064276373318	Hispanic/Latinx	3255
10471	3.733120609305597	Hispanic/Latinx	5003
10472	7.844686294820349	Hispanic/Latinx	44403
10473	7.324013598944337	Hispanic/Latinx	36265
10474	7.286378370610555	Hispanic/Latinx	7688
10475	5.654613712188036	Hispanic/Latinx	12542
11004	4.925883317108608	Hispanic/Latinx	2240.83448580256
11101	3.216112838123749	Hispanic/Latinx	7908
11102	4.656155734063504	Hispanic/Latinx	9472
11103	5.055445637213641	Hispanic/Latinx	8204
11104	5.20217825878067	Hispanic/Latinx	8210
11105	4.552128748858386	Hispanic/Latinx	8212
11106	4.532584922983571	Hispanic/Latinx	10844
11109	2.986483748419819	Hispanic/Latinx	333
11201	1.9076106964625024	Hispanic/Latinx	7267
11203	6.41662070018358	Hispanic/Latinx	4846
11204	6.776972666277241	Hispanic/Latinx	8396
11205	4.781362984275175	Hispanic/Latinx	8153
11206	5.691063661400038	Hispanic/Latinx	32797
11207	6.699220473836438	Hispanic/Latinx	30605
11208	7.319498074912595	Hispanic/Latinx	40756
11209	3.8938024476701885	Hispanic/Latinx	11441
11210	5.924626784288855	Hispanic/Latinx	4716
11211	3.910468127430924	Hispanic/Latinx	24955
11212	6.705876950585893	Hispanic/Latinx	14266
11213	6.114717398214151	Hispanic/Latinx	7060
11214	6.5771151375596375	Hispanic/Latinx	15273
11215	2.2657207244267306	Hispanic/Latinx	11428
11216	4.2999346068544675	Hispanic/Latinx	6079
11217	2.4640163168167044	Hispanic/Latinx	7671
11218	5.555060145886841	Hispanic/Latinx	13089
11219	6.40756132482968	Hispanic/Latinx	10913
11220	7.053706648253064	Hispanic/Latinx	39840
11221	6.087022199614129	Hispanic/Latinx	28781
11222	3.462065325289384	Hispanic/Latinx	5197
11223	6.3143362229519395	Hispanic/Latinx	13697
11224	5.989601368540733	Hispanic/Latinx	9516
11225	5.089987484189497	Hispanic/Latinx	4913
11226	6.195214909544981	Hispanic/Latinx	17145
11228	5.575817920965897	Hispanic/Latinx	5838
11229	5.305965598434295	Hispanic/Latinx	9039
11230	6.501236571292093	Hispanic/Latinx	9119
11231	2.7295498374848655	Hispanic/Latinx	7047
11232	6.293045906129523	Hispanic/Latinx	13974
11233	6.296281515476523	Hispanic/Latinx	12276
11234	6.129940505820025	Hispanic/Latinx	10023
11235	5.611092748812103	Hispanic/Latinx	6491
11236	7.274454299005703	Hispanic/Latinx	7166
11237	6.265076534547207	Hispanic/Latinx	31052
11238	2.9288354221061534	Hispanic/Latinx	5947
11239	5.014696887147166	Hispanic/Latinx	2507
11354	6.287265791350503	Hispanic/Latinx	8803
11355	6.8606436527981645	Hispanic/Latinx	11943
11356	6.652692009620493	Hispanic/Latinx	9417
11357	4.660231252068346	Hispanic/Latinx	6240
11358	5.667022522925758	Hispanic/Latinx	6261
11360	3.7525533590322766	Hispanic/Latinx	1918
11361	4.928691963524661	Hispanic/Latinx	3510
11362	3.9439206689492403	Hispanic/Latinx	1659
11363	3.421338588182503	Hispanic/Latinx	914
11364	5.403322112106386	Hispanic/Latinx	3526
11365	6.4699969862175255	Hispanic/Latinx	8866
11366	5.085619796747088	Hispanic/Latinx	1298
11367	5.923158741802433	Hispanic/Latinx	7466
11368	7.561464734039239	Hispanic/Latinx	84868
11369	7.371115707451303	Hispanic/Latinx	21701
11370	6.678836170896727	Hispanic/Latinx	12153
11372	5.957701557075048	Hispanic/Latinx	35600
11373	7.053249276611977	Hispanic/Latinx	38896
11374	4.35134849152209	Hispanic/Latinx	6947
11375	3.087709964980199	Hispanic/Latinx	11570
11377	6.810115230015202	Hispanic/Latinx	32900
11378	6.14457182310421	Hispanic/Latinx	12007
11379	5.390771355191343	Hispanic/Latinx	7621
11385	6.701412125449516	Hispanic/Latinx	47246
11411	6.661047847984605	Hispanic/Latinx	1381.01445981236
11412	6.845474034042844	Hispanic/Latinx	1909
11413	6.464799752354161	Hispanic/Latinx	2080
11414	5.152523271701186	Hispanic/Latinx	6513
11415	3.846367900938782	Hispanic/Latinx	4833
11416	7.103741357675763	Hispanic/Latinx	12243
11417	6.991067936638867	Hispanic/Latinx	12302
11418	6.995330455466647	Hispanic/Latinx	17603
11419	7.996893925598385	Hispanic/Latinx	9358
11420	7.340974453299693	Hispanic/Latinx	11660
11421	7.013341128786667	Hispanic/Latinx	24042
11422	6.637161398994536	Hispanic/Latinx	3070
11423	6.880414354533967	Hispanic/Latinx	4455
11426	5.888769855933248	Hispanic/Latinx	3938
11427	6.1700237602140495	Hispanic/Latinx	4676
11428	6.447700779993413	Hispanic/Latinx	4795
11429	6.990070816351335	Hispanic/Latinx	3962.21667968605
11432	6.878587828645023	Hispanic/Latinx	15162
11433	8.344777355282302	Hispanic/Latinx	6893
11434	6.808320948646385	Hispanic/Latinx	5013
11435	7.447858218028549	Hispanic/Latinx	18428
11436	7.231804440860545	Hispanic/Latinx	2969
11691	7.197105014542552	Hispanic/Latinx	17688
11692	6.795743970101167	Hispanic/Latinx	5122
11693	5.405698458939428	Hispanic/Latinx	3810
11694	4.288587243009177	Hispanic/Latinx	3183
11697	3.2603304606006613	Hispanic/Latinx	229
10001	1.3259057193104584	White	12252
10002	4.268501711486406	White	16472
10003	1.8350752245725672	White	38521
10004	2.23345516421692	White	1834
10005	1.3929814233357303	White	6132
10006	0.9778411688926258	White	2183
10007	1.6382702957350535	White	5099
10009	2.862056240971457	White	29677
10010	1.5730192547074437	White	21570
10011	1.282216254574587	White	36075
10012	1.5765907200509246	White	16332
10013	1.6826950454410847	White	15042
10014	1.059439220901994	White	25787
10016	1.2000121023414294	White	33836
10017	1.2212464390645745	White	10825
10018	1.487699529644846	White	4611
10019	1.3177576786742269	White	24786
10021	1.6563322478195739	White	36643
10022	0.6451263677211698	White	24521
10023	1.5339927859905818	White	45242
10024	1.347578338691365	White	45305
10025	2.7000818937043105	White	50675
10026	4.407604175919254	White	7744
10027	4.605604413942948	White	16194
10028	1.2394347447491005	White	38688
10029	4.9202814175772005	White	12310
10030	5.404766861715832	White	3217
10031	5.73709803497203	White	10485
10032	6.395180013433344	White	9038
10033	5.832500461359119	White	14090
10034	5.428753407882156	White	8628
10035	5.697610205762797	White	3638
10036	1.9322079674711614	White	14100
10037	5.165787382468448	White	1247
10038	2.221248759108706	White	10249
10039	5.708588762259561	White	1872
10040	5.381079661602219	White	9352
10044	3.6857461559460707	White	4448
10065	0.9360789781374892	White	22684
10069	0.7867370545928754	White	3123
10075	1.240693284349888	White	17819
10128	1.387641028211522	White	42129
10280	2.4501673479182755	White	6612
10282	2.208550557339767	White	3745
10301	4.814953000053477	White	16456
10302	6.048097689283834	White	5681
10303	6.813740130250704	White	4581
10304	5.7465578900379715	White	15539
10305	4.886354329047371	White	26370
10306	4.610906065842942	White	39656
10307	4.941944321840977	White	13293
10308	4.711123808514212	White	25268
10309	4.2677169231952625	White	28515
10310	5.6067071930126655	White	9676
10312	4.368285354502849	White	50629
10314	4.913086113507743	White	56696
10451	6.515668825960758	White	1264
10452	6.952197899492847	White	1446
10453	6.901846054186087	White	941
10454	7.509798280191672	White	888
10455	7.26847064621764	White	563
10456	7.68117677093891	White	1133
10457	7.216438338341875	White	1052
10458	7.295250247391446	White	6995
10459	7.051261805215579	White	791
10460	7.389572041484343	White	1539
10461	5.8158518433524025	White	16754
10462	6.452416041262309	White	8909
10463	4.218593140831834	White	22584
10464	3.186576177934712	White	2966
10465	5.368565351428683	White	18898
10466	7.712195473988923	White	2074
10467	6.80959798471868	White	9736
10468	7.149001677513471	White	2323
10469	7.461616117789868	White	7907
10470	5.893064276373318	White	5590
10471	3.733120609305597	White	12819
10472	7.844686294820349	White	1795
10473	7.324013598944337	White	1535
10474	7.286378370610555	White	147
10475	5.654613712188036	White	3419
11004	4.925883317108608	White	7749.43570692953
11101	3.216112838123749	White	9746
11102	4.656155734063504	White	13229
11103	5.055445637213641	White	20953
11104	5.20217825878067	White	11361
11105	4.552128748858386	White	22775
11106	4.532584922983571	White	15779
11109	2.986483748419819	White	3719
11201	1.9076106964625024	White	36991
11203	6.41662070018358	White	2881
11204	6.776972666277241	White	41872
11205	4.781362984275175	White	19470
11206	5.691063661400038	White	29534
11207	6.699220473836438	White	3695
11208	7.319498074912595	White	2388
11209	3.8938024476701885	White	43770
11210	5.924626784288855	White	19773
11211	3.910468127430924	White	65618
11212	6.705876950585893	White	907
11213	6.114717398214151	White	13651
11214	6.5771151375596375	White	39676
11215	2.2657207244267306	White	46961
11216	4.2999346068544675	White	14656
11217	2.4640163168167044	White	21072
11218	5.555060145886841	White	39092
11219	6.40756132482968	White	55723
11220	7.053706648253064	White	13452
11221	6.087022199614129	White	13793
11222	3.462065325289384	White	26794
11223	6.3143362229519395	White	42631
11224	5.989601368540733	White	23843
11225	5.089987484189497	White	14516
11226	6.195214909544981	White	12161
11228	5.575817920965897	White	22126
11229	5.305965598434295	White	49672
11230	6.501236571292093	White	58782
11231	2.7295498374848655	White	21942
11232	6.293045906129523	White	6141
11233	6.296281515476523	White	5320
11234	6.129940505820025	White	35900
11235	5.611092748812103	White	56160
11236	7.274454299005703	White	4333
11237	6.265076534547207	White	9791
11238	2.9288354221061534	White	23185
11239	5.014696887147166	White	2487
11354	6.287265791350503	White	9060
11355	6.8606436527981645	White	6043
11356	6.652692009620493	White	6189
11357	4.660231252068346	White	23849
11358	5.667022522925758	White	12476
11360	3.7525533590322766	White	10832
11361	4.928691963524661	White	11384
11362	3.9439206689492403	White	8289
11363	3.421338588182503	White	3531
11364	5.403322112106386	White	12523
11365	6.4699969862175255	White	11388
11366	5.085619796747088	White	5707
11367	5.923158741802433	White	19408
11368	7.561464734039239	White	4409
11369	7.371115707451303	White	2747
11370	6.678836170896727	White	8236
11372	5.957701557075048	White	11022
11373	7.053249276611977	White	6148
11374	4.35134849152209	White	18568
11375	3.087709964980199	White	36724
11377	6.810115230015202	White	18107
11378	6.14457182310421	White	20160
11379	5.390771355191343	White	25050
11385	6.701412125449516	White	49227
11411	6.661047847984605	White	216.132532159783
11412	6.845474034042844	White	286
11413	6.464799752354161	White	632
11414	5.152523271701186	White	19824
11415	3.846367900938782	White	9010
11416	7.103741357675763	White	3448
11417	6.991067936638867	White	6244
11418	6.995330455466647	White	6312
11419	7.996893925598385	White	2136
11420	7.340974453299693	White	2367
11421	7.013341128786667	White	6898
11422	6.637161398994536	White	1053
11423	6.880414354533967	White	2807
11426	5.888769855933248	White	5834
11427	6.1700237602140495	White	4762
11428	6.447700779993413	White	2095
11429	6.990070816351335	White	3144.69895472975
11432	6.878587828645023	White	8027
11433	8.344777355282302	White	600
11434	6.808320948646385	White	1031
11435	7.447858218028549	White	6737
11436	7.231804440860545	White	308
11691	7.197105014542552	White	16075
11692	6.795743970101167	White	2093
11693	5.405698458939428	White	6065
11694	4.288587243009177	White	15589
11697	3.2603304606006613	White	3243
10001	1.3259057193104584	Black	1289
10002	4.268501711486406	Black	5249
10003	1.8350752245725672	Black	2961
10004	2.23345516421692	Black	47
10005	1.3929814233357303	Black	219
10006	0.9778411688926258	Black	36
10007	1.6382702957350535	Black	294
10009	2.862056240971457	Black	4936
10010	1.5730192547074437	Black	1728
10011	1.282216254574587	Black	2382
10012	1.5765907200509246	Black	596
10013	1.6826950454410847	Black	1044
10014	1.059439220901994	Black	311
10016	1.2000121023414294	Black	1780
10017	1.2212464390645745	Black	354
10018	1.487699529644846	Black	432
10019	1.3177576786742269	Black	2331
10021	1.6563322478195739	Black	270
10022	0.6451263677211698	Black	373
10023	1.5339927859905818	Black	2348
10024	1.347578338691365	Black	1731
10025	2.7000818937043105	Black	9197
10026	4.407604175919254	Black	19796
10027	4.605604413942948	Black	23723
10028	1.2394347447491005	Black	392
10029	4.9202814175772005	Black	20558
10030	5.404766861715832	Black	17098
10031	5.73709803497203	Black	14291
10032	6.395180013433344	Black	8737
10033	5.832500461359119	Black	2448
10034	5.428753407882156	Black	2329
10035	5.697610205762797	Black	13227
10036	1.9322079674711614	Black	1726
10037	5.165787382468448	Black	14335
10038	2.221248759108706	Black	1558
10039	5.708588762259561	Black	15274
10040	5.381079661602219	Black	2181
10044	3.6857461559460707	Black	1296
10065	0.9360789781374892	Black	575
10069	0.7867370545928754	Black	148
10075	1.240693284349888	Black	677
10128	1.387641028211522	Black	1766
10280	2.4501673479182755	Black	164
10282	2.208550557339767	Black	45
10301	4.814953000053477	Black	8200
10302	6.048097689283834	Black	3502
10303	6.813740130250704	Black	8543
10304	5.7465578900379715	Black	10335
10305	4.886354329047371	Black	2628
10306	4.610906065842942	Black	1651
10307	4.941944321840977	Black	56
10308	4.711123808514212	Black	310
10309	4.2677169231952625	Black	193
10310	5.6067071930126655	Black	4387
10312	4.368285354502849	Black	749
10314	4.913086113507743	Black	3352
10451	6.515668825960758	Black	16912
10452	6.952197899492847	Black	20567
10453	6.901846054186087	Black	21817
10454	7.509798280191672	Black	10753
10455	7.26847064621764	Black	10288
10456	7.68117677093891	Black	32331
10457	7.216438338341875	Black	21964
10458	7.295250247391446	Black	14617
10459	7.051261805215579	Black	13962
10460	7.389572041484343	Black	15043
10461	5.8158518433524025	Black	3862
10462	6.452416041262309	Black	19050
10463	4.218593140831834	Black	7980
10464	3.186576177934712	Black	83
10465	5.368565351428683	Black	3915
10466	7.712195473988923	Black	50054
10467	6.80959798471868	Black	31584
10468	7.149001677513471	Black	12763
10469	7.461616117789868	Black	38318
10470	5.893064276373318	Black	5714
10471	3.733120609305597	Black	2276
10472	7.844686294820349	Black	16343
10473	7.324013598944337	Black	19922
10474	7.286378370610555	Black	4229
10475	5.654613712188036	Black	24539
11004	4.925883317108608	Black	1039.63932617331
11101	3.216112838123749	Black	4350
11102	4.656155734063504	Black	2659
11103	5.055445637213641	Black	684
11104	5.20217825878067	Black	321
11105	4.552128748858386	Black	791
11106	4.532584922983571	Black	2296
11109	2.986483748419819	Black	248
11201	1.9076106964625024	Black	7900
11203	6.41662070018358	Black	65073
11204	6.776972666277241	Black	851
11205	4.781362984275175	Black	13586
11206	5.691063661400038	Black	18491
11207	6.699220473836438	Black	54049
11208	7.319498074912595	Black	48148
11209	3.8938024476701885	Black	1833
11210	5.924626784288855	Black	38113
11211	3.910468127430924	Black	3822
11212	6.705876950585893	Black	59207
11213	6.114717398214151	Black	42570
11214	6.5771151375596375	Black	1143
11215	2.2657207244267306	Black	2636
11216	4.2999346068544675	Black	30784
11217	2.4640163168167044	Black	7745
11218	5.555060145886841	Black	5637
11219	6.40756132482968	Black	815
11220	7.053706648253064	Black	1557
11221	6.087022199614129	Black	36355
11222	3.462065325289384	Black	1345
11223	6.3143362229519395	Black	2861
11224	5.989601368540733	Black	9636
11225	5.089987484189497	Black	35980
11226	6.195214909544981	Black	65421
11228	5.575817920965897	Black	396
11229	5.305965598434295	Black	4267
11230	6.501236571292093	Black	6138
11231	2.7295498374848655	Black	4606
11232	6.293045906129523	Black	1372
11233	6.296281515476523	Black	56546
11234	6.129940505820025	Black	41699
11235	5.611092748812103	Black	1812
11236	7.274454299005703	Black	84496
11237	6.265076534547207	Black	3718
11238	2.9288354221061534	Black	19319
11239	5.014696887147166	Black	7778
11354	6.287265791350503	Black	1670
11355	6.8606436527981645	Black	2306
11356	6.652692009620493	Black	355
11357	4.660231252068346	Black	187
11358	5.667022522925758	Black	184
11360	3.7525533590322766	Black	149
11361	4.928691963524661	Black	982
11362	3.9439206689492403	Black	150
11363	3.421338588182503	Black	112
11364	5.403322112106386	Black	770
11365	6.4699969862175255	Black	3347
11366	5.085619796747088	Black	713
11367	5.923158741802433	Black	3075
11368	7.561464734039239	Black	9291
11369	7.371115707451303	Black	5063
11370	6.678836170896727	Black	4484
11372	5.957701557075048	Black	1465
11373	7.053249276611977	Black	1646
11374	4.35134849152209	Black	1657
11375	3.087709964980199	Black	1825
11377	6.810115230015202	Black	1624
11378	6.14457182310421	Black	531
11379	5.390771355191343	Black	324
11385	6.701412125449516	Black	1710
11411	6.661047847984605	Black	18817.1887996905
11412	6.845474034042844	Black	33065
11413	6.464799752354161	Black	38209
11414	5.152523271701186	Black	518
11415	3.846367900938782	Black	967
11416	7.103741357675763	Black	1294
11417	6.991067936638867	Black	1844
11418	6.995330455466647	Black	2460
11419	7.996893925598385	Black	7812
11420	7.340974453299693	Black	11167
11421	7.013341128786667	Black	1210
11422	6.637161398994536	Black	26471
11423	6.880414354533967	Black	12083
11426	5.888769855933248	Black	1278
11427	6.1700237602140495	Black	4737
11428	6.447700779993413	Black	3834
11429	6.990070816351335	Black	20499.9546181602
11432	6.878587828645023	Black	9134
11433	8.344777355282302	Black	22628
11434	6.808320948646385	Black	56003
11435	7.447858218028549	Black	13287
11436	7.231804440860545	Black	11991
11691	7.197105014542552	Black	29701
11692	6.795743970101167	Black	11961
11693	5.405698458939428	Black	2075
11694	4.288587243009177	Black	1283
11697	3.2603304606006613	Black	21
10001	1.3259057193104584	Other	36
10002	4.268501711486406	Other	329
10003	1.8350752245725672	Other	56
10004	2.23345516421692	Other	0
10005	1.3929814233357303	Other	0
10006	0.9778411688926258	Other	0
10007	1.6382702957350535	Other	0
10009	2.862056240971457	Other	38
10010	1.5730192547074437	Other	230
10011	1.282216254574587	Other	0
10012	1.5765907200509246	Other	25
10013	1.6826950454410847	Other	61
10014	1.059439220901994	Other	0
10016	1.2000121023414294	Other	31
10017	1.2212464390645745	Other	0
10018	1.487699529644846	Other	0
10019	1.3177576786742269	Other	68
10021	1.6563322478195739	Other	156
10022	0.6451263677211698	Other	62
10023	1.5339927859905818	Other	48
10024	1.347578338691365	Other	0
10025	2.7000818937043105	Other	51
10026	4.407604175919254	Other	20
10027	4.605604413942948	Other	83
10028	1.2394347447491005	Other	10
10029	4.9202814175772005	Other	43
10030	5.404766861715832	Other	21
10031	5.73709803497203	Other	61
10032	6.395180013433344	Other	68
10033	5.832500461359119	Other	20
10034	5.428753407882156	Other	11
10035	5.697610205762797	Other	52
10036	1.9322079674711614	Other	39
10037	5.165787382468448	Other	0
10038	2.221248759108706	Other	49
10039	5.708588762259561	Other	81
10040	5.381079661602219	Other	22
10044	3.6857461559460707	Other	0
10065	0.9360789781374892	Other	29
10069	0.7867370545928754	Other	0
10075	1.240693284349888	Other	91
10128	1.387641028211522	Other	0
10280	2.4501673479182755	Other	0
10282	2.208550557339767	Other	0
10301	4.814953000053477	Other	23
10302	6.048097689283834	Other	10
10303	6.813740130250704	Other	49
10304	5.7465578900379715	Other	99
10305	4.886354329047371	Other	90
10306	4.610906065842942	Other	27
10307	4.941944321840977	Other	19
10308	4.711123808514212	Other	50
10309	4.2677169231952625	Other	164
10310	5.6067071930126655	Other	0
10312	4.368285354502849	Other	12
10314	4.913086113507743	Other	52
10451	6.515668825960758	Other	0
10452	6.952197899492847	Other	89
10453	6.901846054186087	Other	49
10454	7.509798280191672	Other	137
10455	7.26847064621764	Other	85
10456	7.68117677093891	Other	791
10457	7.216438338341875	Other	89
10458	7.295250247391446	Other	76
10459	7.051261805215579	Other	96
10460	7.389572041484343	Other	0
10461	5.8158518433524025	Other	79
10462	6.452416041262309	Other	261
10463	4.218593140831834	Other	92
10464	3.186576177934712	Other	0
10465	5.368565351428683	Other	43
10466	7.712195473988923	Other	191
10467	6.80959798471868	Other	271
10468	7.149001677513471	Other	443
10469	7.461616117789868	Other	250
10470	5.893064276373318	Other	0
10471	3.733120609305597	Other	0
10472	7.844686294820349	Other	234
10473	7.324013598944337	Other	163
10474	7.286378370610555	Other	12
10475	5.654613712188036	Other	0
11004	4.925883317108608	Other	65.5999705752538
11101	3.216112838123749	Other	0
11102	4.656155734063504	Other	24
11103	5.055445637213641	Other	15
11104	5.20217825878067	Other	23
11105	4.552128748858386	Other	208
11106	4.532584922983571	Other	63
11109	2.986483748419819	Other	0
11201	1.9076106964625024	Other	32
11203	6.41662070018358	Other	101
11204	6.776972666277241	Other	151
11205	4.781362984275175	Other	127
11206	5.691063661400038	Other	179
11207	6.699220473836438	Other	129
11208	7.319498074912595	Other	17
11209	3.8938024476701885	Other	71
11210	5.924626784288855	Other	23
11211	3.910468127430924	Other	185
11212	6.705876950585893	Other	116
11213	6.114717398214151	Other	13
11214	6.5771151375596375	Other	49
11215	2.2657207244267306	Other	53
11216	4.2999346068544675	Other	18
11217	2.4640163168167044	Other	3
11218	5.555060145886841	Other	85
11219	6.40756132482968	Other	101
11220	7.053706648253064	Other	159
11221	6.087022199614129	Other	163
11222	3.462065325289384	Other	88
11223	6.3143362229519395	Other	140
11224	5.989601368540733	Other	68
11225	5.089987484189497	Other	49
11226	6.195214909544981	Other	159
11228	5.575817920965897	Other	93
11229	5.305965598434295	Other	34
11230	6.501236571292093	Other	387
11231	2.7295498374848655	Other	30
11232	6.293045906129523	Other	91
11233	6.296281515476523	Other	61
11234	6.129940505820025	Other	118
11235	5.611092748812103	Other	184
11236	7.274454299005703	Other	85
11237	6.265076534547207	Other	151
11238	2.9288354221061534	Other	39
11239	5.014696887147166	Other	115
11354	6.287265791350503	Other	54
11355	6.8606436527981645	Other	455
11356	6.652692009620493	Other	0
11357	4.660231252068346	Other	41
11358	5.667022522925758	Other	121
11360	3.7525533590322766	Other	25
11361	4.928691963524661	Other	0
11362	3.9439206689492403	Other	0
11363	3.421338588182503	Other	0
11364	5.403322112106386	Other	315
11365	6.4699969862175255	Other	104
11366	5.085619796747088	Other	0
11367	5.923158741802433	Other	69
11368	7.561464734039239	Other	209
11369	7.371115707451303	Other	51
11370	6.678836170896727	Other	25
11372	5.957701557075048	Other	40
11373	7.053249276611977	Other	435
11374	4.35134849152209	Other	0
11375	3.087709964980199	Other	82
11377	6.810115230015202	Other	205
11378	6.14457182310421	Other	49
11379	5.390771355191343	Other	0
11385	6.701412125449516	Other	36
11411	6.661047847984605	Other	18.089104362124
11412	6.845474034042844	Other	265
11413	6.464799752354161	Other	69
11414	5.152523271701186	Other	0
11415	3.846367900938782	Other	66
11416	7.103741357675763	Other	1
11417	6.991067936638867	Other	0
11418	6.995330455466647	Other	136
11419	7.996893925598385	Other	388
11420	7.340974453299693	Other	405
11421	7.013341128786667	Other	68
11422	6.637161398994536	Other	110
11423	6.880414354533967	Other	200
11426	5.888769855933248	Other	11
11427	6.1700237602140495	Other	121
11428	6.447700779993413	Other	28
11429	6.990070816351335	Other	202.323698991928
11432	6.878587828645023	Other	257
11433	8.344777355282302	Other	6
11434	6.808320948646385	Other	0
11435	7.447858218028549	Other	55
11436	7.231804440860545	Other	87
11691	7.197105014542552	Other	0
11692	6.795743970101167	Other	40
11693	5.405698458939428	Other	0
11694	4.288587243009177	Other	143
11697	3.2603304606006613	Other	0
10001	1.3259057193104584	Asian	5809
10002	4.268501711486406	Asian	30847
10003	1.8350752245725672	Asian	7366
10004	2.23345516421692	Asian	899
10005	1.3929814233357303	Asian	1497
10006	0.9778411688926258	Asian	687
10007	1.6382702957350535	Asian	826
10009	2.862056240971457	Asian	7428
10010	1.5730192547074437	Asian	5773
10011	1.282216254574587	Asian	4627
10012	1.5765907200509246	Asian	4055
10013	1.6826950454410847	Asian	9545
10014	1.059439220901994	Asian	1725
10016	1.2000121023414294	Asian	9748
10017	1.2212464390645745	Asian	3352
10018	1.487699529644846	Asian	2867
10019	1.3177576786742269	Asian	7554
10021	1.6563322478195739	Asian	4333
10022	0.6451263677211698	Asian	3801
10023	1.5339927859905818	Asian	6637
10024	1.347578338691365	Asian	4274
10025	2.7000818937043105	Asian	8271
10026	4.407604175919254	Asian	2308
10027	4.605604413942948	Asian	6121
10028	1.2394347447491005	Asian	4506
10029	4.9202814175772005	Asian	7395
10030	5.404766861715832	Asian	536
10031	5.73709803497203	Asian	2279
10032	6.395180013433344	Asian	2888
10033	5.832500461359119	Asian	1238
10034	5.428753407882156	Asian	1298
10035	5.697610205762797	Asian	1583
10036	1.9322079674711614	Asian	5218
10037	5.165787382468448	Asian	528
10038	2.221248759108706	Asian	7069
10039	5.708588762259561	Asian	452
10040	5.381079661602219	Asian	1257
10044	3.6857461559460707	Asian	3958
10065	0.9360789781374892	Asian	2633
10069	0.7867370545928754	Asian	1533
10075	1.240693284349888	Asian	1119
10128	1.387641028211522	Asian	5781
10280	2.4501673479182755	Asian	1474
10282	2.208550557339767	Asian	1163
10301	4.814953000053477	Asian	2320
10302	6.048097689283834	Asian	1269
10303	6.813740130250704	Asian	2099
10304	5.7465578900379715	Asian	3918
10305	4.886354329047371	Asian	5405
10306	4.610906065842942	Asian	3100
10307	4.941944321840977	Asian	418
10308	4.711123808514212	Asian	1502
10309	4.2677169231952625	Asian	1206
10310	5.6067071930126655	Asian	1449
10312	4.368285354502849	Asian	3356
10314	4.913086113507743	Asian	14904
10451	6.515668825960758	Asian	557
10452	6.952197899492847	Asian	1027
10453	6.901846054186087	Asian	1043
10454	7.509798280191672	Asian	130
10455	7.26847064621764	Asian	521
10456	7.68117677093891	Asian	783
10457	7.216438338341875	Asian	682
10458	7.295250247391446	Asian	2333
10459	7.051261805215579	Asian	356
10460	7.389572041484343	Asian	888
10461	5.8158518433524025	Asian	5383
10462	6.452416041262309	Asian	9627
10463	4.218593140831834	Asian	2579
10464	3.186576177934712	Asian	245
10465	5.368565351428683	Asian	1254
10466	7.712195473988923	Asian	2169
10467	6.80959798471868	Asian	5916
10468	7.149001677513471	Asian	2224
10469	7.461616117789868	Asian	4757
10470	5.893064276373318	Asian	537
10471	3.733120609305597	Asian	1262
10472	7.844686294820349	Asian	4483
10473	7.324013598944337	Asian	918
10474	7.286378370610555	Asian	9
10475	5.654613712188036	Asian	1186
11004	4.925883317108608	Asian	7384.93092540827
11101	3.216112838123749	Asian	6773
11102	4.656155734063504	Asian	4650
11103	5.055445637213641	Asian	5332
11104	5.20217825878067	Asian	5710
11105	4.552128748858386	Asian	4548
11106	4.532584922983571	Asian	7951
11109	2.986483748419819	Asian	1500
11201	1.9076106964625024	Asian	7408
11203	6.41662070018358	Asian	1339
11204	6.776972666277241	Asian	24376
11205	4.781362984275175	Asian	3138
11206	5.691063661400038	Asian	5966
11207	6.699220473836438	Asian	1295
11208	7.319498074912595	Asian	5621
11209	3.8938024476701885	Asian	9044
11210	5.924626784288855	Asian	2828
11211	3.910468127430924	Asian	5679
11212	6.705876950585893	Asian	974
11213	6.114717398214151	Asian	1252
11214	6.5771151375596375	Asian	34742
11215	2.2657207244267306	Asian	5531
11216	4.2999346068544675	Asian	2898
11217	2.4640163168167044	Asian	3119
11218	5.555060145886841	Asian	13789
11219	6.40756132482968	Asian	22002
11220	7.053706648253064	Asian	39441
11221	6.087022199614129	Asian	2815
11222	3.462065325289384	Asian	1819
11223	6.3143362229519395	Asian	19745
11224	5.989601368540733	Asian	2753
11225	5.089987484189497	Asian	1521
11226	6.195214909544981	Asian	2878
11228	5.575817920965897	Asian	15917
11229	5.305965598434295	Asian	18445
11230	6.501236571292093	Asian	12547
11231	2.7295498374848655	Asian	2012
11232	6.293045906129523	Asian	5268
11233	6.296281515476523	Asian	1258
11234	6.129940505820025	Asian	6351
11235	5.611092748812103	Asian	11260
11236	7.274454299005703	Asian	2679
11237	6.265076534547207	Asian	3557
11238	2.9288354221061534	Asian	3319
11239	5.014696887147166	Asian	284
11354	6.287265791350503	Asian	34571
11355	6.8606436527981645	Asian	58718
11356	6.652692009620493	Asian	6771
11357	4.660231252068346	Asian	8770
11358	5.667022522925758	Asian	17473
11360	3.7525533590322766	Asian	6357
11361	4.928691963524661	Asian	11051
11362	3.9439206689492403	Asian	8098
11363	3.421338588182503	Asian	2264
11364	5.403322112106386	Asian	19103
11365	6.4699969862175255	Asian	20070
11366	5.085619796747088	Asian	6615
11367	5.923158741802433	Asian	10655
11368	7.561464734039239	Asian	12613
11369	7.371115707451303	Asian	4196
11370	6.678836170896727	Asian	7138
11372	5.957701557075048	Asian	12490
11373	7.053249276611977	Asian	45348
11374	4.35134849152209	Asian	13580
11375	3.087709964980199	Asian	20530
11377	6.810115230015202	Asian	31843
11378	6.14457182310421	Asian	3832
11379	5.390771355191343	Asian	4152
11385	6.701412125449516	Asian	7101
11411	6.661047847984605	Asian	66.4409759164329
11412	6.845474034042844	Asian	867
11413	6.464799752354161	Asian	480
11414	5.152523271701186	Asian	1475
11415	3.846367900938782	Asian	3671
11416	7.103741357675763	Asian	8979
11417	6.991067936638867	Asian	9131
11418	6.995330455466647	Asian	9217
11419	7.996893925598385	Asian	15990
11420	7.340974453299693	Asian	15013
11421	7.013341128786667	Asian	7932
11422	6.637161398994536	Asian	638
11423	6.880414354533967	Asian	8950
11426	5.888769855933248	Asian	9179
11427	6.1700237602140495	Asian	7481
11428	6.447700779993413	Asian	4805
11429	6.990070816351335	Asian	1934.11032994829
11432	6.878587828645023	Asian	25619
11433	8.344777355282302	Asian	3195
11434	6.808320948646385	Asian	1615
11435	7.447858218028549	Asian	14393
11436	7.231804440860545	Asian	2084
11691	7.197105014542552	Asian	2320
11692	6.795743970101167	Asian	1199
11693	5.405698458939428	Asian	521
11694	4.288587243009177	Asian	742
11697	3.2603304606006613	Asian	20
10001	1.3259057193104584	Other	10001
10002	4.268501711486406	Other	10002
10003	1.8350752245725672	Other	10003
10004	2.23345516421692	Other	10004
10005	1.3929814233357303	Other	10005
10006	0.9778411688926258	Other	10006
10007	1.6382702957350535	Other	10007
10009	2.862056240971457	Other	10009
10010	1.5730192547074437	Other	10010
10011	1.282216254574587	Other	10011
10012	1.5765907200509246	Other	10012
10013	1.6826950454410847	Other	10013
10014	1.059439220901994	Other	10014
10016	1.2000121023414294	Other	10016
10017	1.2212464390645745	Other	10017
10018	1.487699529644846	Other	10018
10019	1.3177576786742269	Other	10019
10021	1.6563322478195739	Other	10021
10022	0.6451263677211698	Other	10022
10023	1.5339927859905818	Other	10023
10024	1.347578338691365	Other	10024
10025	2.7000818937043105	Other	10025
10026	4.407604175919254	Other	10026
10027	4.605604413942948	Other	10027
10028	1.2394347447491005	Other	10028
10029	4.9202814175772005	Other	10029
10030	5.404766861715832	Other	10030
10031	5.73709803497203	Other	10031
10032	6.395180013433344	Other	10032
10033	5.832500461359119	Other	10033
10034	5.428753407882156	Other	10034
10035	5.697610205762797	Other	10035
10036	1.9322079674711614	Other	10036
10037	5.165787382468448	Other	10037
10038	2.221248759108706	Other	10038
10039	5.708588762259561	Other	10039
10040	5.381079661602219	Other	10040
10044	3.6857461559460707	Other	10044
10065	0.9360789781374892	Other	10065
10069	0.7867370545928754	Other	10069
10075	1.240693284349888	Other	10075
10128	1.387641028211522	Other	10128
10280	2.4501673479182755	Other	10280
10282	2.208550557339767	Other	10282
10301	4.814953000053477	Other	10301
10302	6.048097689283834	Other	10302
10303	6.813740130250704	Other	10303
10304	5.7465578900379715	Other	10304
10305	4.886354329047371	Other	10305
10306	4.610906065842942	Other	10306
10307	4.941944321840977	Other	10307
10308	4.711123808514212	Other	10308
10309	4.2677169231952625	Other	10309
10310	5.6067071930126655	Other	10310
10312	4.368285354502849	Other	10312
10314	4.913086113507743	Other	10314
10451	6.515668825960758	Other	10451
10452	6.952197899492847	Other	10452
10453	6.901846054186087	Other	10453
10454	7.509798280191672	Other	10454
10455	7.26847064621764	Other	10455
10456	7.68117677093891	Other	10456
10457	7.216438338341875	Other	10457
10458	7.295250247391446	Other	10458
10459	7.051261805215579	Other	10459
10460	7.389572041484343	Other	10460
10461	5.8158518433524025	Other	10461
10462	6.452416041262309	Other	10462
10463	4.218593140831834	Other	10463
10464	3.186576177934712	Other	10464
10465	5.368565351428683	Other	10465
10466	7.712195473988923	Other	10466
10467	6.80959798471868	Other	10467
10468	7.149001677513471	Other	10468
10469	7.461616117789868	Other	10469
10470	5.893064276373318	Other	10470
10471	3.733120609305597	Other	10471
10472	7.844686294820349	Other	10472
10473	7.324013598944337	Other	10473
10474	7.286378370610555	Other	10474
10475	5.654613712188036	Other	10475
11004	4.925883317108608	Other	11004
11101	3.216112838123749	Other	11101
11102	4.656155734063504	Other	11102
11103	5.055445637213641	Other	11103
11104	5.20217825878067	Other	11104
11105	4.552128748858386	Other	11105
11106	4.532584922983571	Other	11106
11109	2.986483748419819	Other	11109
11201	1.9076106964625024	Other	11201
11203	6.41662070018358	Other	11203
11204	6.776972666277241	Other	11204
11205	4.781362984275175	Other	11205
11206	5.691063661400038	Other	11206
11207	6.699220473836438	Other	11207
11208	7.319498074912595	Other	11208
11209	3.8938024476701885	Other	11209
11210	5.924626784288855	Other	11210
11211	3.910468127430924	Other	11211
11212	6.705876950585893	Other	11212
11213	6.114717398214151	Other	11213
11214	6.5771151375596375	Other	11214
11215	2.2657207244267306	Other	11215
11216	4.2999346068544675	Other	11216
11217	2.4640163168167044	Other	11217
11218	5.555060145886841	Other	11218
11219	6.40756132482968	Other	11219
11220	7.053706648253064	Other	11220
11221	6.087022199614129	Other	11221
11222	3.462065325289384	Other	11222
11223	6.3143362229519395	Other	11223
11224	5.989601368540733	Other	11224
11225	5.089987484189497	Other	11225
11226	6.195214909544981	Other	11226
11228	5.575817920965897	Other	11228
11229	5.305965598434295	Other	11229
11230	6.501236571292093	Other	11230
11231	2.7295498374848655	Other	11231
11232	6.293045906129523	Other	11232
11233	6.296281515476523	Other	11233
11234	6.129940505820025	Other	11234
11235	5.611092748812103	Other	11235
11236	7.274454299005703	Other	11236
11237	6.265076534547207	Other	11237
11238	2.9288354221061534	Other	11238
11239	5.014696887147166	Other	11239
11354	6.287265791350503	Other	11354
11355	6.8606436527981645	Other	11355
11356	6.652692009620493	Other	11356
11357	4.660231252068346	Other	11357
11358	5.667022522925758	Other	11358
11360	3.7525533590322766	Other	11360
11361	4.928691963524661	Other	11361
11362	3.9439206689492403	Other	11362
11363	3.421338588182503	Other	11363
11364	5.403322112106386	Other	11364
11365	6.4699969862175255	Other	11365
11366	5.085619796747088	Other	11366
11367	5.923158741802433	Other	11367
11368	7.561464734039239	Other	11368
11369	7.371115707451303	Other	11369
11370	6.678836170896727	Other	11370
11372	5.957701557075048	Other	11372
11373	7.053249276611977	Other	11373
11374	4.35134849152209	Other	11374
11375	3.087709964980199	Other	11375
11377	6.810115230015202	Other	11377
11378	6.14457182310421	Other	11378
11379	5.390771355191343	Other	11379
11385	6.701412125449516	Other	11385
11411	6.661047847984605	Other	11411
11412	6.845474034042844	Other	11412
11413	6.464799752354161	Other	11413
11414	5.152523271701186	Other	11414
11415	3.846367900938782	Other	11415
11416	7.103741357675763	Other	11416
11417	6.991067936638867	Other	11417
11418	6.995330455466647	Other	11418
11419	7.996893925598385	Other	11419
11420	7.340974453299693	Other	11420
11421	7.013341128786667	Other	11421
11422	6.637161398994536	Other	11422
11423	6.880414354533967	Other	11423
11426	5.888769855933248	Other	11426
11427	6.1700237602140495	Other	11427
11428	6.447700779993413	Other	11428
11429	6.990070816351335	Other	11429
11432	6.878587828645023	Other	11432
11433	8.344777355282302	Other	11433
11434	6.808320948646385	Other	11434
11435	7.447858218028549	Other	11435
11436	7.231804440860545	Other	11436
11691	7.197105014542552	Other	11691
11692	6.795743970101167	Other	11692
11693	5.405698458939428	Other	11693
11694	4.288587243009177	Other	11694
11697	3.2603304606006613	Other	11697
10001	1.3259057193104584	Other	440
10002	4.268501711486406	Other	1706
10003	1.8350752245725672	Other	1272
10004	2.23345516421692	Other	136
10005	1.3929814233357303	Other	375
10006	0.9778411688926258	Other	134
10007	1.6382702957350535	Other	267
10009	2.862056240971457	Other	1499
10010	1.5730192547074437	Other	726
10011	1.282216254574587	Other	1684
10012	1.5765907200509246	Other	909
10013	1.6826950454410847	Other	1289
10014	1.059439220901994	Other	868
10016	1.2000121023414294	Other	2119
10017	1.2212464390645745	Other	338
10018	1.487699529644846	Other	306
10019	1.3177576786742269	Other	1636
10021	1.6563322478195739	Other	1149
10022	0.6451263677211698	Other	682
10023	1.5339927859905818	Other	1598
10024	1.347578338691365	Other	1271
10025	2.7000818937043105	Other	2875
10026	4.407604175919254	Other	1106
10027	4.605604413942948	Other	2000
10028	1.2394347447491005	Other	664
10029	4.9202814175772005	Other	1169
10030	5.404766861715832	Other	1355
10031	5.73709803497203	Other	2183
10032	6.395180013433344	Other	939
10033	5.832500461359119	Other	969
10034	5.428753407882156	Other	719
10035	5.697610205762797	Other	1308
10036	1.9322079674711614	Other	437
10037	5.165787382468448	Other	512
10038	2.221248759108706	Other	657
10039	5.708588762259561	Other	669
10040	5.381079661602219	Other	791
10044	3.6857461559460707	Other	427
10065	0.9360789781374892	Other	339
10069	0.7867370545928754	Other	224
10075	1.240693284349888	Other	364
10128	1.387641028211522	Other	2273
10280	2.4501673479182755	Other	308
10282	2.208550557339767	Other	216
10301	4.814953000053477	Other	2143
10302	6.048097689283834	Other	263
10303	6.813740130250704	Other	572
10304	5.7465578900379715	Other	810
10305	4.886354329047371	Other	885
10306	4.610906065842942	Other	893
10307	4.941944321840977	Other	47
10308	4.711123808514212	Other	168
10309	4.2677169231952625	Other	346
10310	5.6067071930126655	Other	399
10312	4.368285354502849	Other	761
10314	4.913086113507743	Other	2031
10451	6.515668825960758	Other	829
10452	6.952197899492847	Other	1126
10453	6.901846054186087	Other	705
10454	7.509798280191672	Other	339
10455	7.26847064621764	Other	454
10456	7.68117677093891	Other	1209
10457	7.216438338341875	Other	1137
10458	7.295250247391446	Other	1376
10459	7.051261805215579	Other	316
10460	7.389572041484343	Other	676
10461	5.8158518433524025	Other	804
10462	6.452416041262309	Other	2426
10463	4.218593140831834	Other	1653
10464	3.186576177934712	Other	23
10465	5.368565351428683	Other	527
10466	7.712195473988923	Other	2020
10467	6.80959798471868	Other	1939
10468	7.149001677513471	Other	1306
10469	7.461616117789868	Other	1220
10470	5.893064276373318	Other	336
10471	3.733120609305597	Other	536
10472	7.844686294820349	Other	1538
10473	7.324013598944337	Other	806
10474	7.286378370610555	Other	42
10475	5.654613712188036	Other	1522
11004	4.925883317108608	Other	735.958511107841
11101	3.216112838123749	Other	1266
11102	4.656155734063504	Other	766
11103	5.055445637213641	Other	952
11104	5.20217825878067	Other	494
11105	4.552128748858386	Other	848
11106	4.532584922983571	Other	1430
11109	2.986483748419819	Other	181
11201	1.9076106964625024	Other	3225
11203	6.41662070018358	Other	1211
11204	6.776972666277241	Other	1332
11205	4.781362984275175	Other	1590
11206	5.691063661400038	Other	1382
11207	6.699220473836438	Other	2199
11208	7.319498074912595	Other	1730
11209	3.8938024476701885	Other	1650
11210	5.924626784288855	Other	1587
11211	3.910468127430924	Other	2365
11212	6.705876950585893	Other	1057
11213	6.114717398214151	Other	1749
11214	6.5771151375596375	Other	2063
11215	2.2657207244267306	Other	3547
11216	4.2999346068544675	Other	1873
11217	2.4640163168167044	Other	1797
11218	5.555060145886841	Other	2816
11219	6.40756132482968	Other	482
11220	7.053706648253064	Other	1194
11221	6.087022199614129	Other	1928
11222	3.462065325289384	Other	1249
11223	6.3143362229519395	Other	2715
11224	5.989601368540733	Other	891
11225	5.089987484189497	Other	1903
11226	6.195214909544981	Other	2513
11228	5.575817920965897	Other	624
11229	5.305965598434295	Other	2158
11230	6.501236571292093	Other	2102
11231	2.7295498374848655	Other	2208
11232	6.293045906129523	Other	756
11233	6.296281515476523	Other	1358
11234	6.129940505820025	Other	1575
11235	5.611092748812103	Other	2221
11236	7.274454299005703	Other	1572
11237	6.265076534547207	Other	1041
11238	2.9288354221061534	Other	2731
11239	5.014696887147166	Other	73
11354	6.287265791350503	Other	1042
11355	6.8606436527981645	Other	1388
11356	6.652692009620493	Other	630
11357	4.660231252068346	Other	815
11358	5.667022522925758	Other	675
11360	3.7525533590322766	Other	340
11361	4.928691963524661	Other	319
11362	3.9439206689492403	Other	525
11363	3.421338588182503	Other	131
11364	5.403322112106386	Other	569
11365	6.4699969862175255	Other	1208
11366	5.085619796747088	Other	317
11367	5.923158741802433	Other	1151
11368	7.561464734039239	Other	1035
11369	7.371115707451303	Other	360
11370	6.678836170896727	Other	478
11372	5.957701557075048	Other	1227
11373	7.053249276611977	Other	1494
11374	4.35134849152209	Other	1901
11375	3.087709964980199	Other	2757
11377	6.810115230015202	Other	1742
11378	6.14457182310421	Other	700
11379	5.390771355191343	Other	704
11385	6.701412125449516	Other	1397
11411	6.661047847984605	Other	320.3301092949
11412	6.845474034042844	Other	1066
11413	6.464799752354161	Other	973
11414	5.152523271701186	Other	889
11415	3.846367900938782	Other	825
11416	7.103741357675763	Other	1160
11417	6.991067936638867	Other	2406
11418	6.995330455466647	Other	2789
11419	7.996893925598385	Other	13934
11420	7.340974453299693	Other	7877
11421	7.013341128786667	Other	852
11422	6.637161398994536	Other	740
11423	6.880414354533967	Other	2905
11426	5.888769855933248	Other	561
11427	6.1700237602140495	Other	2260
11428	6.447700779993413	Other	3372
11429	6.990070816351335	Other	2036.23382806978
11432	6.878587828645023	Other	3854
11433	8.344777355282302	Other	3167
11434	6.808320948646385	Other	2327
11435	7.447858218028549	Other	6396
11436	7.231804440860545	Other	2638
11691	7.197105014542552	Other	1310
11692	6.795743970101167	Other	576
11693	5.405698458939428	Other	448
11694	4.288587243009177	Other	414
11697	3.2603304606006613	Other	27
