# Supplementary material for: Neighborhood-level disparities and subway utilization during the COVID-19 pandemic in New York City
Source: Nat Commun. 2021 Jun 17;12:3692. doi: 10.1038/s41467-021-24088-7 (PMC8211826; doi:10.1038/s41467-021-24088-7)
Supplement: Supplementary file 4 — Source Data [file 41467_2021_24088_MOESM4_ESM.zip › fig5.csv]

date	usage.median.ratio	Risk	Lower	Upper	Prediction
2020-02-18	0.9046469727157643	Low (below median)	0.9715313535220254	0.9826462302589345	0.9770887918904799
2020-02-18	0.969391778373139	Low (below median)	0.9715313535220254	0.9826462302589345	0.9770887918904799
2020-02-18	0.9090237572146297	Low (below median)	0.9715313535220254	0.9826462302589345	0.9770887918904799
2020-02-18	0.961615392556651	Low (below median)	0.9715313535220254	0.9826462302589345	0.9770887918904799
2020-02-18	0.9618239074786836	Low (below median)	0.9715313535220254	0.9826462302589345	0.9770887918904799
2020-02-18	0.9335045149958955	Low (below median)	0.9715313535220254	0.9826462302589345	0.9770887918904799
2020-02-18	0.9140787079888928	Low (below median)	0.9715313535220254	0.9826462302589345	0.9770887918904799
2020-02-18	0.8872325125839966	High (above median)	0.9589245698174497	0.9698006456997358	0.9643626077585927
2020-02-18	0.9484669329782512	High (above median)	0.9589245698174497	0.9698006456997358	0.9643626077585927
2020-02-18	0.9462856662755842	Low (below median)	0.9715313535220254	0.9826462302589345	0.9770887918904799
2020-02-18	1.0111585862826942	High (above median)	0.9589245698174497	0.9698006456997358	0.9643626077585927
2020-02-18	0.9153846580909499	Low (below median)	0.9715313535220254	0.9826462302589345	0.9770887918904799
2020-02-18	0.9570471451157245	Low (below median)	0.9715313535220254	0.9826462302589345	0.9770887918904799
2020-02-18	0.9536231063287555	High (above median)	0.9589245698174497	0.9698006456997358	0.9643626077585927
2020-02-18	0.9214347789520899	Low (below median)	0.9715313535220254	0.9826462302589345	0.9770887918904799
2020-02-18	0.8819289941844983	High (above median)	0.9589245698174497	0.9698006456997358	0.9643626077585927
2020-02-18	0.8088260135135135	High (above median)	0.9589245698174497	0.9698006456997358	0.9643626077585927
2020-02-18	0.909888054569959	High (above median)	0.9589245698174497	0.9698006456997358	0.9643626077585927
2020-02-18	0.8506117440782603	High (above median)	0.9589245698174497	0.9698006456997358	0.9643626077585927
2020-02-18	0.8842186207459017	Low (below median)	0.9715313535220254	0.9826462302589345	0.9770887918904799
2020-02-18	0.8874415908612426	Low (below median)	0.9715313535220254	0.9826462302589345	0.9770887918904799
2020-02-18	0.8398067632850241	High (above median)	0.9589245698174497	0.9698006456997358	0.9643626077585927
2020-02-18	0.8245002396376061	High (above median)	0.9589245698174497	0.9698006456997358	0.9643626077585927
2020-02-18	0.8829271178419309	High (above median)	0.9589245698174497	0.9698006456997358	0.9643626077585927
2020-02-18	0.8573614501326462	High (above median)	0.9589245698174497	0.9698006456997358	0.9643626077585927
2020-02-18	0.9672506403179661	Low (below median)	0.9715313535220254	0.9826462302589345	0.9770887918904799
2020-02-18	0.9610143814488716	High (above median)	0.9589245698174497	0.9698006456997358	0.9643626077585927
2020-02-18	0.8937986248856641	High (above median)	0.9589245698174497	0.9698006456997358	0.9643626077585927
2020-02-18	1.0143664463258486	Low (below median)	0.9715313535220254	0.9826462302589345	0.9770887918904799
2020-02-18	0.8458828657940314	Low (below median)	0.9715313535220254	0.9826462302589345	0.9770887918904799
2020-02-18	0.8263233164856054	Low (below median)	0.9715313535220254	0.9826462302589345	0.9770887918904799
2020-02-18	0.844353580459461	High (above median)	0.9589245698174497	0.9698006456997358	0.9643626077585927
2020-02-18	0.8742047790159534	High (above median)	0.9589245698174497	0.9698006456997358	0.9643626077585927
2020-02-18	0.8775457163352081	High (above median)	0.9589245698174497	0.9698006456997358	0.9643626077585927
2020-02-18	0.9392313118410768	High (above median)	0.9589245698174497	0.9698006456997358	0.9643626077585927
2020-02-18	0.8548701298701299	Low (below median)	0.9715313535220254	0.9826462302589345	0.9770887918904799
2020-02-19	0.9270183726192576	Low (below median)	0.9715313535220254	0.9826462302589345	0.9770887918904799
2020-02-19	1.0057564087466142	Low (below median)	0.9715313535220254	0.9826462302589345	0.9770887918904799
2020-02-19	0.9382704937267546	Low (below median)	0.9715313535220254	0.9826462302589345	0.9770887918904799
2020-02-19	0.9918534207074063	Low (below median)	0.9715313535220254	0.9826462302589345	0.9770887918904799
2020-02-19	1.1469945739776413	Low (below median)	0.9715313535220254	0.9826462302589345	0.9770887918904799
2020-02-19	0.9513418318173326	Low (below median)	0.9715313535220254	0.9826462302589345	0.9770887918904799
2020-02-19	0.922507962043573	Low (below median)	0.9715313535220254	0.9826462302589345	0.9770887918904799
2020-02-19	0.9137550794869412	High (above median)	0.9589245698174497	0.9698006456997358	0.9643626077585927
2020-02-19	0.9481096260855999	High (above median)	0.9589245698174497	0.9698006456997358	0.9643626077585927
2020-02-19	0.9557666055045871	Low (below median)	0.9715313535220254	0.9826462302589345	0.9770887918904799
2020-02-19	1.0237955132351295	High (above median)	0.9589245698174497	0.9698006456997358	0.9643626077585927
2020-02-19	0.9329641155093248	Low (below median)	0.9715313535220254	0.9826462302589345	0.9770887918904799
2020-02-19	0.959731947847753	Low (below median)	0.9715313535220254	0.9826462302589345	0.9770887918904799
2020-02-19	0.9664367481187209	High (above median)	0.9589245698174497	0.9698006456997358	0.9643626077585927
2020-02-19	0.9516299386389637	Low (below median)	0.9715313535220254	0.9826462302589345	0.9770887918904799
2020-02-19	0.8783216306206062	High (above median)	0.9589245698174497	0.9698006456997358	0.9643626077585927
2020-02-19	0.8188605108055009	High (above median)	0.9589245698174497	0.9698006456997358	0.9643626077585927
2020-02-19	0.9266166300678443	High (above median)	0.9589245698174497	0.9698006456997358	0.9643626077585927
2020-02-19	0.8940523267016921	High (above median)	0.9589245698174497	0.9698006456997358	0.9643626077585927
2020-02-19	0.9048248648722709	Low (below median)	0.9715313535220254	0.9826462302589345	0.9770887918904799
2020-02-19	0.9214800814034033	Low (below median)	0.9715313535220254	0.9826462302589345	0.9770887918904799
2020-02-19	0.8702827558741537	High (above median)	0.9589245698174497	0.9698006456997358	0.9643626077585927
2020-02-19	0.8529215016800906	High (above median)	0.9589245698174497	0.9698006456997358	0.9643626077585927
2020-02-19	0.8962412017250947	High (above median)	0.9589245698174497	0.9698006456997358	0.9643626077585927
2020-02-19	0.883814449695258	High (above median)	0.9589245698174497	0.9698006456997358	0.9643626077585927
2020-02-19	0.9829449219950529	Low (below median)	0.9715313535220254	0.9826462302589345	0.9770887918904799
2020-02-19	0.9433969141903781	High (above median)	0.9589245698174497	0.9698006456997358	0.9643626077585927
2020-02-19	0.9262808994283557	High (above median)	0.9589245698174497	0.9698006456997358	0.9643626077585927
2020-02-19	1.0245458639843867	Low (below median)	0.9715313535220254	0.9826462302589345	0.9770887918904799
2020-02-19	0.876433864286131	Low (below median)	0.9715313535220254	0.9826462302589345	0.9770887918904799
2020-02-19	0.8628943115209646	Low (below median)	0.9715313535220254	0.9826462302589345	0.9770887918904799
2020-02-19	0.8770439491892711	High (above median)	0.9589245698174497	0.9698006456997358	0.9643626077585927
2020-02-19	0.9169584475848978	High (above median)	0.9589245698174497	0.9698006456997358	0.9643626077585927
2020-02-19	0.9148034244867426	High (above median)	0.9589245698174497	0.9698006456997358	0.9643626077585927
2020-02-19	0.9659569451321591	High (above median)	0.9589245698174497	0.9698006456997358	0.9643626077585927
2020-02-19	0.8783418634962011	Low (below median)	0.9715313535220254	0.9826462302589345	0.9770887918904799
2020-02-20	0.85097017121375	Low (below median)	0.9715313535220254	0.9826462302589345	0.9770887918904799
2020-02-20	1.0061259553762874	Low (below median)	0.9715313535220254	0.9826462302589345	0.9770887918904799
2020-02-20	0.9444772975469523	Low (below median)	0.9715313535220254	0.9826462302589345	0.9770887918904799
2020-02-20	0.9913719686069926	Low (below median)	0.9715313535220254	0.9826462302589345	0.9770887918904799
2020-02-20	1.0714635701580697	Low (below median)	0.9715313535220254	0.9826462302589345	0.9770887918904799
2020-02-20	0.9641555541609961	Low (below median)	0.9715313535220254	0.9826462302589345	0.9770887918904799
2020-02-20	0.9180788666587546	Low (below median)	0.9715313535220254	0.9826462302589345	0.9770887918904799
2020-02-20	0.9140392338167269	High (above median)	0.9589245698174497	0.9698006456997358	0.9643626077585927
2020-02-20	0.9655271073026455	High (above median)	0.9589245698174497	0.9698006456997358	0.9643626077585927
2020-02-20	0.9428284495886092	Low (below median)	0.9715313535220254	0.9826462302589345	0.9770887918904799
2020-02-20	1.0145790584582535	High (above median)	0.9589245698174497	0.9698006456997358	0.9643626077585927
2020-02-20	0.9440043582431388	Low (below median)	0.9715313535220254	0.9826462302589345	0.9770887918904799
2020-02-20	0.9506209823378893	Low (below median)	0.9715313535220254	0.9826462302589345	0.9770887918904799
2020-02-20	0.9713781737293221	High (above median)	0.9589245698174497	0.9698006456997358	0.9643626077585927
2020-02-20	0.9447830555742456	Low (below median)	0.9715313535220254	0.9826462302589345	0.9770887918904799
2020-02-20	0.8537233365305447	High (above median)	0.9589245698174497	0.9698006456997358	0.9643626077585927
2020-02-20	0.8210526315789474	High (above median)	0.9589245698174497	0.9698006456997358	0.9643626077585927
2020-02-20	0.9254024890914172	High (above median)	0.9589245698174497	0.9698006456997358	0.9643626077585927
2020-02-20	0.8770441190440648	High (above median)	0.9589245698174497	0.9698006456997358	0.9643626077585927
2020-02-20	0.9125733831616184	Low (below median)	0.9715313535220254	0.9826462302589345	0.9770887918904799
2020-02-20	0.9078867072074001	Low (below median)	0.9715313535220254	0.9826462302589345	0.9770887918904799
2020-02-20	0.8573907176249458	High (above median)	0.9589245698174497	0.9698006456997358	0.9643626077585927
2020-02-20	0.854255078424289	High (above median)	0.9589245698174497	0.9698006456997358	0.9643626077585927
2020-02-20	0.9064607146944808	High (above median)	0.9589245698174497	0.9698006456997358	0.9643626077585927
2020-02-20	0.8840051867463219	High (above median)	0.9589245698174497	0.9698006456997358	0.9643626077585927
2020-02-20	0.9680677758497499	Low (below median)	0.9715313535220254	0.9826462302589345	0.9770887918904799
2020-02-20	1.0240055554227927	High (above median)	0.9589245698174497	0.9698006456997358	0.9643626077585927
2020-02-20	0.916048256705775	High (above median)	0.9589245698174497	0.9698006456997358	0.9643626077585927
2020-02-20	1.0323857350685286	Low (below median)	0.9715313535220254	0.9826462302589345	0.9770887918904799
2020-02-20	0.8711519190883457	Low (below median)	0.9715313535220254	0.9826462302589345	0.9770887918904799
2020-02-20	0.8631111346148761	Low (below median)	0.9715313535220254	0.9826462302589345	0.9770887918904799
2020-02-20	0.8449865380097938	High (above median)	0.9589245698174497	0.9698006456997358	0.9643626077585927
2020-02-20	0.8978565324310654	High (above median)	0.9589245698174497	0.9698006456997358	0.9643626077585927
2020-02-20	0.929137365959207	High (above median)	0.9589245698174497	0.9698006456997358	0.9643626077585927
2020-02-20	0.9525523871041283	High (above median)	0.9589245698174497	0.9698006456997358	0.9643626077585927
2020-02-20	0.8789148086093569	Low (below median)	0.9715313535220254	0.9826462302589345	0.9770887918904799
2020-02-21	0.9656338878276147	Low (below median)	0.9715313535220254	0.9826462302589345	0.9770887918904799
2020-02-21	0.9931635268510763	Low (below median)	0.9715313535220254	0.9826462302589345	0.9770887918904799
2020-02-21	0.8876739457464883	Low (below median)	0.9715313535220254	0.9826462302589345	0.9770887918904799
2020-02-21	0.98611104728555	Low (below median)	0.9715313535220254	0.9826462302589345	0.9770887918904799
2020-02-21	1.0674877181861402	Low (below median)	0.9715313535220254	0.9826462302589345	0.9770887918904799
2020-02-21	0.942475982740369	Low (below median)	0.9715313535220254	0.9826462302589345	0.9770887918904799
2020-02-21	0.9091579988250469	Low (below median)	0.9715313535220254	0.9826462302589345	0.9770887918904799
2020-02-21	0.8963599144469002	High (above median)	0.9589245698174497	0.9698006456997358	0.9643626077585927
2020-02-21	0.9674064535676412	High (above median)	0.9589245698174497	0.9698006456997358	0.9643626077585927
2020-02-21	0.95346490671405	Low (below median)	0.9715313535220254	0.9826462302589345	0.9770887918904799
2020-02-21	0.9963341981120376	High (above median)	0.9589245698174497	0.9698006456997358	0.9643626077585927
2020-02-21	0.9150618630491837	Low (below median)	0.9715313535220254	0.9826462302589345	0.9770887918904799
2020-02-21	0.9392710302858324	Low (below median)	0.9715313535220254	0.9826462302589345	0.9770887918904799
2020-02-21	0.9614630563363947	High (above median)	0.9589245698174497	0.9698006456997358	0.9643626077585927
2020-02-21	0.9153085999867736	Low (below median)	0.9715313535220254	0.9826462302589345	0.9770887918904799
2020-02-21	0.8614409232010383	High (above median)	0.9589245698174497	0.9698006456997358	0.9643626077585927
2020-02-21	0.8445310514276031	High (above median)	0.9589245698174497	0.9698006456997358	0.9643626077585927
2020-02-21	0.9045870030283666	High (above median)	0.9589245698174497	0.9698006456997358	0.9643626077585927
2020-02-21	0.8863506228702307	High (above median)	0.9589245698174497	0.9698006456997358	0.9643626077585927
2020-02-21	0.9027652602339586	Low (below median)	0.9715313535220254	0.9826462302589345	0.9770887918904799
2020-02-21	0.9417459885776448	Low (below median)	0.9715313535220254	0.9826462302589345	0.9770887918904799
2020-02-21	0.8402928102847134	High (above median)	0.9589245698174497	0.9698006456997358	0.9643626077585927
2020-02-21	0.8450223606093215	High (above median)	0.9589245698174497	0.9698006456997358	0.9643626077585927
2020-02-21	0.882120636716225	High (above median)	0.9589245698174497	0.9698006456997358	0.9643626077585927
2020-02-21	0.8579184395203625	High (above median)	0.9589245698174497	0.9698006456997358	0.9643626077585927
2020-02-21	0.9816639952710614	Low (below median)	0.9715313535220254	0.9826462302589345	0.9770887918904799
2020-02-21	0.9697730730615309	High (above median)	0.9589245698174497	0.9698006456997358	0.9643626077585927
2020-02-21	0.9070609095546146	High (above median)	0.9589245698174497	0.9698006456997358	0.9643626077585927
2020-02-21	1.0162394331518616	Low (below median)	0.9715313535220254	0.9826462302589345	0.9770887918904799
2020-02-21	0.8835925256178421	Low (below median)	0.9715313535220254	0.9826462302589345	0.9770887918904799
2020-02-21	0.8725363729116757	Low (below median)	0.9715313535220254	0.9826462302589345	0.9770887918904799
2020-02-21	0.8847228835089428	High (above median)	0.9589245698174497	0.9698006456997358	0.9643626077585927
2020-02-21	0.8897723707105571	High (above median)	0.9589245698174497	0.9698006456997358	0.9643626077585927
2020-02-21	0.8921354099626722	High (above median)	0.9589245698174497	0.9698006456997358	0.9643626077585927
2020-02-21	0.9382296609272288	High (above median)	0.9589245698174497	0.9698006456997358	0.9643626077585927
2020-02-21	0.8711589113257243	Low (below median)	0.9715313535220254	0.9826462302589345	0.9770887918904799
2020-02-22	1.1016814422597259	Low (below median)	0.9715313535220254	0.9826462302589345	0.9770887918904799
2020-02-22	1.0151219152173274	Low (below median)	0.9715313535220254	0.9826462302589345	0.9770887918904799
2020-02-22	1.024029725503927	Low (below median)	0.9715313535220254	0.9826462302589345	0.9770887918904799
2020-02-22	0.9645349909131614	Low (below median)	0.9715313535220254	0.9826462302589345	0.9770887918904799
2020-02-22	0.9919076849342845	Low (below median)	0.9715313535220254	0.9826462302589345	0.9770887918904799
2020-02-22	1.0911144367559487	Low (below median)	0.9715313535220254	0.9826462302589345	0.9770887918904799
2020-02-22	1.009560322828781	Low (below median)	0.9715313535220254	0.9826462302589345	0.9770887918904799
2020-02-22	0.6086714890613973	High (above median)	0.9589245698174497	0.9698006456997358	0.9643626077585927
2020-02-22	0.9648425598431559	High (above median)	0.9589245698174497	0.9698006456997358	0.9643626077585927
2020-02-22	0.9902008446133932	Low (below median)	0.9715313535220254	0.9826462302589345	0.9770887918904799
2020-02-22	1.054763830533466	High (above median)	0.9589245698174497	0.9698006456997358	0.9643626077585927
2020-02-22	1.029111848682369	Low (below median)	0.9715313535220254	0.9826462302589345	0.9770887918904799
2020-02-22	0.979765708200213	Low (below median)	0.9715313535220254	0.9826462302589345	0.9770887918904799
2020-02-22	1.004698214009296	High (above median)	0.9589245698174497	0.9698006456997358	0.9643626077585927
2020-02-22	0.9820712642798533	Low (below median)	0.9715313535220254	0.9826462302589345	0.9770887918904799
2020-02-22	0.9467119687531762	High (above median)	0.9589245698174497	0.9698006456997358	0.9643626077585927
2020-02-22	0.8563892606881348	High (above median)	0.9589245698174497	0.9698006456997358	0.9643626077585927
2020-02-22	1.022990241986647	High (above median)	0.9589245698174497	0.9698006456997358	0.9643626077585927
2020-02-22	0.8519472842806669	High (above median)	0.9589245698174497	0.9698006456997358	0.9643626077585927
2020-02-22	1.0097330295659575	Low (below median)	0.9715313535220254	0.9826462302589345	0.9770887918904799
2020-02-22	0.8704751949827129	Low (below median)	0.9715313535220254	0.9826462302589345	0.9770887918904799
2020-02-22	0.927209315407549	High (above median)	0.9589245698174497	0.9698006456997358	0.9643626077585927
2020-02-22	0.9310227168335542	High (above median)	0.9589245698174497	0.9698006456997358	0.9643626077585927
2020-02-22	1.032257043618612	High (above median)	0.9589245698174497	0.9698006456997358	0.9643626077585927
2020-02-22	0.9108329653047815	High (above median)	0.9589245698174497	0.9698006456997358	0.9643626077585927
2020-02-22	1.0807185389252438	Low (below median)	0.9715313535220254	0.9826462302589345	0.9770887918904799
2020-02-22	1.034423930088335	High (above median)	0.9589245698174497	0.9698006456997358	0.9643626077585927
2020-02-22	0.9597685256311773	High (above median)	0.9589245698174497	0.9698006456997358	0.9643626077585927
2020-02-22	0.9764080408152791	Low (below median)	0.9715313535220254	0.9826462302589345	0.9770887918904799
2020-02-22	0.6185094251567478	Low (below median)	0.9715313535220254	0.9826462302589345	0.9770887918904799
2020-02-22	0.9072603737300179	Low (below median)	0.9715313535220254	0.9826462302589345	0.9770887918904799
2020-02-22	0.9503746505575984	High (above median)	0.9589245698174497	0.9698006456997358	0.9643626077585927
2020-02-22	0.9755373887351804	High (above median)	0.9589245698174497	0.9698006456997358	0.9643626077585927
2020-02-22	0.7563143784393961	High (above median)	0.9589245698174497	0.9698006456997358	0.9643626077585927
2020-02-22	0.6149198233790378	Low (below median)	0.9715313535220254	0.9826462302589345	0.9770887918904799
2020-02-23	0.9570504637388301	Low (below median)	0.9715313535220254	0.9826462302589345	0.9770887918904799
2020-02-23	1.0673781704759673	Low (below median)	0.9715313535220254	0.9826462302589345	0.9770887918904799
2020-02-23	0.9586273313611965	Low (below median)	0.9715313535220254	0.9826462302589345	0.9770887918904799
2020-02-23	0.9559956404703944	Low (below median)	0.9715313535220254	0.9826462302589345	0.9770887918904799
2020-02-23	1.035109177427152	Low (below median)	0.9715313535220254	0.9826462302589345	0.9770887918904799
2020-02-23	1.0861459406541636	Low (below median)	0.9715313535220254	0.9826462302589345	0.9770887918904799
2020-02-23	1.0351825959483347	Low (below median)	0.9715313535220254	0.9826462302589345	0.9770887918904799
2020-02-23	0.5793693870128417	High (above median)	0.9589245698174497	0.9698006456997358	0.9643626077585927
2020-02-23	1.0351779776018133	High (above median)	0.9589245698174497	0.9698006456997358	0.9643626077585927
2020-02-23	1.082501245424419	Low (below median)	0.9715313535220254	0.9826462302589345	0.9770887918904799
2020-02-23	1.0744671535403423	High (above median)	0.9589245698174497	0.9698006456997358	0.9643626077585927
2020-02-23	1.0445098015086818	Low (below median)	0.9715313535220254	0.9826462302589345	0.9770887918904799
2020-02-23	0.9881367542657865	Low (below median)	0.9715313535220254	0.9826462302589345	0.9770887918904799
2020-02-23	1.0501693305249247	High (above median)	0.9589245698174497	0.9698006456997358	0.9643626077585927
2020-02-23	1.0422788974809476	Low (below median)	0.9715313535220254	0.9826462302589345	0.9770887918904799
2020-02-23	1.0067742332799605	High (above median)	0.9589245698174497	0.9698006456997358	0.9643626077585927
2020-02-23	0.7846468121707343	High (above median)	0.9589245698174497	0.9698006456997358	0.9643626077585927
2020-02-23	1.0469574166988294	High (above median)	0.9589245698174497	0.9698006456997358	0.9643626077585927
2020-02-23	0.8790627462145038	High (above median)	0.9589245698174497	0.9698006456997358	0.9643626077585927
2020-02-23	1.0587370573948613	Low (below median)	0.9715313535220254	0.9826462302589345	0.9770887918904799
2020-02-23	1.0502168317284655	Low (below median)	0.9715313535220254	0.9826462302589345	0.9770887918904799
2020-02-23	1.0139932243334806	High (above median)	0.9589245698174497	0.9698006456997358	0.9643626077585927
2020-02-23	1.0030594094628247	High (above median)	0.9589245698174497	0.9698006456997358	0.9643626077585927
2020-02-23	1.0718637809006053	High (above median)	0.9589245698174497	0.9698006456997358	0.9643626077585927
2020-02-23	1.0676578014050317	High (above median)	0.9589245698174497	0.9698006456997358	0.9643626077585927
2020-02-23	1.0834115348004938	Low (below median)	0.9715313535220254	0.9826462302589345	0.9770887918904799
2020-02-23	1.0687254135646647	High (above median)	0.9589245698174497	0.9698006456997358	0.9643626077585927
2020-02-23	1.0218591206880712	High (above median)	0.9589245698174497	0.9698006456997358	0.9643626077585927
2020-02-23	0.9998193686623316	Low (below median)	0.9715313535220254	0.9826462302589345	0.9770887918904799
2020-02-23	0.5961454940282301	Low (below median)	0.9715313535220254	0.9826462302589345	0.9770887918904799
2020-02-23	0.9092668376994025	Low (below median)	0.9715313535220254	0.9826462302589345	0.9770887918904799
2020-02-23	1.0127118300330167	High (above median)	0.9589245698174497	0.9698006456997358	0.9643626077585927
2020-02-23	1.0253182449342724	High (above median)	0.9589245698174497	0.9698006456997358	0.9643626077585927
2020-02-23	0.7561224771528756	High (above median)	0.9589245698174497	0.9698006456997358	0.9643626077585927
2020-02-23	0.6728176011355571	Low (below median)	0.9715313535220254	0.9826462302589345	0.9770887918904799
2020-02-24	0.9544459356332728	Low (below median)	0.9715313535220254	0.9826462302589345	0.9770887918904799
2020-02-24	1.012710581354858	Low (below median)	0.9715313535220254	0.9826462302589345	0.9770887918904799
2020-02-24	0.9883823697114836	Low (below median)	0.9715313535220254	0.9826462302589345	0.9770887918904799
2020-02-24	0.9985062784600525	Low (below median)	0.9715313535220254	0.9826462302589345	0.9770887918904799
2020-02-24	1.1131052353069746	Low (below median)	0.9715313535220254	0.9826462302589345	0.9770887918904799
2020-02-24	1.0791596508966006	Low (below median)	0.9715313535220254	0.9826462302589345	0.9770887918904799
2020-02-24	1.0228414396312275	Low (below median)	0.9715313535220254	0.9826462302589345	0.9770887918904799
2020-02-24	0.9897687646711314	High (above median)	0.9589245698174497	0.9698006456997358	0.9643626077585927
2020-02-24	1.100500444594684	High (above median)	0.9589245698174497	0.9698006456997358	0.9643626077585927
2020-02-24	1.0731494992891721	Low (below median)	0.9715313535220254	0.9826462302589345	0.9770887918904799
2020-02-24	1.135681550878047	High (above median)	0.9589245698174497	0.9698006456997358	0.9643626077585927
2020-02-24	1.0480396030399517	Low (below median)	0.9715313535220254	0.9826462302589345	0.9770887918904799
2020-02-24	1.0324932432432432	Low (below median)	0.9715313535220254	0.9826462302589345	0.9770887918904799
2020-02-24	1.056066693094614	High (above median)	0.9589245698174497	0.9698006456997358	0.9643626077585927
2020-02-24	1.0213922954272554	Low (below median)	0.9715313535220254	0.9826462302589345	0.9770887918904799
2020-02-24	0.9994735621107482	High (above median)	0.9589245698174497	0.9698006456997358	0.9643626077585927
2020-02-24	0.959257728170502	High (above median)	0.9589245698174497	0.9698006456997358	0.9643626077585927
2020-02-24	1.0333295389869095	High (above median)	0.9589245698174497	0.9698006456997358	0.9643626077585927
2020-02-24	0.9501881113619263	High (above median)	0.9589245698174497	0.9698006456997358	0.9643626077585927
2020-02-24	1.0169162246466723	Low (below median)	0.9715313535220254	0.9826462302589345	0.9770887918904799
2020-02-24	0.9907936096820146	Low (below median)	0.9715313535220254	0.9826462302589345	0.9770887918904799
2020-02-24	0.9946182307433569	High (above median)	0.9589245698174497	0.9698006456997358	0.9643626077585927
2020-02-24	0.9793716958948935	High (above median)	0.9589245698174497	0.9698006456997358	0.9643626077585927
2020-02-24	1.0358825434298906	High (above median)	0.9589245698174497	0.9698006456997358	0.9643626077585927
2020-02-24	0.9929230986114048	High (above median)	0.9589245698174497	0.9698006456997358	0.9643626077585927
2020-02-24	1.0706685142095218	Low (below median)	0.9715313535220254	0.9826462302589345	0.9770887918904799
2020-02-24	1.026715060579222	High (above median)	0.9589245698174497	0.9698006456997358	0.9643626077585927
2020-02-24	1.0245939675174014	High (above median)	0.9589245698174497	0.9698006456997358	0.9643626077585927
2020-02-24	1.2082575718219128	Low (below median)	0.9715313535220254	0.9826462302589345	0.9770887918904799
2020-02-24	0.9714564052605943	Low (below median)	0.9715313535220254	0.9826462302589345	0.9770887918904799
2020-02-24	0.9799922133910682	Low (below median)	0.9715313535220254	0.9826462302589345	0.9770887918904799
2020-02-24	1.0120672897196261	High (above median)	0.9589245698174497	0.9698006456997358	0.9643626077585927
2020-02-24	1.0197835068338985	High (above median)	0.9589245698174497	0.9698006456997358	0.9643626077585927
2020-02-24	0.9853246724843077	High (above median)	0.9589245698174497	0.9698006456997358	0.9643626077585927
2020-02-24	1.0259569154532135	High (above median)	0.9589245698174497	0.9698006456997358	0.9643626077585927
2020-02-24	0.9690205627705628	Low (below median)	0.9715313535220254	0.9826462302589345	0.9770887918904799
2020-02-25	0.9508270711171343	Low (below median)	0.9715313535220254	0.9826462302589345	0.9770887918904799
2020-02-25	1.006937151779207	Low (below median)	0.9715313535220254	0.9826462302589345	0.9770887918904799
2020-02-25	0.980952370293353	Low (below median)	0.9715313535220254	0.9826462302589345	0.9770887918904799
2020-02-25	1.0010033293759355	Low (below median)	0.9715313535220254	0.9826462302589345	0.9770887918904799
2020-02-25	1.1038689008523819	Low (below median)	0.9715313535220254	0.9826462302589345	0.9770887918904799
2020-02-25	1.0419961436398695	Low (below median)	0.9715313535220254	0.9826462302589345	0.9770887918904799
2020-02-25	1.0158948006766462	Low (below median)	0.9715313535220254	0.9826462302589345	0.9770887918904799
2020-02-25	0.9786158843512113	High (above median)	0.9589245698174497	0.9698006456997358	0.9643626077585927
2020-02-25	1.075941411451398	High (above median)	0.9589245698174497	0.9698006456997358	0.9643626077585927
2020-02-25	1.0237980213825117	Low (below median)	0.9715313535220254	0.9826462302589345	0.9770887918904799
2020-02-25	1.1107609474178173	High (above median)	0.9589245698174497	0.9698006456997358	0.9643626077585927
2020-02-25	1.002270695810039	Low (below median)	0.9715313535220254	0.9826462302589345	0.9770887918904799
2020-02-25	1.0046199103231994	Low (below median)	0.9715313535220254	0.9826462302589345	0.9770887918904799
2020-02-25	1.0370550757468497	High (above median)	0.9589245698174497	0.9698006456997358	0.9643626077585927
2020-02-25	0.997953519665835	Low (below median)	0.9715313535220254	0.9826462302589345	0.9770887918904799
2020-02-25	0.9846151203044333	High (above median)	0.9589245698174497	0.9698006456997358	0.9643626077585927
2020-02-25	0.9119510135135135	High (above median)	0.9589245698174497	0.9698006456997358	0.9643626077585927
2020-02-25	1.007376846274445	High (above median)	0.9589245698174497	0.9698006456997358	0.9643626077585927
2020-02-25	0.9212787035283192	High (above median)	0.9589245698174497	0.9698006456997358	0.9643626077585927
2020-02-25	0.9835789768027123	Low (below median)	0.9715313535220254	0.9826462302589345	0.9770887918904799
2020-02-25	0.9997730622110302	Low (below median)	0.9715313535220254	0.9826462302589345	0.9770887918904799
2020-02-25	0.966280193236715	High (above median)	0.9589245698174497	0.9698006456997358	0.9643626077585927
2020-02-25	0.9252485273882594	High (above median)	0.9589245698174497	0.9698006456997358	0.9643626077585927
2020-02-25	0.9830119103959615	High (above median)	0.9589245698174497	0.9698006456997358	0.9643626077585927
2020-02-25	0.9698970956940492	High (above median)	0.9589245698174497	0.9698006456997358	0.9643626077585927
2020-02-25	1.0493378225477161	Low (below median)	0.9715313535220254	0.9826462302589345	0.9770887918904799
2020-02-25	1.0031576567912086	High (above median)	0.9589245698174497	0.9698006456997358	0.9643626077585927
2020-02-25	0.9871429892806857	High (above median)	0.9589245698174497	0.9698006456997358	0.9643626077585927
2020-02-25	1.128372782354736	Low (below median)	0.9715313535220254	0.9826462302589345	0.9770887918904799
2020-02-25	0.9394771257231052	Low (below median)	0.9715313535220254	0.9826462302589345	0.9770887918904799
2020-02-25	0.9658100677758334	Low (below median)	0.9715313535220254	0.9826462302589345	0.9770887918904799
2020-02-25	0.9963738096519072	High (above median)	0.9589245698174497	0.9698006456997358	0.9643626077585927
2020-02-25	1.0117448022259197	High (above median)	0.9589245698174497	0.9698006456997358	0.9643626077585927
2020-02-25	0.9994698048673992	High (above median)	0.9589245698174497	0.9698006456997358	0.9643626077585927
2020-02-25	0.9785998894248185	High (above median)	0.9589245698174497	0.9698006456997358	0.9643626077585927
2020-02-25	0.9403246753246753	Low (below median)	0.9715313535220254	0.9826462302589345	0.9770887918904799
2020-02-26	0.9315677378634608	Low (below median)	0.9715313535220254	0.9826462302589345	0.9770887918904799
2020-02-26	1.0026850211599512	Low (below median)	0.9715313535220254	0.9826462302589345	0.9770887918904799
2020-02-26	0.9642292678588458	Low (below median)	0.9715313535220254	0.9826462302589345	0.9770887918904799
2020-02-26	0.968127967432357	Low (below median)	0.9715313535220254	0.9826462302589345	0.9770887918904799
2020-02-26	1.0988470812837419	Low (below median)	0.9715313535220254	0.9826462302589345	0.9770887918904799
2020-02-26	1.0224209024968227	Low (below median)	0.9715313535220254	0.9826462302589345	0.9770887918904799
2020-02-26	1.01325425485074	Low (below median)	0.9715313535220254	0.9826462302589345	0.9770887918904799
2020-02-26	0.9940488706546242	High (above median)	0.9589245698174497	0.9698006456997358	0.9643626077585927
2020-02-26	1.0617851509005496	High (above median)	0.9589245698174497	0.9698006456997358	0.9643626077585927
2020-02-26	1.0155919266055047	Low (below median)	0.9715313535220254	0.9826462302589345	0.9770887918904799
2020-02-26	1.095439801193423	High (above median)	0.9589245698174497	0.9698006456997358	0.9643626077585927
2020-02-26	1.0099884664766174	Low (below median)	0.9715313535220254	0.9826462302589345	0.9770887918904799
2020-02-26	1.0018924684826334	Low (below median)	0.9715313535220254	0.9826462302589345	0.9770887918904799
2020-02-26	1.0390151791067357	High (above median)	0.9589245698174497	0.9698006456997358	0.9643626077585927
2020-02-26	0.9936004252516265	Low (below median)	0.9715313535220254	0.9826462302589345	0.9770887918904799
2020-02-26	0.9919637109323375	High (above median)	0.9589245698174497	0.9698006456997358	0.9643626077585927
2020-02-26	0.9269362010133388	High (above median)	0.9589245698174497	0.9698006456997358	0.9643626077585927
2020-02-26	1.0071231140681502	High (above median)	0.9589245698174497	0.9698006456997358	0.9643626077585927
2020-02-26	0.9469008289125234	High (above median)	0.9589245698174497	0.9698006456997358	0.9643626077585927
2020-02-26	0.9863970277608416	Low (below median)	0.9715313535220254	0.9826462302589345	0.9770887918904799
2020-02-26	0.9923670885396251	Low (below median)	0.9715313535220254	0.9826462302589345	0.9770887918904799
2020-02-26	0.9548387096774194	High (above median)	0.9589245698174497	0.9698006456997358	0.9643626077585927
2020-02-26	0.9344242644528395	High (above median)	0.9589245698174497	0.9698006456997358	0.9643626077585927
2020-02-26	0.9843261713996437	High (above median)	0.9589245698174497	0.9698006456997358	0.9643626077585927
2020-02-26	0.9810673077877025	High (above median)	0.9589245698174497	0.9698006456997358	0.9643626077585927
2020-02-26	1.0347749208983938	Low (below median)	0.9715313535220254	0.9826462302589345	0.9770887918904799
2020-02-26	1.020605244894955	High (above median)	0.9589245698174497	0.9698006456997358	0.9643626077585927
2020-02-26	0.997112045897011	High (above median)	0.9589245698174497	0.9698006456997358	0.9643626077585927
2020-02-26	1.067922019430802	Low (below median)	0.9715313535220254	0.9826462302589345	0.9770887918904799
2020-02-26	0.9467296808448568	Low (below median)	0.9715313535220254	0.9826462302589345	0.9770887918904799
2020-02-26	0.9587489485760086	Low (below median)	0.9715313535220254	0.9826462302589345	0.9770887918904799
2020-02-26	1.0030828252380626	High (above median)	0.9589245698174497	0.9698006456997358	0.9643626077585927
2020-02-26	1.024200239049427	High (above median)	0.9589245698174497	0.9698006456997358	0.9643626077585927
2020-02-26	1.0053195910564376	High (above median)	0.9589245698174497	0.9698006456997358	0.9643626077585927
2020-02-26	0.9829242413524794	High (above median)	0.9589245698174497	0.9698006456997358	0.9643626077585927
2020-02-26	0.9051721397463204	Low (below median)	0.9715313535220254	0.9826462302589345	0.9770887918904799
2020-02-27	0.9417176624608898	Low (below median)	0.9715313535220254	0.9826462302589345	0.9770887918904799
2020-02-27	1.015283034269116	Low (below median)	0.9715313535220254	0.9826462302589345	0.9770887918904799
2020-02-27	0.9966827958613724	Low (below median)	0.9715313535220254	0.9826462302589345	0.9770887918904799
2020-02-27	0.9789077276153577	Low (below median)	0.9715313535220254	0.9826462302589345	0.9770887918904799
2020-02-27	1.102592878477699	Low (below median)	0.9715313535220254	0.9826462302589345	0.9770887918904799
2020-02-27	1.04452151987419	Low (below median)	0.9715313535220254	0.9826462302589345	0.9770887918904799
2020-02-27	1.0293891675463638	Low (below median)	0.9715313535220254	0.9826462302589345	0.9770887918904799
2020-02-27	0.9963087652684568	High (above median)	0.9589245698174497	0.9698006456997358	0.9643626077585927
2020-02-27	1.0925607361656016	High (above median)	0.9589245698174497	0.9698006456997358	0.9643626077585927
2020-02-27	1.0232292017439037	Low (below median)	0.9715313535220254	0.9826462302589345	0.9770887918904799
2020-02-27	1.1147764168915313	High (above median)	0.9589245698174497	0.9698006456997358	0.9643626077585927
2020-02-27	1.0004725136056123	Low (below median)	0.9715313535220254	0.9826462302589345	0.9770887918904799
2020-02-27	0.9933969918242527	Low (below median)	0.9715313535220254	0.9826462302589345	0.9770887918904799
2020-02-27	1.0486501271305886	High (above median)	0.9589245698174497	0.9698006456997358	0.9643626077585927
2020-02-27	1.0102712472361366	Low (below median)	0.9715313535220254	0.9826462302589345	0.9770887918904799
2020-02-27	0.9791445620527794	High (above median)	0.9589245698174497	0.9698006456997358	0.9643626077585927
2020-02-27	0.8988835725677831	High (above median)	0.9589245698174497	0.9698006456997358	0.9643626077585927
2020-02-27	0.9344302817961009	High (above median)	0.9589245698174497	0.9698006456997358	0.9643626077585927
2020-02-27	0.9539674569462727	High (above median)	0.9589245698174497	0.9698006456997358	0.9643626077585927
2020-02-27	0.9990066460654696	Low (below median)	0.9715313535220254	0.9826462302589345	0.9770887918904799
2020-02-27	0.9937288552952764	Low (below median)	0.9715313535220254	0.9826462302589345	0.9770887918904799
2020-02-27	0.9759185181615179	High (above median)	0.9589245698174497	0.9698006456997358	0.9643626077585927
2020-02-27	0.9509446246313007	High (above median)	0.9589245698174497	0.9698006456997358	0.9643626077585927
2020-02-27	1.005080790035481	High (above median)	0.9589245698174497	0.9698006456997358	0.9643626077585927
2020-02-27	0.9934495548712863	High (above median)	0.9589245698174497	0.9698006456997358	0.9643626077585927
2020-02-27	1.0530978871082985	Low (below median)	0.9715313535220254	0.9826462302589345	0.9770887918904799
2020-02-27	1.0295497324203622	High (above median)	0.9589245698174497	0.9698006456997358	0.9643626077585927
2020-02-27	1.0024563658223125	High (above median)	0.9589245698174497	0.9698006456997358	0.9643626077585927
2020-02-27	1.0693074796632052	Low (below median)	0.9715313535220254	0.9826462302589345	0.9770887918904799
2020-02-27	0.940061988767449	Low (below median)	0.9715313535220254	0.9826462302589345	0.9770887918904799
2020-02-27	0.9689926580114052	Low (below median)	0.9715313535220254	0.9826462302589345	0.9770887918904799
2020-02-27	1.0100142751305543	High (above median)	0.9589245698174497	0.9698006456997358	0.9643626077585927
2020-02-27	1.0127352320491132	High (above median)	0.9589245698174497	0.9698006456997358	0.9643626077585927
2020-02-27	1.0107232634358991	High (above median)	0.9589245698174497	0.9698006456997358	0.9643626077585927
2020-02-27	0.9917358512073257	High (above median)	0.9589245698174497	0.9698006456997358	0.9643626077585927
2020-02-27	0.9286634875628302	Low (below median)	0.9715313535220254	0.9826462302589345	0.9770887918904799
2020-02-28	0.9342368009479113	Low (below median)	0.9715313535220254	0.9826462302589345	0.9770887918904799
2020-02-28	0.9814177994888877	Low (below median)	0.9715313535220254	0.9826462302589345	0.9770887918904799
2020-02-28	0.990635440182975	Low (below median)	0.9715313535220254	0.9826462302589345	0.9770887918904799
2020-02-28	0.9802901561071106	Low (below median)	0.9715313535220254	0.9826462302589345	0.9770887918904799
2020-02-28	1.1015152986815901	Low (below median)	0.9715313535220254	0.9826462302589345	0.9770887918904799
2020-02-28	1.0633380328018374	Low (below median)	0.9715313535220254	0.9826462302589345	0.9770887918904799
2020-02-28	1.055680801169127	Low (below median)	0.9715313535220254	0.9826462302589345	0.9770887918904799
2020-02-28	0.9992989540394268	High (above median)	0.9589245698174497	0.9698006456997358	0.9643626077585927
2020-02-28	1.0837221633085896	High (above median)	0.9589245698174497	0.9698006456997358	0.9643626077585927
2020-02-28	1.0433621017895671	Low (below median)	0.9715313535220254	0.9826462302589345	0.9770887918904799
2020-02-28	1.0985302069020253	High (above median)	0.9589245698174497	0.9698006456997358	0.9643626077585927
2020-02-28	1.0015110717247804	Low (below median)	0.9715313535220254	0.9826462302589345	0.9770887918904799
2020-02-28	0.9999784091224542	Low (below median)	0.9715313535220254	0.9826462302589345	0.9770887918904799
2020-02-28	1.0318435106283101	High (above median)	0.9589245698174497	0.9698006456997358	0.9643626077585927
2020-02-28	0.9882143430736238	Low (below median)	0.9715313535220254	0.9826462302589345	0.9770887918904799
2020-02-28	0.996431014223329	High (above median)	0.9589245698174497	0.9698006456997358	0.9643626077585927
2020-02-28	0.8626196729645006	High (above median)	0.9589245698174497	0.9698006456997358	0.9643626077585927
2020-02-28	0.9347373100325064	High (above median)	0.9589245698174497	0.9698006456997358	0.9643626077585927
2020-02-28	0.9536024523769622	High (above median)	0.9589245698174497	0.9698006456997358	0.9643626077585927
2020-02-28	1.0008226914953111	Low (below median)	0.9715313535220254	0.9826462302589345	0.9770887918904799
2020-02-28	0.9963910796845254	Low (below median)	0.9715313535220254	0.9826462302589345	0.9770887918904799
2020-02-28	0.9771469173951122	High (above median)	0.9589245698174497	0.9698006456997358	0.9643626077585927
2020-02-28	0.9439082171659104	High (above median)	0.9589245698174497	0.9698006456997358	0.9643626077585927
2020-02-28	0.9956872171945701	High (above median)	0.9589245698174497	0.9698006456997358	0.9643626077585927
2020-02-28	0.9858609161739514	High (above median)	0.9589245698174497	0.9698006456997358	0.9643626077585927
2020-02-28	1.0637952005820233	Low (below median)	0.9715313535220254	0.9826462302589345	0.9770887918904799
2020-02-28	1.039111078613071	High (above median)	0.9589245698174497	0.9698006456997358	0.9643626077585927
2020-02-28	1.0047148297182706	High (above median)	0.9589245698174497	0.9698006456997358	0.9643626077585927
2020-02-28	1.0609443821300577	Low (below median)	0.9715313535220254	0.9826462302589345	0.9770887918904799
2020-02-28	0.9536106088004822	Low (below median)	0.9715313535220254	0.9826462302589345	0.9770887918904799
2020-02-28	0.9761469209436956	Low (below median)	0.9715313535220254	0.9826462302589345	0.9770887918904799
2020-02-28	1.0040379883476231	High (above median)	0.9589245698174497	0.9698006456997358	0.9643626077585927
2020-02-28	1.0183843454944803	High (above median)	0.9589245698174497	0.9698006456997358	0.9643626077585927
2020-02-28	1.0062427596859314	High (above median)	0.9589245698174497	0.9698006456997358	0.9643626077585927
2020-02-28	0.9858904149141972	High (above median)	0.9589245698174497	0.9698006456997358	0.9643626077585927
2020-02-28	0.9351770558969856	Low (below median)	0.9715313535220254	0.9826462302589345	0.9770887918904799
2020-02-29	0.8879418430288757	Low (below median)	0.9715313535220254	0.9826462302589345	0.9770887918904799
2020-02-29	1.027907874226498	Low (below median)	0.9715313535220254	0.9826462302589345	0.9770887918904799
2020-02-29	0.9509746512203515	Low (below median)	0.9715313535220254	0.9826462302589345	0.9770887918904799
2020-02-29	0.9464315502058805	Low (below median)	0.9715313535220254	0.9826462302589345	0.9770887918904799
2020-02-29	0.9465571305973894	Low (below median)	0.9715313535220254	0.9826462302589345	0.9770887918904799
2020-02-29	1.0346937196349693	Low (below median)	0.9715313535220254	0.9826462302589345	0.9770887918904799
2020-02-29	1.0139216859379006	Low (below median)	0.9715313535220254	0.9826462302589345	0.9770887918904799
2020-02-29	0.6117854622441778	High (above median)	0.9589245698174497	0.9698006456997358	0.9643626077585927
2020-02-29	1.0018148339493171	High (above median)	0.9589245698174497	0.9698006456997358	0.9643626077585927
2020-02-29	0.9474078803249595	Low (below median)	0.9715313535220254	0.9826462302589345	0.9770887918904799
2020-02-29	1.03161571552298	High (above median)	0.9589245698174497	0.9698006456997358	0.9643626077585927
2020-02-29	1.0136361818690767	Low (below median)	0.9715313535220254	0.9826462302589345	0.9770887918904799
2020-02-29	0.9267542302686073	Low (below median)	0.9715313535220254	0.9826462302589345	0.9770887918904799
2020-02-29	1.007651855229744	High (above median)	0.9589245698174497	0.9698006456997358	0.9643626077585927
2020-02-29	0.9680752012040356	Low (below median)	0.9715313535220254	0.9826462302589345	0.9770887918904799
2020-02-29	0.9478300010163929	High (above median)	0.9589245698174497	0.9698006456997358	0.9643626077585927
2020-02-29	0.6900244075269664	High (above median)	0.9589245698174497	0.9698006456997358	0.9643626077585927
2020-02-29	0.9634351429463359	High (above median)	0.9589245698174497	0.9698006456997358	0.9643626077585927
2020-02-29	0.834069078549646	High (above median)	0.9589245698174497	0.9698006456997358	0.9643626077585927
2020-02-29	1.0067760669462207	Low (below median)	0.9715313535220254	0.9826462302589345	0.9770887918904799
2020-02-29	0.8858647583822465	Low (below median)	0.9715313535220254	0.9826462302589345	0.9770887918904799
2020-02-29	0.875457051245992	High (above median)	0.9589245698174497	0.9698006456997358	0.9643626077585927
2020-02-29	0.9803803199517054	High (above median)	0.9589245698174497	0.9698006456997358	0.9643626077585927
2020-02-29	1.0389505581884786	High (above median)	0.9589245698174497	0.9698006456997358	0.9643626077585927
2020-02-29	0.9424690586727275	High (above median)	0.9589245698174497	0.9698006456997358	0.9643626077585927
2020-02-29	1.0750403237477273	Low (below median)	0.9715313535220254	0.9826462302589345	0.9770887918904799
2020-02-29	1.0259962333435775	High (above median)	0.9589245698174497	0.9698006456997358	0.9643626077585927
2020-02-29	0.9428586060326727	High (above median)	0.9589245698174497	0.9698006456997358	0.9643626077585927
2020-02-29	0.99998367015581	Low (below median)	0.9715313535220254	0.9826462302589345	0.9770887918904799
2020-02-29	0.5894933344155185	Low (below median)	0.9715313535220254	0.9826462302589345	0.9770887918904799
2020-02-29	0.9283860887025502	Low (below median)	0.9715313535220254	0.9826462302589345	0.9770887918904799
2020-02-29	0.9471021186926779	High (above median)	0.9589245698174497	0.9698006456997358	0.9643626077585927
2020-02-29	0.9942787035066415	High (above median)	0.9589245698174497	0.9698006456997358	0.9643626077585927
2020-02-29	0.7622407224495555	High (above median)	0.9589245698174497	0.9698006456997358	0.9643626077585927
2020-02-29	0.5756448989077387	Low (below median)	0.9715313535220254	0.9826462302589345	0.9770887918904799
2020-03-01	0.8698961636707289	Low (below median)	0.9715313535220342	0.9826462302589094	0.9770887918904718
2020-03-01	0.9191859506116645	Low (below median)	0.9715313535220342	0.9826462302589094	0.9770887918904718
2020-03-01	0.8394146138221967	Low (below median)	0.9715313535220342	0.9826462302589094	0.9770887918904718
2020-03-01	0.9052156777366538	Low (below median)	0.9715313535220342	0.9826462302589094	0.9770887918904718
2020-03-01	0.8318668428266265	Low (below median)	0.9715313535220342	0.9826462302589094	0.9770887918904718
2020-03-01	0.9774700481085244	Low (below median)	0.9715313535220342	0.9826462302589094	0.9770887918904718
2020-03-01	0.9873133330361521	Low (below median)	0.9715313535220342	0.9826462302589094	0.9770887918904718
2020-03-01	0.5402257810448937	High (above median)	0.9589245698174497	0.9698006456997358	0.9643626077585927
2020-03-01	1.0062537290345392	High (above median)	0.9589245698174497	0.9698006456997358	0.9643626077585927
2020-03-01	0.8980139838368639	Low (below median)	0.9715313535220342	0.9826462302589094	0.9770887918904718
2020-03-01	0.999365089973434	High (above median)	0.9589245698174497	0.9698006456997358	0.9643626077585927
2020-03-01	0.9387614599947218	Low (below median)	0.9715313535220342	0.9826462302589094	0.9770887918904718
2020-03-01	0.8860455856980648	Low (below median)	0.9715313535220342	0.9826462302589094	0.9770887918904718
2020-03-01	0.9769376181474481	High (above median)	0.9589245698174497	0.9698006456997358	0.9643626077585927
2020-03-01	0.9809527472104868	Low (below median)	0.9715313535220342	0.9826462302589094	0.9770887918904718
2020-03-01	0.9201780284669281	High (above median)	0.9589245698174497	0.9698006456997358	0.9643626077585927
2020-03-01	0.6702415660141607	High (above median)	0.9589245698174497	0.9698006456997358	0.9643626077585927
2020-03-01	0.92816821045731	High (above median)	0.9589245698174497	0.9698006456997358	0.9643626077585927
2020-03-01	0.8017749033081919	High (above median)	0.9589245698174497	0.9698006456997358	0.9643626077585927
2020-03-01	0.9441024047305072	Low (below median)	0.9715313535220342	0.9826462302589094	0.9770887918904718
2020-03-01	0.9513739565067689	Low (below median)	0.9715313535220342	0.9826462302589094	0.9770887918904718
2020-03-01	0.9480694247955557	High (above median)	0.9589245698174497	0.9698006456997358	0.9643626077585927
2020-03-01	0.9127936316723372	High (above median)	0.9589245698174497	0.9698006456997358	0.9643626077585927
2020-03-01	0.9862838852834042	High (above median)	0.9589245698174497	0.9698006456997358	0.9643626077585927
2020-03-01	0.9449986633085224	High (above median)	0.9589245698174497	0.9698006456997358	0.9643626077585927
2020-03-01	1.0809319330194698	Low (below median)	0.9715313535220342	0.9826462302589094	0.9770887918904718
2020-03-01	1.017519606937974	High (above median)	0.9589245698174497	0.9698006456997358	0.9643626077585927
2020-03-01	0.9578569674479522	High (above median)	0.9589245698174497	0.9698006456997358	0.9643626077585927
2020-03-01	0.9745168635772958	Low (below median)	0.9715313535220342	0.9826462302589094	0.9770887918904718
2020-03-01	0.5776064731288612	Low (below median)	0.9715313535220342	0.9826462302589094	0.9770887918904718
2020-03-01	0.9055700802056099	Low (below median)	0.9715313535220342	0.9826462302589094	0.9770887918904718
2020-03-01	0.9235474486987971	High (above median)	0.9589245698174497	0.9698006456997358	0.9643626077585927
2020-03-01	0.9348035491929737	High (above median)	0.9589245698174497	0.9698006456997358	0.9643626077585927
2020-03-01	0.7106944101762754	High (above median)	0.9589245698174497	0.9698006456997358	0.9643626077585927
2020-03-01	0.5320078325048954	Low (below median)	0.9715313535220342	0.9826462302589094	0.9770887918904718
2020-03-02	0.9197895686390395	Low (below median)	0.9715313535564263	0.9826462300495273	0.9770887918029768
2020-03-02	0.9732609958287133	Low (below median)	0.9715313535564263	0.9826462300495273	0.9770887918029768
2020-03-02	0.9584264007663422	Low (below median)	0.9715313535564263	0.9826462300495273	0.9770887918029768
2020-03-02	0.9314409167638421	Low (below median)	0.9715313535564263	0.9826462300495273	0.9770887918029768
2020-03-02	1.0336552343235768	Low (below median)	0.9715313535564263	0.9826462300495273	0.9770887918029768
2020-03-02	1.055228218717173	Low (below median)	0.9715313535564263	0.9826462300495273	0.9770887918029768
2020-03-02	1.02571569257258	Low (below median)	0.9715313535564263	0.9826462300495273	0.9770887918029768
2020-03-02	0.9695284946181915	High (above median)	0.958924569817467	0.9698006456996696	0.9643626077585683
2020-03-02	1.0337794773741236	High (above median)	0.958924569817467	0.9698006456996696	0.9643626077585683
2020-03-02	1.0056237279662934	Low (below median)	0.9715313535564263	0.9826462300495273	0.9770887918029768
2020-03-02	1.089483630923086	High (above median)	0.958924569817467	0.9698006456996696	0.9643626077585683
2020-03-02	0.9840586481555644	Low (below median)	0.9715313535564263	0.9826462300495273	0.9770887918029768
2020-03-02	0.9602866117000393	Low (below median)	0.9715313535564263	0.9826462300495273	0.9770887918029768
2020-03-02	1.0111574174786182	High (above median)	0.958924569817467	0.9698006456996696	0.9643626077585683
2020-03-02	0.9594567896588707	Low (below median)	0.9715313535564263	0.9826462300495273	0.9770887918029768
2020-03-02	0.9825830373929392	High (above median)	0.958924569817467	0.9698006456996696	0.9643626077585683
2020-03-02	0.8403941296303995	High (above median)	0.958924569817467	0.9698006456996696	0.9643626077585683
2020-03-02	0.9018508863399375	High (above median)	0.958924569817467	0.9698006456996696	0.9643626077585683
2020-03-02	0.9283195954838263	High (above median)	0.958924569817467	0.9698006456996696	0.9643626077585683
2020-03-02	1.005965920232166	Low (below median)	0.9715313535564263	0.9826462300495273	0.9770887918029768
2020-03-02	0.9533716108634014	Low (below median)	0.9715313535564263	0.9826462300495273	0.9770887918029768
2020-03-02	0.9421610977004192	High (above median)	0.958924569817467	0.9698006456996696	0.9643626077585683
2020-03-02	0.9455607923062226	High (above median)	0.958924569817467	0.9698006456996696	0.9643626077585683
2020-03-02	0.981718860929242	High (above median)	0.958924569817467	0.9698006456996696	0.9643626077585683
2020-03-02	0.9732660195237411	High (above median)	0.958924569817467	0.9698006456996696	0.9643626077585683
2020-03-02	1.0067519663232525	Low (below median)	0.9715313535564263	0.9826462300495273	0.9770887918029768
2020-03-02	1.003144814167501	High (above median)	0.958924569817467	0.9698006456996696	0.9643626077585683
2020-03-02	0.9823157120722708	High (above median)	0.958924569817467	0.9698006456996696	0.9643626077585683
2020-03-02	1.019688852314014	Low (below median)	0.9715313535564263	0.9826462300495273	0.9770887918029768
2020-03-02	0.9450520267497163	Low (below median)	0.9715313535564263	0.9826462300495273	0.9770887918029768
2020-03-02	0.9356345233011385	Low (below median)	0.9715313535564263	0.9826462300495273	0.9770887918029768
2020-03-02	0.9860377497876113	High (above median)	0.958924569817467	0.9698006456996696	0.9643626077585683
2020-03-02	1.0102786610939276	High (above median)	0.958924569817467	0.9698006456996696	0.9643626077585683
2020-03-02	0.9413068024457274	High (above median)	0.958924569817467	0.9698006456996696	0.9643626077585683
2020-03-02	0.9697881999884578	High (above median)	0.958924569817467	0.9698006456996696	0.9643626077585683
2020-03-02	0.9348972417522985	Low (below median)	0.9715313535564263	0.9826462300495273	0.9770887918029768
2020-03-03	0.9113209213074419	Low (below median)	0.9715313496246007	0.9826461226724383	0.9770887361485195
2020-03-03	0.9558421604107771	Low (below median)	0.9715313496246007	0.9826461226724383	0.9770887361485195
2020-03-03	0.9370065252591196	Low (below median)	0.9715313496246007	0.9826461226724383	0.9770887361485195
2020-03-03	0.9233903122411049	Low (below median)	0.9715313496246007	0.9826461226724383	0.9770887361485195
2020-03-03	1.0458540973836463	Low (below median)	0.9715313496246007	0.9826461226724383	0.9770887361485195
2020-03-03	1.027798623878379	Low (below median)	0.9715313496246007	0.9826461226724383	0.9770887361485195
2020-03-03	0.999255233963819	Low (below median)	0.9715313496246007	0.9826461226724383	0.9770887361485195
2020-03-03	0.9725059635937375	High (above median)	0.9589245698364808	0.9698006454514179	0.9643626076439493
2020-03-03	1.029516726369601	High (above median)	0.9589245698364808	0.9698006454514179	0.9643626076439493
2020-03-03	0.9950435608970529	Low (below median)	0.9715313496246007	0.9826461226724383	0.9770887361485195
2020-03-03	1.0657089550467382	High (above median)	0.9589245698364808	0.9698006454514179	0.9643626076439493
2020-03-03	0.9703268371579099	Low (below median)	0.9715313496246007	0.9826461226724383	0.9770887361485195
2020-03-03	0.9534831376373936	Low (below median)	0.9715313496246007	0.9826461226724383	0.9770887361485195
2020-03-03	1.000635601964588	High (above median)	0.9589245698364808	0.9698006454514179	0.9643626076439493
2020-03-03	0.9302142431315267	Low (below median)	0.9715313496246007	0.9826461226724383	0.9770887361485195
2020-03-03	0.9656663761258457	High (above median)	0.9589245698364808	0.9698006454514179	0.9643626076439493
2020-03-03	0.821703890132974	High (above median)	0.9589245698364808	0.9698006454514179	0.9643626076439493
2020-03-03	0.9045437492404187	High (above median)	0.9589245698364808	0.9698006454514179	0.9643626076439493
2020-03-03	0.9163464730495032	High (above median)	0.9589245698364808	0.9698006454514179	0.9643626076439493
2020-03-03	0.9756549339577769	Low (below median)	0.9715313496246007	0.9826461226724383	0.9770887361485195
2020-03-03	0.9544115190592323	Low (below median)	0.9715313496246007	0.9826461226724383	0.9770887361485195
2020-03-03	0.9207985925189321	High (above median)	0.9589245698364808	0.9698006454514179	0.9643626076439493
2020-03-03	0.8982678246848979	High (above median)	0.9589245698364808	0.9698006454514179	0.9643626076439493
2020-03-03	0.9463771906879415	High (above median)	0.9589245698364808	0.9698006454514179	0.9643626076439493
2020-03-03	0.9448259060514557	High (above median)	0.9589245698364808	0.9698006454514179	0.9643626076439493
2020-03-03	1.0160294134860366	Low (below median)	0.9715313496246007	0.9826461226724383	0.9770887361485195
2020-03-03	0.9797997740915865	High (above median)	0.9589245698364808	0.9698006454514179	0.9643626076439493
2020-03-03	0.9484110894143107	High (above median)	0.9589245698364808	0.9698006454514179	0.9643626076439493
2020-03-03	1.0804899557409235	Low (below median)	0.9715313496246007	0.9826461226724383	0.9770887361485195
2020-03-03	0.9433029184369994	Low (below median)	0.9715313496246007	0.9826461226724383	0.9770887361485195
2020-03-03	0.9786730495118737	Low (below median)	0.9715313496246007	0.9826461226724383	0.9770887361485195
2020-03-03	0.9797941558372635	High (above median)	0.9589245698364808	0.9698006454514179	0.9643626076439493
2020-03-03	0.9957154030912778	High (above median)	0.9589245698364808	0.9698006454514179	0.9643626076439493
2020-03-03	0.9467215136180245	High (above median)	0.9589245698364808	0.9698006454514179	0.9643626076439493
2020-03-03	0.9264193107608502	High (above median)	0.9589245698364808	0.9698006454514179	0.9643626076439493
2020-03-03	0.9028183617683099	Low (below median)	0.9715313496246007	0.9826461226724383	0.9770887361485195
2020-03-04	0.8622850951611915	Low (below median)	0.9715293926570633	0.9826377901809084	0.9770835914189858
2020-03-04	0.9282176664526625	Low (below median)	0.9715293926570633	0.9826377901809084	0.9770835914189858
2020-03-04	0.927458864002882	Low (below median)	0.9715293926570633	0.9826377901809084	0.9770835914189858
2020-03-04	0.9136548008233443	Low (below median)	0.9715293926570633	0.9826377901809084	0.9770835914189858
2020-03-04	1.0295919972065923	Low (below median)	0.9715293926570633	0.9826377901809084	0.9770835914189858
2020-03-04	1.0379096376555788	Low (below median)	0.9715293926570633	0.9826377901809084	0.9770835914189858
2020-03-04	1.016523605811135	Low (below median)	0.9715293926570633	0.9826377901809084	0.9770835914189858
2020-03-04	0.9743345164684256	High (above median)	0.9589245605887764	0.9698005616359751	0.9643625611123757
2020-03-04	0.994223447111891	High (above median)	0.9589245605887764	0.9698005616359751	0.9643625611123757
2020-03-04	0.9898340664580624	Low (below median)	0.9715293926570633	0.9826377901809084	0.9770835914189858
2020-03-04	1.0576649794444049	High (above median)	0.9589245605887764	0.9698005616359751	0.9643625611123757
2020-03-04	0.9553386603743229	Low (below median)	0.9715293926570633	0.9826377901809084	0.9770835914189858
2020-03-04	0.9594929783526099	Low (below median)	0.9715293926570633	0.9826377901809084	0.9770835914189858
2020-03-04	0.9967089746561055	High (above median)	0.9589245605887764	0.9698005616359751	0.9643625611123757
2020-03-04	0.9386841614463911	Low (below median)	0.9715293926570633	0.9826377901809084	0.9770835914189858
2020-03-04	0.9628166155902115	High (above median)	0.9589245605887764	0.9698005616359751	0.9643625611123757
2020-03-04	0.8094404202817799	High (above median)	0.9589245605887764	0.9698005616359751	0.9643625611123757
2020-03-04	0.9423095031335336	High (above median)	0.9589245605887764	0.9698005616359751	0.9643625611123757
2020-03-04	0.917823775442287	High (above median)	0.9589245605887764	0.9698005616359751	0.9643625611123757
2020-03-04	0.982005887004856	Low (below median)	0.9715293926570633	0.9826377901809084	0.9770835914189858
2020-03-04	0.9372480036911397	Low (below median)	0.9715293926570633	0.9826377901809084	0.9770835914189858
2020-03-04	0.894984520123839	High (above median)	0.9589245605887764	0.9698005616359751	0.9643625611123757
2020-03-04	0.910648587318416	High (above median)	0.9589245605887764	0.9698005616359751	0.9643625611123757
2020-03-04	0.9603957170976403	High (above median)	0.9589245605887764	0.9698005616359751	0.9643625611123757
2020-03-04	0.934574871545861	High (above median)	0.9589245605887764	0.9698005616359751	0.9643625611123757
2020-03-04	1.0093684413828623	Low (below median)	0.9715293926570633	0.9826377901809084	0.9770835914189858
2020-03-04	0.9823109631596326	High (above median)	0.9589245605887764	0.9698005616359751	0.9643625611123757
2020-03-04	0.952295225034285	High (above median)	0.9589245605887764	0.9698005616359751	0.9643625611123757
2020-03-04	1.0699835688101103	Low (below median)	0.9715293926570633	0.9826377901809084	0.9770835914189858
2020-03-04	0.9404509720849221	Low (below median)	0.9715293926570633	0.9826377901809084	0.9770835914189858
2020-03-04	0.9509750574853874	Low (below median)	0.9715293926570633	0.9826377901809084	0.9770835914189858
2020-03-04	0.9724633458877544	High (above median)	0.9589245605887764	0.9698005616359751	0.9643625611123757
2020-03-04	0.9891733092283672	High (above median)	0.9589245605887764	0.9698005616359751	0.9643625611123757
2020-03-04	0.9458688333613056	High (above median)	0.9589245605887764	0.9698005616359751	0.9643625611123757
2020-03-04	0.9539275546726962	High (above median)	0.9589245605887764	0.9698005616359751	0.9643625611123757
2020-03-04	0.8905341425439294	Low (below median)	0.9715293926570633	0.9826377901809084	0.9770835914189858
2020-03-05	0.9068387175042519	Low (below median)	0.97145346806879	0.9824643849640885	0.9769589265164392
2020-03-05	0.9339223837558572	Low (below median)	0.97145346806879	0.9824643849640885	0.9769589265164392
2020-03-05	0.9252292140932729	Low (below median)	0.97145346806879	0.9824643849640885	0.9769589265164392
2020-03-05	0.9242979977151103	Low (below median)	0.97145346806879	0.9824643849640885	0.9769589265164392
2020-03-05	0.9941570118426799	Low (below median)	0.97145346806879	0.9824643849640885	0.9769589265164392
2020-03-05	1.0247064565739914	Low (below median)	0.97145346806879	0.9824643849640885	0.9769589265164392
2020-03-05	1.0040819477251324	Low (below median)	0.97145346806879	0.9824643849640885	0.9769589265164392
2020-03-05	0.9706201818636215	High (above median)	0.9589230182318647	0.9697952362438622	0.9643591272378634
2020-03-05	1.03798256116782	High (above median)	0.9589230182318647	0.9697952362438622	0.9643591272378634
2020-03-05	1.00499833005102	Low (below median)	0.97145346806879	0.9824643849640885	0.9769589265164392
2020-03-05	1.0580578571633361	High (above median)	0.9589230182318647	0.9697952362438622	0.9643591272378634
2020-03-05	0.95311260266335	Low (below median)	0.97145346806879	0.9824643849640885	0.9769589265164392
2020-03-05	0.9627784380985226	Low (below median)	0.97145346806879	0.9824643849640885	0.9769589265164392
2020-03-05	1.0153304533981593	High (above median)	0.9589230182318647	0.9697952362438622	0.9643591272378634
2020-03-05	0.9329493382258897	Low (below median)	0.97145346806879	0.9824643849640885	0.9769589265164392
2020-03-05	0.974663512793177	High (above median)	0.9589230182318647	0.9697952362438622	0.9643591272378634
2020-03-05	0.8470971373431971	High (above median)	0.9589230182318647	0.9697952362438622	0.9643591272378634
2020-03-05	0.9576645514495459	High (above median)	0.9589230182318647	0.9697952362438622	0.9643591272378634
2020-03-05	0.9069730271033738	High (above median)	0.9589230182318647	0.9697952362438622	0.9643591272378634
2020-03-05	0.9748405514300684	Low (below median)	0.97145346806879	0.9824643849640885	0.9769589265164392
2020-03-05	0.9291620670263064	Low (below median)	0.97145346806879	0.9824643849640885	0.9769589265164392
2020-03-05	0.9851801537559047	High (above median)	0.9589230182318647	0.9697952362438622	0.9643591272378634
2020-03-05	0.8866966971416718	High (above median)	0.9589230182318647	0.9697952362438622	0.9643591272378634
2020-03-05	0.9477032199954966	High (above median)	0.9589230182318647	0.9697952362438622	0.9643591272378634
2020-03-05	0.9409445050632669	High (above median)	0.9589230182318647	0.9697952362438622	0.9643591272378634
2020-03-05	0.9991040756876859	Low (below median)	0.97145346806879	0.9824643849640885	0.9769589265164392
2020-03-05	0.9819949849168396	High (above median)	0.9589230182318647	0.9697952362438622	0.9643591272378634
2020-03-05	0.9370617655029688	High (above median)	0.9589230182318647	0.9697952362438622	0.9643591272378634
2020-03-05	0.9896366955190484	Low (below median)	0.97145346806879	0.9824643849640885	0.9769589265164392
2020-03-05	0.941312201375131	Low (below median)	0.97145346806879	0.9824643849640885	0.9769589265164392
2020-03-05	0.9476412559163647	Low (below median)	0.97145346806879	0.9824643849640885	0.9769589265164392
2020-03-05	0.9676272639136727	High (above median)	0.9589230182318647	0.9697952362438622	0.9643591272378634
2020-03-05	0.9871980361636622	High (above median)	0.9589230182318647	0.9697952362438622	0.9643591272378634
2020-03-05	0.9406877360365733	High (above median)	0.9589230182318647	0.9697952362438622	0.9643591272378634
2020-03-05	0.9222898612121603	High (above median)	0.9589230182318647	0.9697952362438622	0.9643591272378634
2020-03-05	0.9068542429498297	Low (below median)	0.97145346806879	0.9824643849640885	0.9769589265164392
2020-03-06	0.8861053383757027	Low (below median)	0.9704740121305664	0.9811024827061998	0.9757882474183831
2020-03-06	0.9198501836009267	Low (below median)	0.9704740121305664	0.9811024827061998	0.9757882474183831
2020-03-06	0.9256532516408496	Low (below median)	0.9704740121305664	0.9811024827061998	0.9757882474183831
2020-03-06	0.888211574671672	Low (below median)	0.9704740121305664	0.9811024827061998	0.9757882474183831
2020-03-06	0.950391595111498	Low (below median)	0.9704740121305664	0.9811024827061998	0.9757882474183831
2020-03-06	0.979257810969592	Low (below median)	0.9704740121305664	0.9811024827061998	0.9757882474183831
2020-03-06	0.9926063019649947	Low (below median)	0.9704740121305664	0.9811024827061998	0.9757882474183831
2020-03-06	0.9509454279617482	High (above median)	0.9588749990646287	0.9696921145720309	0.9642835568183298
2020-03-06	1.0391922491554995	High (above median)	0.9588749990646287	0.9696921145720309	0.9642835568183298
2020-03-06	0.9653184354880017	Low (below median)	0.9704740121305664	0.9811024827061998	0.9757882474183831
2020-03-06	0.9998280473824991	High (above median)	0.9588749990646287	0.9696921145720309	0.9642835568183298
2020-03-06	0.94442108524387	Low (below median)	0.9704740121305664	0.9811024827061998	0.9757882474183831
2020-03-06	0.9466451683828649	Low (below median)	0.9704740121305664	0.9811024827061998	0.9757882474183831
2020-03-06	1.0079451381109805	High (above median)	0.9588749990646287	0.9696921145720309	0.9642835568183298
2020-03-06	0.91341827154944355	Low (below median)	0.9704740121305664	0.9811024827061998	0.9757882474183831
2020-03-06	0.951547414195014	High (above median)	0.9588749990646287	0.9696921145720309	0.9642835568183298
2020-03-06	0.7827750802403094	High (above median)	0.9588749990646287	0.9696921145720309	0.9642835568183298
2020-03-06	0.9716332036709971	High (above median)	0.9588749990646287	0.9696921145720309	0.9642835568183298
2020-03-06	0.9380508148123335	High (above median)	0.9588749990646287	0.9696921145720309	0.9642835568183298
2020-03-06	0.9468668430974478	Low (below median)	0.9704740121305664	0.9811024827061998	0.9757882474183831
2020-03-06	0.9457957025639112	Low (below median)	0.9704740121305664	0.9811024827061998	0.9757882474183831
2020-03-06	0.9518293271551308	High (above median)	0.9588749990646287	0.9696921145720309	0.9642835568183298
2020-03-06	0.9221841628047552	High (above median)	0.9588749990646287	0.9696921145720309	0.9642835568183298
2020-03-06	0.9494869928508042	High (above median)	0.9588749990646287	0.9696921145720309	0.9642835568183298
2020-03-06	0.9586749170968514	High (above median)	0.9588749990646287	0.9696921145720309	0.9642835568183298
2020-03-06	0.9905832797114693	Low (below median)	0.9704740121305664	0.9811024827061998	0.9757882474183831
2020-03-06	0.9729118533092768	High (above median)	0.9588749990646287	0.9696921145720309	0.9642835568183298
2020-03-06	0.9277804276145248	High (above median)	0.9588749990646287	0.9696921145720309	0.9642835568183298
2020-03-06	0.9859705436578504	Low (below median)	0.9704740121305664	0.9811024827061998	0.9757882474183831
2020-03-06	0.9169790597168167	Low (below median)	0.9704740121305664	0.9811024827061998	0.9757882474183831
2020-03-06	0.9433763312361604	Low (below median)	0.9704740121305664	0.9811024827061998	0.9757882474183831
2020-03-06	0.9513749875775516	High (above median)	0.9588749990646287	0.9696921145720309	0.9642835568183298
2020-03-06	0.9812702899361917	High (above median)	0.9588749990646287	0.9696921145720309	0.9642835568183298
2020-03-06	0.9616642899085647	High (above median)	0.9588749990646287	0.9696921145720309	0.9642835568183298
2020-03-06	0.9165873651481604	High (above median)	0.9588749990646287	0.9696921145720309	0.9642835568183298
2020-03-06	0.8615051359094403	Low (below median)	0.9704740121305664	0.9811024827061998	0.9757882474183831
2020-03-07	0.8235178082809422	Low (below median)	0.964383499590249	0.9760541429180637	0.9702188212541564
2020-03-07	0.8507507294743468	Low (below median)	0.964383499590249	0.9760541429180637	0.9702188212541564
2020-03-07	0.831800646064659	Low (below median)	0.964383499590249	0.9760541429180637	0.9702188212541564
2020-03-07	0.8730045673295389	Low (below median)	0.964383499590249	0.9760541429180637	0.9702188212541564
2020-03-07	0.8020499518588242	Low (below median)	0.964383499590249	0.9760541429180637	0.9702188212541564
2020-03-07	0.9825632301024207	Low (below median)	0.964383499590249	0.9760541429180637	0.9702188212541564
2020-03-07	0.7984663425058092	Low (below median)	0.964383499590249	0.9760541429180637	0.9702188212541564
2020-03-07	0.8996838977427744	High (above median)	0.9583104752348279	0.9688676892087458	0.9635890822217869
2020-03-07	1.0216528304465171	High (above median)	0.9583104752348279	0.9688676892087458	0.9635890822217869
2020-03-07	0.9335815330804843	Low (below median)	0.964383499590249	0.9760541429180637	0.9702188212541564
2020-03-07	0.9182901020186672	High (above median)	0.9583104752348279	0.9688676892087458	0.9635890822217869
2020-03-07	0.8770701616331551	Low (below median)	0.964383499590249	0.9760541429180637	0.9702188212541564
2020-03-07	0.8601773962804006	Low (below median)	0.964383499590249	0.9760541429180637	0.9702188212541564
2020-03-07	0.9490254814086737	High (above median)	0.9583104752348279	0.9688676892087458	0.9635890822217869
2020-03-07	1.0154688860109127	Low (below median)	0.964383499590249	0.9760541429180637	0.9702188212541564
2020-03-07	0.9470108410744617	High (above median)	0.9583104752348279	0.9688676892087458	0.9635890822217869
2020-03-07	0.7692962432777498	High (above median)	0.9583104752348279	0.9688676892087458	0.9635890822217869
2020-03-07	0.8165719705690053	High (above median)	0.9583104752348279	0.9688676892087458	0.9635890822217869
2020-03-07	0.8607595564829265	High (above median)	0.9583104752348279	0.9688676892087458	0.9635890822217869
2020-03-07	0.9388754261883964	Low (below median)	0.964383499590249	0.9760541429180637	0.9702188212541564
2020-03-07	0.8424230080469752	Low (below median)	0.964383499590249	0.9760541429180637	0.9702188212541564
2020-03-07	0.8361809585213841	High (above median)	0.9583104752348279	0.9688676892087458	0.9635890822217869
2020-03-07	0.8707459729723356	High (above median)	0.9583104752348279	0.9688676892087458	0.9635890822217869
2020-03-07	0.9400586880004803	High (above median)	0.9583104752348279	0.9688676892087458	0.9635890822217869
2020-03-07	0.9171531232128791	High (above median)	0.9583104752348279	0.9688676892087458	0.9635890822217869
2020-03-07	0.9750272169910422	Low (below median)	0.964383499590249	0.9760541429180637	0.9702188212541564
2020-03-07	0.9621145341748614	High (above median)	0.9583104752348279	0.9688676892087458	0.9635890822217869
2020-03-07	0.9031338342957934	High (above median)	0.9583104752348279	0.9688676892087458	0.9635890822217869
2020-03-07	0.8965671209970817	Low (below median)	0.964383499590249	0.9760541429180637	0.9702188212541564
2020-03-07	0.8178852201257861	Low (below median)	0.964383499590249	0.9760541429180637	0.9702188212541564
2020-03-07	0.8722848976097433	Low (below median)	0.964383499590249	0.9760541429180637	0.9702188212541564
2020-03-07	0.924435438909904	High (above median)	0.9583104752348279	0.9688676892087458	0.9635890822217869
2020-03-07	0.9348960530280205	High (above median)	0.9583104752348279	0.9688676892087458	0.9635890822217869
2020-03-07	0.9386632475804451	High (above median)	0.9583104752348279	0.9688676892087458	0.9635890822217869
2020-03-07	0.5207562268680604	Low (below median)	0.964383499590249	0.9760541429180637	0.9702188212541564
2020-03-08	0.7783493740559435	Low (below median)	0.9448155549542516	0.9631753204333897	0.9539954376938207
2020-03-08	0.7824754300652066	Low (below median)	0.9448155549542516	0.9631753204333897	0.9539954376938207
2020-03-08	0.7843653976355398	Low (below median)	0.9448155549542516	0.9631753204333897	0.9539954376938207
2020-03-08	0.8426811363623676	Low (below median)	0.9448155549542516	0.9631753204333897	0.9539954376938207
2020-03-08	0.7783570202625113	Low (below median)	0.9448155549542516	0.9631753204333897	0.9539954376938207
2020-03-08	0.9349627592436517	Low (below median)	0.9448155549542516	0.9631753204333897	0.9539954376938207
2020-03-08	0.6938587497585402	Low (below median)	0.9448155549542516	0.9631753204333897	0.9539954376938207
2020-03-08	0.8784037805198215	High (above median)	0.9548772119472891	0.9655525043955974	0.9602148581714433
2020-03-08	0.9589051186293358	High (above median)	0.9548772119472891	0.9655525043955974	0.9602148581714433
2020-03-08	0.9338816173513731	Low (below median)	0.9448155549542516	0.9631753204333897	0.9539954376938207
2020-03-08	0.8149404354146129	High (above median)	0.9548772119472891	0.9655525043955974	0.9602148581714433
2020-03-08	0.8066688850386111	Low (below median)	0.9448155549542516	0.9631753204333897	0.9539954376938207
2020-03-08	0.8830963276822272	Low (below median)	0.9448155549542516	0.9631753204333897	0.9539954376938207
2020-03-08	0.981572680627501	High (above median)	0.9548772119472891	0.9655525043955974	0.9602148581714433
2020-03-08	0.9668334972338356	Low (below median)	0.9448155549542516	0.9631753204333897	0.9539954376938207
2020-03-08	0.8643546468073855	High (above median)	0.9548772119472891	0.9655525043955974	0.9602148581714433
2020-03-08	0.7421907538525614	High (above median)	0.9548772119472891	0.9655525043955974	0.9602148581714433
2020-03-08	0.7916671724958421	High (above median)	0.9548772119472891	0.9655525043955974	0.9602148581714433
2020-03-08	0.8233701726825354	High (above median)	0.9548772119472891	0.9655525043955974	0.9602148581714433
2020-03-08	0.8543218794359004	Low (below median)	0.9448155549542516	0.9631753204333897	0.9539954376938207
2020-03-08	0.8717845814967928	Low (below median)	0.9448155549542516	0.9631753204333897	0.9539954376938207
2020-03-08	0.712949863703806	High (above median)	0.9548772119472891	0.9655525043955974	0.9602148581714433
2020-03-08	0.8111641081573849	High (above median)	0.9548772119472891	0.9655525043955974	0.9602148581714433
2020-03-08	0.8656174215275255	High (above median)	0.9548772119472891	0.9655525043955974	0.9602148581714433
2020-03-08	0.9037582136173685	High (above median)	0.9548772119472891	0.9655525043955974	0.9602148581714433
2020-03-08	0.9464742097366651	Low (below median)	0.9448155549542516	0.9631753204333897	0.9539954376938207
2020-03-08	0.8821587469525966	High (above median)	0.9548772119472891	0.9655525043955974	0.9602148581714433
2020-03-08	0.8292995716117766	High (above median)	0.9548772119472891	0.9655525043955974	0.9602148581714433
2020-03-08	0.8816032618414621	Low (below median)	0.9448155549542516	0.9631753204333897	0.9539954376938207
2020-03-08	0.8150456508665463	Low (below median)	0.9448155549542516	0.9631753204333897	0.9539954376938207
2020-03-08	0.8638277130323038	Low (below median)	0.9448155549542516	0.9631753204333897	0.9539954376938207
2020-03-08	0.8764053777812721	High (above median)	0.9548772119472891	0.9655525043955974	0.9602148581714433
2020-03-08	0.8984501648510859	High (above median)	0.9548772119472891	0.9655525043955974	0.9602148581714433
2020-03-08	0.9503522767771473	High (above median)	0.9548772119472891	0.9655525043955974	0.9602148581714433
2020-03-08	0.46723904202440125	Low (below median)	0.9448155549542516	0.9631753204333897	0.9539954376938207
2020-03-09	0.8180707088773624	Low (below median)	0.906897748138874	0.9347896290888233	0.9208436886138487
2020-03-09	0.8727958181530175	Low (below median)	0.906897748138874	0.9347896290888233	0.9208436886138487
2020-03-09	0.8890636198534579	Low (below median)	0.906897748138874	0.9347896290888233	0.9208436886138487
2020-03-09	0.8322261386047034	Low (below median)	0.906897748138874	0.9347896290888233	0.9208436886138487
2020-03-09	0.9404157024917792	Low (below median)	0.906897748138874	0.9347896290888233	0.9208436886138487
2020-03-09	0.9645765375836223	Low (below median)	0.906897748138874	0.9347896290888233	0.9208436886138487
2020-03-09	0.948379480925191	Low (below median)	0.906897748138874	0.9347896290888233	0.9208436886138487
2020-03-09	0.944769126002419	High (above median)	0.9428842676539538	0.9570024113511669	0.9499433395025604
2020-03-09	0.9557778104623229	High (above median)	0.9428842676539538	0.9570024113511669	0.9499433395025604
2020-03-09	0.9729584974827122	Low (below median)	0.906897748138874	0.9347896290888233	0.9208436886138487
2020-03-09	0.9276925802704884	High (above median)	0.9428842676539538	0.9570024113511669	0.9499433395025604
2020-03-09	0.9017265162639612	Low (below median)	0.906897748138874	0.9347896290888233	0.9208436886138487
2020-03-09	0.9275356628713519	Low (below median)	0.906897748138874	0.9347896290888233	0.9208436886138487
2020-03-09	0.9969315670761727	High (above median)	0.9428842676539538	0.9570024113511669	0.9499433395025604
2020-03-09	0.9302594690198882	Low (below median)	0.906897748138874	0.9347896290888233	0.9208436886138487
2020-03-09	0.9648005013578441	High (above median)	0.9428842676539538	0.9570024113511669	0.9499433395025604
2020-03-09	0.8047644784434375	High (above median)	0.9428842676539538	0.9570024113511669	0.9499433395025604
2020-03-09	0.9338829509906152	High (above median)	0.9428842676539538	0.9570024113511669	0.9499433395025604
2020-03-09	0.8874212093925331	High (above median)	0.9428842676539538	0.9570024113511669	0.9499433395025604
2020-03-09	0.9319041923212675	Low (below median)	0.906897748138874	0.9347896290888233	0.9208436886138487
2020-03-09	0.8891436939992451	Low (below median)	0.906897748138874	0.9347896290888233	0.9208436886138487
2020-03-09	0.8864502604497523	High (above median)	0.9428842676539538	0.9570024113511669	0.9499433395025604
2020-03-09	0.9184924527100184	High (above median)	0.9428842676539538	0.9570024113511669	0.9499433395025604
2020-03-09	0.9527194919933738	High (above median)	0.9428842676539538	0.9570024113511669	0.9499433395025604
2020-03-09	0.9550009919209747	High (above median)	0.9428842676539538	0.9570024113511669	0.9499433395025604
2020-03-09	0.9727511908718289	Low (below median)	0.906897748138874	0.9347896290888233	0.9208436886138487
2020-03-09	0.9732181743109407	High (above median)	0.9428842676539538	0.9570024113511669	0.9499433395025604
2020-03-09	0.9193098558260459	High (above median)	0.9428842676539538	0.9570024113511669	0.9499433395025604
2020-03-09	0.949305543892649	Low (below median)	0.906897748138874	0.9347896290888233	0.9208436886138487
2020-03-09	0.9025615026194442	Low (below median)	0.906897748138874	0.9347896290888233	0.9208436886138487
2020-03-09	0.9183165393107333	Low (below median)	0.906897748138874	0.9347896290888233	0.9208436886138487
2020-03-09	0.9695785468917372	High (above median)	0.9428842676539538	0.9570024113511669	0.9499433395025604
2020-03-09	0.9923290330525233	High (above median)	0.9428842676539538	0.9570024113511669	0.9499433395025604
2020-03-09	0.9672340697501012	High (above median)	0.9428842676539538	0.9570024113511669	0.9499433395025604
2020-03-09	0.8381778658407556	High (above median)	0.9428842676539538	0.9570024113511669	0.9499433395025604
2020-03-09	0.8440373174689021	Low (below median)	0.906897748138874	0.9347896290888233	0.9208436886138487
2020-03-10	0.7534931631830195	Low (below median)	0.8510816601480438	0.8857668736777293	0.8684242669128865
2020-03-10	0.8188083797685437	Low (below median)	0.8510816601480438	0.8857668736777293	0.8684242669128865
2020-03-10	0.8297712119400283	Low (below median)	0.8510816601480438	0.8857668736777293	0.8684242669128865
2020-03-10	0.8464020751947823	Low (below median)	0.8510816601480438	0.8857668736777293	0.8684242669128865
2020-03-10	0.9075076265547594	Low (below median)	0.8510816601480438	0.8857668736777293	0.8684242669128865
2020-03-10	0.9029042880351442	Low (below median)	0.8510816601480438	0.8857668736777293	0.8684242669128865
2020-03-10	0.9382403930623255	Low (below median)	0.8510816601480438	0.8857668736777293	0.8684242669128865
2020-03-10	0.9236298206218538	High (above median)	0.9171816179976031	0.9383620510765711	0.9277718345370871
2020-03-10	0.8679312680498876	High (above median)	0.9171816179976031	0.9383620510765711	0.9277718345370871
2020-03-10	0.9079616004006122	Low (below median)	0.8510816601480438	0.8857668736777293	0.8684242669128865
2020-03-10	0.8762016891298465	High (above median)	0.9171816179976031	0.9383620510765711	0.9277718345370871
2020-03-10	0.871192104237727	Low (below median)	0.8510816601480438	0.8857668736777293	0.8684242669128865
2020-03-10	0.8621812907178852	Low (below median)	0.8510816601480438	0.8857668736777293	0.8684242669128865
2020-03-10	0.9580915431920426	High (above median)	0.9171816179976031	0.9383620510765711	0.9277718345370871
2020-03-10	0.8610070461109999	Low (below median)	0.8510816601480438	0.8857668736777293	0.8684242669128865
2020-03-10	0.9194454820902337	High (above median)	0.9171816179976031	0.9383620510765711	0.9277718345370871
2020-03-10	0.7519866827847248	High (above median)	0.9171816179976031	0.9383620510765711	0.9277718345370871
2020-03-10	0.917119773420203	High (above median)	0.9171816179976031	0.9383620510765711	0.9277718345370871
2020-03-10	0.8633855174975267	High (above median)	0.9171816179976031	0.9383620510765711	0.9277718345370871
2020-03-10	0.8738200212213237	Low (below median)	0.8510816601480438	0.8857668736777293	0.8684242669128865
2020-03-10	0.8342712056927137	Low (below median)	0.8510816601480438	0.8857668736777293	0.8684242669128865
2020-03-10	0.8695479232004896	High (above median)	0.9171816179976031	0.9383620510765711	0.9277718345370871
2020-03-10	0.8900566941241896	High (above median)	0.9171816179976031	0.9383620510765711	0.9277718345370871
2020-03-10	0.9217606353886761	High (above median)	0.9171816179976031	0.9383620510765711	0.9277718345370871
2020-03-10	0.9061091557196802	High (above median)	0.9171816179976031	0.9383620510765711	0.9277718345370871
2020-03-10	0.9486369471152908	Low (below median)	0.8510816601480438	0.8857668736777293	0.8684242669128865
2020-03-10	0.946881690977359	High (above median)	0.9171816179976031	0.9383620510765711	0.9277718345370871
2020-03-10	0.9019887812340642	High (above median)	0.9171816179976031	0.9383620510765711	0.9277718345370871
2020-03-10	0.9633337400583466	Low (below median)	0.8510816601480438	0.8857668736777293	0.8684242669128865
2020-03-10	0.8760651018086415	Low (below median)	0.8510816601480438	0.8857668736777293	0.8684242669128865
2020-03-10	0.9357502084285829	Low (below median)	0.8510816601480438	0.8857668736777293	0.8684242669128865
2020-03-10	0.9396867404233639	High (above median)	0.9171816179976031	0.9383620510765711	0.9277718345370871
2020-03-10	0.974299340352043	High (above median)	0.9171816179976031	0.9383620510765711	0.9277718345370871
2020-03-10	0.9110118078778373	High (above median)	0.9171816179976031	0.9383620510765711	0.9277718345370871
2020-03-10	0.8162744891943643	High (above median)	0.9171816179976031	0.9383620510765711	0.9277718345370871
2020-03-10	0.8038457913092657	Low (below median)	0.8510816601480438	0.8857668736777293	0.8684242669128865
2020-03-11	0.695358610357486	Low (below median)	0.7814503832808075	0.817728089515553	0.7995892363981802
2020-03-11	0.7600996326528642	Low (below median)	0.7814503832808075	0.817728089515553	0.7995892363981802
2020-03-11	0.7771962108851205	Low (below median)	0.7814503832808075	0.817728089515553	0.7995892363981802
2020-03-11	0.738545828792832	Low (below median)	0.7814503832808075	0.817728089515553	0.7995892363981802
2020-03-11	0.8359126153813348	Low (below median)	0.7814503832808075	0.817728089515553	0.7995892363981802
2020-03-11	0.8742741668728232	Low (below median)	0.7814503832808075	0.817728089515553	0.7995892363981802
2020-03-11	0.9285896879148225	Low (below median)	0.7814503832808075	0.817728089515553	0.7995892363981802
2020-03-11	0.9017694300580223	High (above median)	0.8766446004112283	0.9045889425666536	0.8906167714889409
2020-03-11	0.899822852378098	High (above median)	0.8766446004112283	0.9045889425666536	0.8906167714889409
2020-03-11	0.9060067321447214	Low (below median)	0.7814503832808075	0.817728089515553	0.7995892363981802
2020-03-11	1.0294812385637224	High (above median)	0.8766446004112283	0.9045889425666536	0.8906167714889409
2020-03-11	0.8576607497184534	Low (below median)	0.7814503832808075	0.817728089515553	0.7995892363981802
2020-03-11	0.847644543892596	Low (below median)	0.7814503832808075	0.817728089515553	0.7995892363981802
2020-03-11	0.9153249444452018	High (above median)	0.8766446004112283	0.9045889425666536	0.8906167714889409
2020-03-11	0.8485260721220831	Low (below median)	0.7814503832808075	0.817728089515553	0.7995892363981802
2020-03-11	0.9438268982499268	High (above median)	0.8766446004112283	0.9045889425666536	0.8906167714889409
2020-03-11	0.8202260606543024	High (above median)	0.8766446004112283	0.9045889425666536	0.8906167714889409
2020-03-11	0.8835727513365906	High (above median)	0.8766446004112283	0.9045889425666536	0.8906167714889409
2020-03-11	0.8427718020986549	High (above median)	0.8766446004112283	0.9045889425666536	0.8906167714889409
2020-03-11	0.8587050855292526	Low (below median)	0.7814503832808075	0.817728089515553	0.7995892363981802
2020-03-11	0.7913955549030813	Low (below median)	0.7814503832808075	0.817728089515553	0.7995892363981802
2020-03-11	0.8843653250773994	High (above median)	0.8766446004112283	0.9045889425666536	0.8906167714889409
2020-03-11	0.8801592173055819	High (above median)	0.8766446004112283	0.9045889425666536	0.8906167714889409
2020-03-11	0.8682881885147115	High (above median)	0.8766446004112283	0.9045889425666536	0.8906167714889409
2020-03-11	0.8884361125128136	High (above median)	0.8766446004112283	0.9045889425666536	0.8906167714889409
2020-03-11	0.910618682804352	Low (below median)	0.7814503832808075	0.817728089515553	0.7995892363981802
2020-03-11	0.9209701004737293	High (above median)	0.8766446004112283	0.9045889425666536	0.8906167714889409
2020-03-11	0.889375389602294	High (above median)	0.8766446004112283	0.9045889425666536	0.8906167714889409
2020-03-11	0.9131640708342224	Low (below median)	0.7814503832808075	0.817728089515553	0.7995892363981802
2020-03-11	0.8677917431624536	Low (below median)	0.7814503832808075	0.817728089515553	0.7995892363981802
2020-03-11	0.8890312615190185	Low (below median)	0.7814503832808075	0.817728089515553	0.7995892363981802
2020-03-11	0.9240943090914835	High (above median)	0.8766446004112283	0.9045889425666536	0.8906167714889409
2020-03-11	0.9442504177281069	High (above median)	0.8766446004112283	0.9045889425666536	0.8906167714889409
2020-03-11	0.8962494199879555	High (above median)	0.8766446004112283	0.9045889425666536	0.8906167714889409
2020-03-11	0.8330022610558306	High (above median)	0.8766446004112283	0.9045889425666536	0.8906167714889409
2020-03-11	0.7813542626545074	Low (below median)	0.7814503832808075	0.817728089515553	0.7995892363981802
2020-03-12	0.6088087011499348	Low (below median)	0.7038501239569702	0.7373324520457792	0.7205912880013747
2020-03-12	0.66356842484681	Low (below median)	0.7038501239569702	0.7373324520457792	0.7205912880013747
2020-03-12	0.6837722687496084	Low (below median)	0.7038501239569702	0.7373324520457792	0.7205912880013747
2020-03-12	0.6385635259455235	Low (below median)	0.7038501239569702	0.7373324520457792	0.7205912880013747
2020-03-12	0.7044609140185475	Low (below median)	0.7038501239569702	0.7373324520457792	0.7205912880013747
2020-03-12	0.7694696418539972	Low (below median)	0.7038501239569702	0.7373324520457792	0.7205912880013747
2020-03-12	0.8662745279668997	Low (below median)	0.7038501239569702	0.7373324520457792	0.7205912880013747
2020-03-12	0.8272007228406097	High (above median)	0.8231989267853594	0.8547137553395201	0.8389563410624398
2020-03-12	0.8525748997165682	High (above median)	0.8231989267853594	0.8547137553395201	0.8389563410624398
2020-03-12	0.8419537251379148	Low (below median)	0.7038501239569702	0.7373324520457792	0.7205912880013747
2020-03-12	0.875235337404551	High (above median)	0.8231989267853594	0.8547137553395201	0.8389563410624398
2020-03-12	0.7922394012823537	Low (below median)	0.7038501239569702	0.7373324520457792	0.7205912880013747
2020-03-12	0.7741333546825636	Low (below median)	0.7038501239569702	0.7373324520457792	0.7205912880013747
2020-03-12	0.9015018369168268	High (above median)	0.8231989267853594	0.8547137553395201	0.8389563410624398
2020-03-12	0.7889247107908212	Low (below median)	0.7038501239569702	0.7373324520457792	0.7205912880013747
2020-03-12	0.8909914712153518	High (above median)	0.8231989267853594	0.8547137553395201	0.8389563410624398
2020-03-12	0.7364104213573496	High (above median)	0.8231989267853594	0.8547137553395201	0.8389563410624398
2020-03-12	0.8669175894819792	High (above median)	0.8231989267853594	0.8547137553395201	0.8389563410624398
2020-03-12	0.7773928700740784	High (above median)	0.8231989267853594	0.8547137553395201	0.8389563410624398
2020-03-12	0.7905396859811733	Low (below median)	0.7038501239569702	0.7373324520457792	0.7205912880013747
2020-03-12	0.7053019099789631	Low (below median)	0.7038501239569702	0.7373324520457792	0.7205912880013747
2020-03-12	0.8284294050449227	High (above median)	0.8231989267853594	0.8547137553395201	0.8389563410624398
2020-03-12	0.8093855112836547	High (above median)	0.8231989267853594	0.8547137553395201	0.8389563410624398
2020-03-12	0.8460181640771598	High (above median)	0.8231989267853594	0.8547137553395201	0.8389563410624398
2020-03-12	0.8268854049018294	High (above median)	0.8231989267853594	0.8547137553395201	0.8389563410624398
2020-03-12	0.8182015983289732	Low (below median)	0.7038501239569702	0.7373324520457792	0.7205912880013747
2020-03-12	0.8909815156816127	High (above median)	0.8231989267853594	0.8547137553395201	0.8389563410624398
2020-03-12	0.816398531621868	High (above median)	0.8231989267853594	0.8547137553395201	0.8389563410624398
2020-03-12	0.733554526393401	Low (below median)	0.7038501239569702	0.7373324520457792	0.7205912880013747
2020-03-12	0.7949190071087285	Low (below median)	0.7038501239569702	0.7373324520457792	0.7205912880013747
2020-03-12	0.8356247507758456	Low (below median)	0.7038501239569702	0.7373324520457792	0.7205912880013747
2020-03-12	0.8823397170195726	High (above median)	0.8231989267853594	0.8547137553395201	0.8389563410624398
2020-03-12	0.8945946501916523	High (above median)	0.8231989267853594	0.8547137553395201	0.8389563410624398
2020-03-12	0.8530510832836414	High (above median)	0.8231989267853594	0.8547137553395201	0.8389563410624398
2020-03-12	0.746719099674903	High (above median)	0.8231989267853594	0.8547137553395201	0.8389563410624398
2020-03-12	0.725444851287981	Low (below median)	0.7038501239569702	0.7373324520457792	0.7205912880013747
2020-03-13	0.492097087450657	Low (below median)	0.6239721458588376	0.652790452480674	0.6383812991697558
2020-03-13	0.5270376522566645	Low (below median)	0.6239721458588376	0.652790452480674	0.6383812991697558
2020-03-13	0.5666736665266695	Low (below median)	0.6239721458588376	0.652790452480674	0.6383812991697558
2020-03-13	0.48757445851047454	Low (below median)	0.6239721458588376	0.652790452480674	0.6383812991697558
2020-03-13	0.5684933839566568	Low (below median)	0.6239721458588376	0.652790452480674	0.6383812991697558
2020-03-13	0.6390732245167525	Low (below median)	0.6239721458588376	0.652790452480674	0.6383812991697558
2020-03-13	0.7427966842276098	Low (below median)	0.6239721458588376	0.652790452480674	0.6383812991697558
2020-03-13	0.7436625701414684	High (above median)	0.7606854342524807	0.7920807463342956	0.7763830902933881
2020-03-13	0.8147518467649133	High (above median)	0.7606854342524807	0.7920807463342956	0.7763830902933881
2020-03-13	0.7699986301288274	Low (below median)	0.6239721458588376	0.652790452480674	0.6383812991697558
2020-03-13	0.790341994650363	High (above median)	0.7606854342524807	0.7920807463342956	0.7763830902933881
2020-03-13	0.7131207400194742	Low (below median)	0.6239721458588376	0.652790452480674	0.6383812991697558
2020-03-13	0.6306692562326701	Low (below median)	0.6239721458588376	0.652790452480674	0.6383812991697558
2020-03-13	0.7740225676894074	High (above median)	0.7606854342524807	0.7920807463342956	0.7763830902933881
2020-03-13	0.7280291430792211	Low (below median)	0.6239721458588376	0.652790452480674	0.6383812991697558
2020-03-13	0.8195234422018971	High (above median)	0.7606854342524807	0.7920807463342956	0.7763830902933881
2020-03-13	0.6439799193482018	High (above median)	0.7606854342524807	0.7920807463342956	0.7763830902933881
2020-03-13	0.788256709755014	High (above median)	0.7606854342524807	0.7920807463342956	0.7763830902933881
2020-03-13	0.690307669117524	High (above median)	0.7606854342524807	0.7920807463342956	0.7763830902933881
2020-03-13	0.6929288718097448	Low (below median)	0.6239721458588376	0.652790452480674	0.6383812991697558
2020-03-13	0.5740832038630556	Low (below median)	0.6239721458588376	0.652790452480674	0.6383812991697558
2020-03-13	0.7797728223444992	High (above median)	0.7606854342524807	0.7920807463342956	0.7763830902933881
2020-03-13	0.8000644771307677	High (above median)	0.7606854342524807	0.7920807463342956	0.7763830902933881
2020-03-13	0.8167033931260034	High (above median)	0.7606854342524807	0.7920807463342956	0.7763830902933881
2020-03-13	0.8065365286656866	High (above median)	0.7606854342524807	0.7920807463342956	0.7763830902933881
2020-03-13	0.7270719217895824	Low (below median)	0.6239721458588376	0.652790452480674	0.6383812991697558
2020-03-13	0.8305153932189829	High (above median)	0.7606854342524807	0.7920807463342956	0.7763830902933881
2020-03-13	0.7663932726405508	High (above median)	0.7606854342524807	0.7920807463342956	0.7763830902933881
2020-03-13	0.6002117158174831	Low (below median)	0.6239721458588376	0.652790452480674	0.6383812991697558
2020-03-13	0.7145961175712137	Low (below median)	0.6239721458588376	0.652790452480674	0.6383812991697558
2020-03-13	0.7504745000175741	Low (below median)	0.6239721458588376	0.652790452480674	0.6383812991697558
2020-03-13	0.8074449508071042	High (above median)	0.7606854342524807	0.7920807463342956	0.7763830902933881
2020-03-13	0.8151866674129632	High (above median)	0.7606854342524807	0.7920807463342956	0.7763830902933881
2020-03-13	0.8123899001761598	High (above median)	0.7606854342524807	0.7920807463342956	0.7763830902933881
2020-03-13	0.6904037310971876	High (above median)	0.7606854342524807	0.7920807463342956	0.7763830902933881
2020-03-13	0.6100202641324854	Low (below median)	0.6239721458588376	0.652790452480674	0.6383812991697558
2020-03-14	0.44297376734119925	Low (below median)	0.5462818222059631	0.5711236202227146	0.5587027212143388
2020-03-14	0.4409689732144675	Low (below median)	0.5462818222059631	0.5711236202227146	0.5587027212143388
2020-03-14	0.4429952298478002	Low (below median)	0.5462818222059631	0.5711236202227146	0.5587027212143388
2020-03-14	0.4261967312207937	Low (below median)	0.5462818222059631	0.5711236202227146	0.5587027212143388
2020-03-14	0.4298755514679466	Low (below median)	0.5462818222059631	0.5711236202227146	0.5587027212143388
2020-03-14	0.5342207515011015	Low (below median)	0.5462818222059631	0.5711236202227146	0.5587027212143388
2020-03-14	0.691847835079815	Low (below median)	0.5462818222059631	0.5711236202227146	0.5587027212143388
2020-03-14	0.6473955564347622	High (above median)	0.6935405037848321	0.722356410041161	0.7079484569129966
2020-03-14	0.7289809025998428	High (above median)	0.6935405037848321	0.722356410041161	0.7079484569129966
2020-03-14	0.7058457477911474	Low (below median)	0.5462818222059631	0.5711236202227146	0.5587027212143388
2020-03-14	0.6688191881918819	High (above median)	0.6935405037848321	0.722356410041161	0.7079484569129966
2020-03-14	0.6433307102994781	Low (below median)	0.5462818222059631	0.5711236202227146	0.5587027212143388
2020-03-14	0.47279732951835957	Low (below median)	0.5462818222059631	0.5711236202227146	0.5587027212143388
2020-03-14	0.6477808591053229	High (above median)	0.6935405037848321	0.722356410041161	0.7079484569129966
2020-03-14	0.6654296087131908	Low (below median)	0.5462818222059631	0.5711236202227146	0.5587027212143388
2020-03-14	0.7731622246919275	High (above median)	0.6935405037848321	0.722356410041161	0.7079484569129966
2020-03-14	0.5568924826865788	High (above median)	0.6935405037848321	0.722356410041161	0.7079484569129966
2020-03-14	0.6972825136058494	High (above median)	0.6935405037848321	0.722356410041161	0.7079484569129966
2020-03-14	0.6193856360609451	High (above median)	0.6935405037848321	0.722356410041161	0.7079484569129966
2020-03-14	0.6218617036264759	Low (below median)	0.5462818222059631	0.5711236202227146	0.5587027212143388
2020-03-14	0.4320733834956307	Low (below median)	0.5462818222059631	0.5711236202227146	0.5587027212143388
2020-03-14	0.7495164410058027	High (above median)	0.6935405037848321	0.722356410041161	0.7079484569129966
2020-03-14	0.7343223037192519	High (above median)	0.6935405037848321	0.722356410041161	0.7079484569129966
2020-03-14	0.7469886751671707	High (above median)	0.6935405037848321	0.722356410041161	0.7079484569129966
2020-03-14	0.762076890706432	High (above median)	0.6935405037848321	0.722356410041161	0.7079484569129966
2020-03-14	0.6529069656397425	Low (below median)	0.5462818222059631	0.5711236202227146	0.5587027212143388
2020-03-14	0.7517968455687088	High (above median)	0.6935405037848321	0.722356410041161	0.7079484569129966
2020-03-14	0.7202551525841447	High (above median)	0.6935405037848321	0.722356410041161	0.7079484569129966
2020-03-14	0.48784288353635064	Low (below median)	0.5462818222059631	0.5711236202227146	0.5587027212143388
2020-03-14	0.6405660377358491	Low (below median)	0.5462818222059631	0.5711236202227146	0.5587027212143388
2020-03-14	0.6849031331556635	Low (below median)	0.5462818222059631	0.5711236202227146	0.5587027212143388
2020-03-14	0.7497227401070673	High (above median)	0.6935405037848321	0.722356410041161	0.7079484569129966
2020-03-14	0.7762940644772521	High (above median)	0.6935405037848321	0.722356410041161	0.7079484569129966
2020-03-14	0.791752833154107	High (above median)	0.6935405037848321	0.722356410041161	0.7079484569129966
2020-03-14	0.5908250512277985	High (above median)	0.6935405037848321	0.722356410041161	0.7079484569129966
2020-03-14	0.5091527458237471	Low (below median)	0.5462818222059631	0.5711236202227146	0.5587027212143388
2020-03-15	0.39709685327681515	Low (below median)	0.47393220647241446	0.4968042263674857	0.4853682164199501
2020-03-15	0.37653960107654627	Low (below median)	0.47393220647241446	0.4968042263674857	0.4853682164199501
2020-03-15	0.37751505997951496	Low (below median)	0.47393220647241446	0.4968042263674857	0.4853682164199501
2020-03-15	0.36910005414971	Low (below median)	0.47393220647241446	0.4968042263674857	0.4853682164199501
2020-03-15	0.37188684603701827	Low (below median)	0.47393220647241446	0.4968042263674857	0.4853682164199501
2020-03-15	0.46595505300809337	Low (below median)	0.47393220647241446	0.4968042263674857	0.4853682164199501
2020-03-15	0.618707558804737	Low (below median)	0.47393220647241446	0.4968042263674857	0.4853682164199501
2020-03-15	0.6159831976896823	High (above median)	0.625758085409076	0.6513595605464505	0.6385588229777632
2020-03-15	0.6845954964311758	High (above median)	0.625758085409076	0.6513595605464505	0.6385588229777632
2020-03-15	0.6860641596077262	Low (below median)	0.47393220647241446	0.4968042263674857	0.4853682164199501
2020-03-15	0.6027635294314213	High (above median)	0.625758085409076	0.6513595605464505	0.6385588229777632
2020-03-15	0.6135098851418802	Low (below median)	0.47393220647241446	0.4968042263674857	0.4853682164199501
2020-03-15	0.41756578074232825	Low (below median)	0.47393220647241446	0.4968042263674857	0.4853682164199501
2020-03-15	0.6071931848869467	High (above median)	0.625758085409076	0.6513595605464505	0.6385588229777632
2020-03-15	0.6163135022881975	Low (below median)	0.47393220647241446	0.4968042263674857	0.4853682164199501
2020-03-15	0.7530075353633279	High (above median)	0.625758085409076	0.6513595605464505	0.6385588229777632
2020-03-15	0.6420241566014161	High (above median)	0.625758085409076	0.6513595605464505	0.6385588229777632
2020-03-15	0.7178080196180787	High (above median)	0.625758085409076	0.6513595605464505	0.6385588229777632
2020-03-15	0.5696839410447921	High (above median)	0.625758085409076	0.6513595605464505	0.6385588229777632
2020-03-15	0.5533903928370444	Low (below median)	0.47393220647241446	0.4968042263674857	0.4853682164199501
2020-03-15	0.3717834413785398	Low (below median)	0.47393220647241446	0.4968042263674857	0.4853682164199501
2020-03-15	0.7257168489700149	High (above median)	0.625758085409076	0.6513595605464505	0.6385588229777632
2020-03-15	0.7650458252616842	High (above median)	0.625758085409076	0.6513595605464505	0.6385588229777632
2020-03-15	0.743183670263424	High (above median)	0.625758085409076	0.6513595605464505	0.6385588229777632
2020-03-15	0.7278214743003475	High (above median)	0.625758085409076	0.6513595605464505	0.6385588229777632
2020-03-15	0.6289409695276528	Low (below median)	0.47393220647241446	0.4968042263674857	0.4853682164199501
2020-03-15	0.7397062016064838	High (above median)	0.625758085409076	0.6513595605464505	0.6385588229777632
2020-03-15	0.7166907691887909	High (above median)	0.625758085409076	0.6513595605464505	0.6385588229777632
2020-03-15	0.4324264714648482	Low (below median)	0.47393220647241446	0.4968042263674857	0.4853682164199501
2020-03-15	0.6376359958449511	Low (below median)	0.47393220647241446	0.4968042263674857	0.4853682164199501
2020-03-15	0.6627908007267249	Low (below median)	0.47393220647241446	0.4968042263674857	0.4853682164199501
2020-03-15	0.7293969651702178	High (above median)	0.625758085409076	0.6513595605464505	0.6385588229777632
2020-03-15	0.7412581936080068	High (above median)	0.625758085409076	0.6513595605464505	0.6385588229777632
2020-03-15	0.754612495545138	High (above median)	0.625758085409076	0.6513595605464505	0.6385588229777632
2020-03-15	0.5324501658167814	High (above median)	0.625758085409076	0.6513595605464505	0.6385588229777632
2020-03-15	0.47025154390721496	Low (below median)	0.47393220647241446	0.4968042263674857	0.4853682164199501
2020-03-16	0.308195884172026	Low (below median)	0.4090832043751409	0.4316303081546269	0.4203567562648839
2020-03-16	0.33127989862189133	Low (below median)	0.4090832043751409	0.4316303081546269	0.4203567562648839
2020-03-16	0.35621922396257355	Low (below median)	0.4090832043751409	0.4316303081546269	0.4203567562648839
2020-03-16	0.28489645444424994	Low (below median)	0.4090832043751409	0.4316303081546269	0.4203567562648839
2020-03-16	0.34086153787205975	Low (below median)	0.4090832043751409	0.4316303081546269	0.4203567562648839
2020-03-16	0.39295163927304894	Low (below median)	0.4090832043751409	0.4316303081546269	0.4203567562648839
2020-03-16	0.5274130065446861	Low (below median)	0.4090832043751409	0.4316303081546269	0.4203567562648839
2020-03-16	0.5032422982711131	High (above median)	0.56044625962717	0.5836373682094769	0.5720418139183234
2020-03-16	0.532375209239454	High (above median)	0.56044625962717	0.5836373682094769	0.5720418139183234
2020-03-16	0.5534759994763089	Low (below median)	0.4090832043751409	0.4316303081546269	0.4203567562648839
2020-03-16	0.5501309132429081	High (above median)	0.56044625962717	0.5836373682094769	0.5720418139183234
2020-03-16	0.4979086014328305	Low (below median)	0.4090832043751409	0.4316303081546269	0.4203567562648839
2020-03-16	0.37567072372726085	Low (below median)	0.4090832043751409	0.4316303081546269	0.4203567562648839
2020-03-16	0.5244329696248039	High (above median)	0.56044625962717	0.5836373682094769	0.5720418139183234
2020-03-16	0.4905403879805069	Low (below median)	0.4090832043751409	0.4316303081546269	0.4203567562648839
2020-03-16	0.6006284381310494	High (above median)	0.56044625962717	0.5836373682094769	0.5720418139183234
2020-03-16	0.4678002743940465	High (above median)	0.56044625962717	0.5836373682094769	0.5720418139183234
2020-03-16	0.5737639033715676	High (above median)	0.56044625962717	0.5836373682094769	0.5720418139183234
2020-03-16	0.4794763455011429	High (above median)	0.56044625962717	0.5836373682094769	0.5720418139183234
2020-03-16	0.48257284599396055	Low (below median)	0.4090832043751409	0.4316303081546269	0.4203567562648839
2020-03-16	0.34950431260802806	Low (below median)	0.4090832043751409	0.4316303081546269	0.4203567562648839
2020-03-16	0.5785795959852623	High (above median)	0.56044625962717	0.5836373682094769	0.5720418139183234
2020-03-16	0.5863081969301318	High (above median)	0.56044625962717	0.5836373682094769	0.5720418139183234
2020-03-16	0.61873866056638	High (above median)	0.56044625962717	0.5836373682094769	0.5720418139183234
2020-03-16	0.5913285584309862	High (above median)	0.56044625962717	0.5836373682094769	0.5720418139183234
2020-03-16	0.4575994239503711	Low (below median)	0.4090832043751409	0.4316303081546269	0.4203567562648839
2020-03-16	0.511394295216602	High (above median)	0.56044625962717	0.5836373682094769	0.5720418139183234
2020-03-16	0.5682659733711495	High (above median)	0.56044625962717	0.5836373682094769	0.5720418139183234
2020-03-16	0.4067620599118844	Low (below median)	0.4090832043751409	0.4316303081546269	0.4203567562648839
2020-03-16	0.5132179329325705	Low (below median)	0.4090832043751409	0.4316303081546269	0.4203567562648839
2020-03-16	0.5492599423945338	Low (below median)	0.4090832043751409	0.4316303081546269	0.4203567562648839
2020-03-16	0.6209212130166587	High (above median)	0.56044625962717	0.5836373682094769	0.5720418139183234
2020-03-16	0.6109827385134695	High (above median)	0.56044625962717	0.5836373682094769	0.5720418139183234
2020-03-16	0.6187179104795586	High (above median)	0.56044625962717	0.5836373682094769	0.5720418139183234
2020-03-16	0.5043860492853433	High (above median)	0.56044625962717	0.5836373682094769	0.5720418139183234
2020-03-16	0.4001487290427258	Low (below median)	0.4090832043751409	0.4316303081546269	0.4203567562648839
2020-03-17	0.22174949525866888	Low (below median)	0.35288092709650587	0.3756468885927283	0.3642639078446171
2020-03-17	0.2423541026413628	Low (below median)	0.35288092709650587	0.3756468885927283	0.3642639078446171
2020-03-17	0.2623354545542689	Low (below median)	0.35288092709650587	0.3756468885927283	0.3642639078446171
2020-03-17	0.19263814721843844	Low (below median)	0.35288092709650587	0.3756468885927283	0.3642639078446171
2020-03-17	0.26050882851714147	Low (below median)	0.35288092709650587	0.3756468885927283	0.3642639078446171
2020-03-17	0.3066264561659976	Low (below median)	0.35288092709650587	0.3756468885927283	0.3642639078446171
2020-03-17	0.4463807324828385	Low (below median)	0.35288092709650587	0.3756468885927283	0.3642639078446171
2020-03-17	0.42278924937107903	High (above median)	0.4998540225135678	0.5219024370508253	0.5108782297821965
2020-03-17	0.44851001021071824	High (above median)	0.4998540225135678	0.5219024370508253	0.5108782297821965
2020-03-17	0.4676067398466975	Low (below median)	0.35288092709650587	0.3756468885927283	0.3642639078446171
2020-03-17	0.46727845006432744	High (above median)	0.4998540225135678	0.5219024370508253	0.5108782297821965
2020-03-17	0.41846685989719284	Low (below median)	0.35288092709650587	0.3756468885927283	0.3642639078446171
2020-03-17	0.2919120681246952	Low (below median)	0.35288092709650587	0.3756468885927283	0.3642639078446171
2020-03-17	0.42990906214316177	High (above median)	0.4998540225135678	0.5219024370508253	0.5108782297821965
2020-03-17	0.3885810324763461	Low (below median)	0.35288092709650587	0.3756468885927283	0.3642639078446171
2020-03-17	0.5184078363010003	High (above median)	0.4998540225135678	0.5219024370508253	0.5108782297821965
2020-03-17	0.4355839162917897	High (above median)	0.4998540225135678	0.5219024370508253	0.5108782297821965
2020-03-17	0.4873367890979609	High (above median)	0.4998540225135678	0.5219024370508253	0.5108782297821965
2020-03-17	0.38866629634864236	High (above median)	0.4998540225135678	0.5219024370508253	0.5108782297821965
2020-03-17	0.382770480406864	Low (below median)	0.35288092709650587	0.3756468885927283	0.3642639078446171
2020-03-17	0.26695085691377407	Low (below median)	0.35288092709650587	0.3756468885927283	0.3642639078446171
2020-03-17	0.5040312093628089	High (above median)	0.4998540225135678	0.5219024370508253	0.5108782297821965
2020-03-17	0.4961090438138462	High (above median)	0.4998540225135678	0.5219024370508253	0.5108782297821965
2020-03-17	0.5429339167241338	High (above median)	0.4998540225135678	0.5219024370508253	0.5108782297821965
2020-03-17	0.4997659941402368	High (above median)	0.4998540225135678	0.5219024370508253	0.5108782297821965
2020-03-17	0.3541401406426592	Low (below median)	0.35288092709650587	0.3756468885927283	0.3642639078446171
2020-03-17	0.5933879075267097	High (above median)	0.4998540225135678	0.5219024370508253	0.5108782297821965
2020-03-17	0.4862626086740215	High (above median)	0.4998540225135678	0.5219024370508253	0.5108782297821965
2020-03-17	0.3423700236270258	Low (below median)	0.35288092709650587	0.3756468885927283	0.3642639078446171
2020-03-17	0.43892642381184555	Low (below median)	0.35288092709650587	0.3756468885927283	0.3642639078446171
2020-03-17	0.491219105505204	Low (below median)	0.35288092709650587	0.3756468885927283	0.3642639078446171
2020-03-17	0.5487526579654048	High (above median)	0.4998540225135678	0.5219024370508253	0.5108782297821965
2020-03-17	0.5262024904652145	High (above median)	0.4998540225135678	0.5219024370508253	0.5108782297821965
2020-03-17	0.5166661734386868	High (above median)	0.4998540225135678	0.5219024370508253	0.5108782297821965
2020-03-17	0.4040380036650961	High (above median)	0.4998540225135678	0.5219024370508253	0.5108782297821965
2020-03-17	0.3172777830144217	Low (below median)	0.35288092709650587	0.3756468885927283	0.3642639078446171
2020-03-18	0.18795101907312387	Low (below median)	0.30542028805700655	0.32817378570535544	0.316797036881181
2020-03-18	0.20106632039814443	Low (below median)	0.30542028805700655	0.32817378570535544	0.316797036881181
2020-03-18	0.2339219108633161	Low (below median)	0.30542028805700655	0.32817378570535544	0.316797036881181
2020-03-18	0.16136033418089357	Low (below median)	0.30542028805700655	0.32817378570535544	0.316797036881181
2020-03-18	0.22203993400307595	Low (below median)	0.30542028805700655	0.32817378570535544	0.316797036881181
2020-03-18	0.27773963495932924	Low (below median)	0.30542028805700655	0.32817378570535544	0.316797036881181
2020-03-18	0.42712520057778725	Low (below median)	0.30542028805700655	0.32817378570535544	0.316797036881181
2020-03-18	0.3951463500562009	High (above median)	0.44546242752066106	0.4672244067642513	0.4563434171424562
2020-03-18	0.40797532658453356	High (above median)	0.44546242752066106	0.4672244067642513	0.4563434171424562
2020-03-18	0.42922078105293454	Low (below median)	0.30542028805700655	0.32817378570535544	0.316797036881181
2020-03-18	0.4373660321760414	High (above median)	0.44546242752066106	0.4672244067642513	0.4563434171424562
2020-03-18	0.3829784952003003	Low (below median)	0.30542028805700655	0.32817378570535544	0.316797036881181
2020-03-18	0.2626148375139465	Low (below median)	0.30542028805700655	0.32817378570535544	0.316797036881181
2020-03-18	0.3962209104170359	High (above median)	0.44546242752066106	0.4672244067642513	0.4563434171424562
2020-03-18	0.3487048962710228	Low (below median)	0.30542028805700655	0.32817378570535544	0.316797036881181
2020-03-18	0.5145949423997822	High (above median)	0.44546242752066106	0.4672244067642513	0.4563434171424562
2020-03-18	0.4049192071957335	High (above median)	0.44546242752066106	0.4672244067642513	0.4563434171424562
2020-03-18	0.4513648395568064	High (above median)	0.44546242752066106	0.4672244067642513	0.4563434171424562
2020-03-18	0.3624674396246415	High (above median)	0.44546242752066106	0.4672244067642513	0.4563434171424562
2020-03-18	0.3611013548268681	Low (below median)	0.30542028805700655	0.32817378570535544	0.316797036881181
2020-03-18	0.23949152453506845	Low (below median)	0.30542028805700655	0.32817378570535544	0.316797036881181
2020-03-18	0.5080804953560372	High (above median)	0.44546242752066106	0.4672244067642513	0.4563434171424562
2020-03-18	0.47259267525993714	High (above median)	0.44546242752066106	0.4672244067642513	0.4563434171424562
2020-03-18	0.5125895179640858	High (above median)	0.44546242752066106	0.4672244067642513	0.4563434171424562
2020-03-18	0.4736315944816292	High (above median)	0.44546242752066106	0.4672244067642513	0.4563434171424562
2020-03-18	0.3139380673405009	Low (below median)	0.30542028805700655	0.32817378570535544	0.316797036881181
2020-03-18	0.4496398175165266	High (above median)	0.44546242752066106	0.4672244067642513	0.4563434171424562
2020-03-18	0.4500685700037402	High (above median)	0.44546242752066106	0.4672244067642513	0.4563434171424562
2020-03-18	0.3051352317407363	Low (below median)	0.30542028805700655	0.32817378570535544	0.316797036881181
2020-03-18	0.4166078237537071	Low (below median)	0.30542028805700655	0.32817378570535544	0.316797036881181
2020-03-18	0.458979129732671	Low (below median)	0.30542028805700655	0.32817378570535544	0.316797036881181
2020-03-18	0.5257061423060587	High (above median)	0.44546242752066106	0.4672244067642513	0.4563434171424562
2020-03-18	0.4954666228394555	High (above median)	0.44546242752066106	0.4672244067642513	0.4563434171424562
2020-03-18	0.5108055009823183	High (above median)	0.44546242752066106	0.4672244067642513	0.4563434171424562
2020-03-18	0.36186047363169505	High (above median)	0.44546242752066106	0.4672244067642513	0.4563434171424562
2020-03-18	0.28769343204855263	Low (below median)	0.30542028805700655	0.32817378570535544	0.316797036881181
2020-03-19	0.16415908247848393	Low (below median)	0.2660585311417252	0.28829804875617704	0.2771782899489511
2020-03-19	0.17122431815451158	Low (below median)	0.2660585311417252	0.28829804875617704	0.2771782899489511
2020-03-19	0.19639731835174704	Low (below median)	0.2660585311417252	0.28829804875617704	0.2771782899489511
2020-03-19	0.13647405447657987	Low (below median)	0.2660585311417252	0.28829804875617704	0.2771782899489511
2020-03-19	0.18254168058160145	Low (below median)	0.2660585311417252	0.28829804875617704	0.2771782899489511
2020-03-19	0.2397782423310341	Low (below median)	0.2660585311417252	0.28829804875617704	0.2771782899489511
2020-03-19	0.3918978586756828	Low (below median)	0.2660585311417252	0.28829804875617704	0.2771782899489511
2020-03-19	0.35784935694100006	High (above median)	0.39796576496976305	0.4196557405512917	0.40881075276052736
2020-03-19	0.37049062781148745	High (above median)	0.39796576496976305	0.4196557405512917	0.40881075276052736
2020-03-19	0.39088323025717214	Low (below median)	0.2660585311417252	0.28829804875617704	0.2771782899489511
2020-03-19	0.3901488001376186	High (above median)	0.39796576496976305	0.4196557405512917	0.40881075276052736
2020-03-19	0.34226835073874723	Low (below median)	0.2660585311417252	0.28829804875617704	0.2771782899489511
2020-03-19	0.23031303308925416	Low (below median)	0.2660585311417252	0.28829804875617704	0.2771782899489511
2020-03-19	0.35707911061469644	High (above median)	0.39796576496976305	0.4196557405512917	0.40881075276052736
2020-03-19	0.3023785056827454	Low (below median)	0.2660585311417252	0.28829804875617704	0.2771782899489511
2020-03-19	0.47216484541577824	High (above median)	0.39796576496976305	0.4196557405512917	0.40881075276052736
2020-03-19	0.37516082341588936	High (above median)	0.39796576496976305	0.4196557405512917	0.40881075276052736
2020-03-19	0.40245116336941644	High (above median)	0.39796576496976305	0.4196557405512917	0.40881075276052736
2020-03-19	0.3233681381231509	High (above median)	0.39796576496976305	0.4196557405512917	0.40881075276052736
2020-03-19	0.32537897266337834	Low (below median)	0.2660585311417252	0.28829804875617704	0.2771782899489511
2020-03-19	0.20882974734956572	Low (below median)	0.2660585311417252	0.28829804875617704	0.2771782899489511
2020-03-19	0.46685603136867454	High (above median)	0.39796576496976305	0.4196557405512917	0.40881075276052736
2020-03-19	0.43124601775156696	High (above median)	0.39796576496976305	0.4196557405512917	0.40881075276052736
2020-03-19	0.4777077234857014	High (above median)	0.39796576496976305	0.4196557405512917	0.40881075276052736
2020-03-19	0.4439850175794585	High (above median)	0.39796576496976305	0.4196557405512917	0.40881075276052736
2020-03-19	0.2735026544957482	Low (below median)	0.2660585311417252	0.28829804875617704	0.2771782899489511
2020-03-19	0.3929149764681033	High (above median)	0.39796576496976305	0.4196557405512917	0.40881075276052736
2020-03-19	0.4000640567641479	High (above median)	0.39796576496976305	0.4196557405512917	0.40881075276052736
2020-03-19	0.24372198285241764	Low (below median)	0.2660585311417252	0.28829804875617704	0.2771782899489511
2020-03-19	0.3666705512178068	Low (below median)	0.2660585311417252	0.28829804875617704	0.2771782899489511
2020-03-19	0.4150730768563949	Low (below median)	0.2660585311417252	0.28829804875617704	0.2771782899489511
2020-03-19	0.4896727599724607	High (above median)	0.39796576496976305	0.4196557405512917	0.40881075276052736
2020-03-19	0.4509418048917627	High (above median)	0.39796576496976305	0.4196557405512917	0.40881075276052736
2020-03-19	0.4649970184853906	High (above median)	0.39796576496976305	0.4196557405512917	0.40881075276052736
2020-03-19	0.31840159140933666	High (above median)	0.39796576496976305	0.4196557405512917	0.40881075276052736
2020-03-19	0.2470610907689343	Low (below median)	0.2660585311417252	0.28829804875617704	0.2771782899489511
2020-03-20	0.15567594164269316	Low (below median)	0.2337998861740089	0.25504873676408957	0.24442431146904925
2020-03-20	0.15704741331858982	Low (below median)	0.2337998861740089	0.25504873676408957	0.24442431146904925
2020-03-20	0.18621274633330862	Low (below median)	0.2337998861740089	0.25504873676408957	0.24442431146904925
2020-03-20	0.12473798893928449	Low (below median)	0.2337998861740089	0.25504873676408957	0.24442431146904925
2020-03-20	0.1731791746872484	Low (below median)	0.2337998861740089	0.25504873676408957	0.24442431146904925
2020-03-20	0.22398877630786052	Low (below median)	0.2337998861740089	0.25504873676408957	0.24442431146904925
2020-03-20	0.37541821677361364	Low (below median)	0.2337998861740089	0.25504873676408957	0.24442431146904925
2020-03-20	0.3505443373113096	High (above median)	0.3573567377476923	0.3787717837008917	0.368064260724292
2020-03-20	0.36662088421990424	High (above median)	0.3573567377476923	0.3787717837008917	0.368064260724292
2020-03-20	0.37691707514636774	Low (below median)	0.2337998861740089	0.25504873676408957	0.24442431146904925
2020-03-20	0.34909247229652274	High (above median)	0.3573567377476923	0.3787717837008917	0.368064260724292
2020-03-20	0.31709745950252277	Low (below median)	0.2337998861740089	0.25504873676408957	0.24442431146904925
2020-03-20	0.21731589040761234	Low (below median)	0.2337998861740089	0.25504873676408957	0.24442431146904925
2020-03-20	0.3332149394825278	High (above median)	0.3573567377476923	0.3787717837008917	0.368064260724292
2020-03-20	0.28770830699499456	Low (below median)	0.2337998861740089	0.25504873676408957	0.24442431146904925
2020-03-20	0.459451899195565	High (above median)	0.3573567377476923	0.3787717837008917	0.368064260724292
2020-03-20	0.23475434120648506	High (above median)	0.3573567377476923	0.3787717837008917	0.368064260724292
2020-03-20	0.38171652707197884	High (above median)	0.3573567377476923	0.3787717837008917	0.368064260724292
2020-03-20	0.30762222185003435	High (above median)	0.3573567377476923	0.3787717837008917	0.368064260724292
2020-03-20	0.30942756670533644	Low (below median)	0.2337998861740089	0.25504873676408957	0.24442431146904925
2020-03-20	0.19404552201616534	Low (below median)	0.2337998861740089	0.25504873676408957	0.24442431146904925
2020-03-20	0.46468449335521445	High (above median)	0.3573567377476923	0.3787717837008917	0.368064260724292
2020-03-20	0.4466008462623413	High (above median)	0.3573567377476923	0.3787717837008917	0.368064260724292
2020-03-20	0.48100028915854864	High (above median)	0.3573567377476923	0.3787717837008917	0.368064260724292
2020-03-20	0.4473829954531469	High (above median)	0.3573567377476923	0.3787717837008917	0.368064260724292
2020-03-20	0.25869079740668444	Low (below median)	0.2337998861740089	0.25504873676408957	0.24442431146904925
2020-03-20	0.3798463535501147	High (above median)	0.3573567377476923	0.3787717837008917	0.368064260724292
2020-03-20	0.38377470396715124	High (above median)	0.3573567377476923	0.3787717837008917	0.368064260724292
2020-03-20	0.2265884596492242	Low (below median)	0.2337998861740089	0.25504873676408957	0.24442431146904925
2020-03-20	0.3456698741672835	Low (below median)	0.2337998861740089	0.25504873676408957	0.24442431146904925
2020-03-20	0.4000738111138449	Low (below median)	0.2337998861740089	0.25504873676408957	0.24442431146904925
2020-03-20	0.46206539176853073	High (above median)	0.3573567377476923	0.3787717837008917	0.368064260724292
2020-03-20	0.4216388671219075	High (above median)	0.3573567377476923	0.3787717837008917	0.368064260724292
2020-03-20	0.46638285378743394	High (above median)	0.3573567377476923	0.3787717837008917	0.368064260724292
2020-03-20	0.2923540773543129	High (above median)	0.3573567377476923	0.3787717837008917	0.368064260724292
2020-03-20	0.24309971350709245	Low (below median)	0.2337998861740089	0.25504873676408957	0.24442431146904925
2020-03-21	0.1447150026911794	Low (below median)	0.20755856630936942	0.22747925344673603	0.21751890987805272
2020-03-21	0.1206566449962091	Low (below median)	0.20755856630936942	0.22747925344673603	0.21751890987805272
2020-03-21	0.12900835847880385	Low (below median)	0.20755856630936942	0.22747925344673603	0.21751890987805272
2020-03-21	0.08922883779322531	Low (below median)	0.20755856630936942	0.22747925344673603	0.21751890987805272
2020-03-21	0.15375716728699326	Low (below median)	0.20755856630936942	0.22747925344673603	0.21751890987805272
2020-03-21	0.18977287952862143	Low (below median)	0.20755856630936942	0.22747925344673603	0.21751890987805272
2020-03-21	0.3561687874224957	Low (below median)	0.20755856630936942	0.22747925344673603	0.21751890987805272
2020-03-21	0.3253256842356878	High (above median)	0.32315675618508566	0.3439493077556577	0.33355303197037167
2020-03-21	0.3306754125243415	High (above median)	0.32315675618508566	0.3439493077556577	0.33355303197037167
2020-03-21	0.35721451217484135	Low (below median)	0.20755856630936942	0.22747925344673603	0.21751890987805272
2020-03-21	0.28532667679617973	High (above median)	0.32315675618508566	0.3439493077556577	0.33355303197037167
2020-03-21	0.26830922855669825	Low (below median)	0.20755856630936942	0.22747925344673603	0.21751890987805272
2020-03-21	0.1272217453505007	Low (below median)	0.20755856630936942	0.22747925344673603	0.21751890987805272
2020-03-21	0.21737010644231483	High (above median)	0.32315675618508566	0.3439493077556577	0.33355303197037167
2020-03-21	0.25006687756098595	Low (below median)	0.20755856630936942	0.22747925344673603	0.21751890987805272
2020-03-21	0.4120447063264065	High (above median)	0.32315675618508566	0.3439493077556577	0.33355303197037167
2020-03-21	0.5267922776337679	High (above median)	0.32315675618508566	0.3439493077556577	0.33355303197037167
2020-03-21	0.3517169614984391	High (above median)	0.32315675618508566	0.3439493077556577	0.33355303197037167
2020-03-21	0.2745260525342947	High (above median)	0.32315675618508566	0.3439493077556577	0.33355303197037167
2020-03-21	0.2985361661359858	Low (below median)	0.20755856630936942	0.22747925344673603	0.21751890987805272
2020-03-21	0.157530877481535	Low (below median)	0.20755856630936942	0.22747925344673603	0.21751890987805272
2020-03-21	0.471846120782291	High (above median)	0.32315675618508566	0.3439493077556577	0.33355303197037167
2020-03-21	0.40844555552935075	High (above median)	0.32315675618508566	0.3439493077556577	0.33355303197037167
2020-03-21	0.44139080054335184	High (above median)	0.32315675618508566	0.3439493077556577	0.33355303197037167
2020-03-21	0.42781920001726426	High (above median)	0.32315675618508566	0.3439493077556577	0.33355303197037167
2020-03-21	0.2184139656588422	Low (below median)	0.20755856630936942	0.22747925344673603	0.21751890987805272
2020-03-21	0.30636472114330043	High (above median)	0.32315675618508566	0.3439493077556577	0.33355303197037167
2020-03-21	0.3742237900790103	High (above median)	0.32315675618508566	0.3439493077556577	0.33355303197037167
2020-03-21	0.18423960215144397	Low (below median)	0.20755856630936942	0.22747925344673603	0.21751890987805272
2020-03-21	0.32044025157232703	Low (below median)	0.20755856630936942	0.22747925344673603	0.21751890987805272
2020-03-21	0.3782570872284898	Low (below median)	0.20755856630936942	0.22747925344673603	0.21751890987805272
2020-03-21	0.41452901787052415	High (above median)	0.32315675618508566	0.3439493077556577	0.33355303197037167
2020-03-21	0.4229707743296173	High (above median)	0.32315675618508566	0.3439493077556577	0.33355303197037167
2020-03-21	0.515509967739267	High (above median)	0.32315675618508566	0.3439493077556577	0.33355303197037167
2020-03-21	0.23486694121651838	High (above median)	0.32315675618508566	0.3439493077556577	0.33355303197037167
2020-03-21	0.2588776632989897	Low (below median)	0.20755856630936942	0.22747925344673603	0.21751890987805272
2020-03-22	0.13380097905084262	Low (below median)	0.1863006009596146	0.2047151384490749	0.19550786970434475
2020-03-22	0.10302773422085067	Low (below median)	0.1863006009596146	0.2047151384490749	0.19550786970434475
2020-03-22	0.11254274950957416	Low (below median)	0.1863006009596146	0.2047151384490749	0.19550786970434475
2020-03-22	0.07766854795040556	Low (below median)	0.1863006009596146	0.2047151384490749	0.19550786970434475
2020-03-22	0.14107943250151259	Low (below median)	0.1863006009596146	0.2047151384490749	0.19550786970434475
2020-03-22	0.16746041027336772	Low (below median)	0.1863006009596146	0.2047151384490749	0.19550786970434475
2020-03-22	0.3210805509740115	Low (below median)	0.1863006009596146	0.2047151384490749	0.19550786970434475
2020-03-22	0.2895143082173799	High (above median)	0.2946496259268711	0.31449489524816926	0.3045722605875202
2020-03-22	0.28793671137825116	High (above median)	0.2946496259268711	0.31449489524816926	0.3045722605875202
2020-03-22	0.3263111468562311	Low (below median)	0.1863006009596146	0.2047151384490749	0.19550786970434475
2020-03-22	0.23254415130908423	High (above median)	0.2946496259268711	0.31449489524816926	0.3045722605875202
2020-03-22	0.2353157164002708	Low (below median)	0.1863006009596146	0.2047151384490749	0.19550786970434475
2020-03-22	0.1203788813464346	Low (below median)	0.1863006009596146	0.2047151384490749	0.19550786970434475
2020-03-22	0.18925195787199567	High (above median)	0.2946496259268711	0.31449489524816926	0.3045722605875202
2020-03-22	0.2179308980831882	Low (below median)	0.1863006009596146	0.2047151384490749	0.19550786970434475
2020-03-22	0.3733133565416648	High (above median)	0.2946496259268711	0.31449489524816926	0.3045722605875202
2020-03-22	0.2543731778425656	High (above median)	0.2946496259268711	0.31449489524816926	0.3045722605875202
2020-03-22	0.3294768916999502	High (above median)	0.2946496259268711	0.31449489524816926	0.3045722605875202
2020-03-22	0.236359794581584	High (above median)	0.2946496259268711	0.31449489524816926	0.3045722605875202
2020-03-22	0.24953593656819842	Low (below median)	0.1863006009596146	0.2047151384490749	0.19550786970434475
2020-03-22	0.13862925862670475	Low (below median)	0.1863006009596146	0.2047151384490749	0.19550786970434475
2020-03-22	0.45312446085366276	High (above median)	0.2946496259268711	0.31449489524816926	0.3045722605875202
2020-03-22	0.4058994937244624	High (above median)	0.2946496259268711	0.31449489524816926	0.3045722605875202
2020-03-22	0.39820914865833423	High (above median)	0.2946496259268711	0.31449489524816926	0.3045722605875202
2020-03-22	0.3837008062360175	High (above median)	0.2946496259268711	0.31449489524816926	0.3045722605875202
2020-03-22	0.20332143411454293	Low (below median)	0.1863006009596146	0.2047151384490749	0.19550786970434475
2020-03-22	0.25248096698448663	High (above median)	0.2946496259268711	0.31449489524816926	0.3045722605875202
2020-03-22	0.36183797647957655	High (above median)	0.2946496259268711	0.31449489524816926	0.3045722605875202
2020-03-22	0.16839733425529632	Low (below median)	0.1863006009596146	0.2047151384490749	0.19550786970434475
2020-03-22	0.29571920616696734	Low (below median)	0.1863006009596146	0.2047151384490749	0.19550786970434475
2020-03-22	0.3443612354322684	Low (below median)	0.1863006009596146	0.2047151384490749	0.19550786970434475
2020-03-22	0.37219907225410803	High (above median)	0.2946496259268711	0.31449489524816926	0.3045722605875202
2020-03-22	0.36605555599063366	High (above median)	0.2946496259268711	0.31449489524816926	0.3045722605875202
2020-03-22	0.4661567563121967	High (above median)	0.2946496259268711	0.31449489524816926	0.3045722605875202
2020-03-22	0.19635916271440287	High (above median)	0.2946496259268711	0.31449489524816926	0.3045722605875202
2020-03-22	0.23889139930712458	Low (below median)	0.1863006009596146	0.2047151384490749	0.19550786970434475
2020-03-23	0.09137874275167907	Low (below median)	0.16910745851892525	0.18597850753757358	0.17754298302824942
2020-03-23	0.09057870003696077	Low (below median)	0.16910745851892525	0.18597850753757358	0.17754298302824942
2020-03-23	0.11695532067384301	Low (below median)	0.16910745851892525	0.18597850753757358	0.17754298302824942
2020-03-23	0.07217632310045356	Low (below median)	0.16910745851892525	0.18597850753757358	0.17754298302824942
2020-03-23	0.09472154446790547	Low (below median)	0.16910745851892525	0.18597850753757358	0.17754298302824942
2020-03-23	0.13096610878991558	Low (below median)	0.16910745851892525	0.18597850753757358	0.17754298302824942
2020-03-23	0.2374804751826936	Low (below median)	0.16910745851892525	0.18597850753757358	0.17754298302824942
2020-03-23	0.2106172563448423	High (above median)	0.2710455712349486	0.2897138014761628	0.2803796863555557
2020-03-23	0.18691824427962095	High (above median)	0.2710455712349486	0.2897138014761628	0.2803796863555557
2020-03-23	0.20680441328747068	Low (below median)	0.16910745851892525	0.18597850753757358	0.17754298302824942
2020-03-23	0.19851566037364413	High (above median)	0.2710455712349486	0.2897138014761628	0.2803796863555557
2020-03-23	0.17015974725225827	Low (below median)	0.16910745851892525	0.18597850753757358	0.17754298302824942
2020-03-23	0.12204554377699255	Low (below median)	0.16910745851892525	0.18597850753757358	0.17754298302824942
2020-03-23	0.19344866672009708	High (above median)	0.2710455712349486	0.2897138014761628	0.2803796863555557
2020-03-23	0.15963271680433513	Low (below median)	0.16910745851892525	0.18597850753757358	0.17754298302824942
2020-03-23	0.28100410834900075	High (above median)	0.2710455712349486	0.2897138014761628	0.2803796863555557
2020-03-23	0.1872531492953062	High (above median)	0.2710455712349486	0.2897138014761628	0.2803796863555557
2020-03-23	0.22585375391032325	High (above median)	0.2710455712349486	0.2897138014761628	0.2803796863555557
2020-03-23	0.18683244441365934	High (above median)	0.2710455712349486	0.2897138014761628	0.2803796863555557
2020-03-23	0.20192458527785404	Low (below median)	0.16910745851892525	0.18597850753757358	0.17754298302824942
2020-03-23	0.12046636903663802	Low (below median)	0.16910745851892525	0.18597850753757358	0.17754298302824942
2020-03-23	0.29179900902045486	High (above median)	0.2710455712349486	0.2897138014761628	0.2803796863555557
2020-03-23	0.2658668237691867	High (above median)	0.2710455712349486	0.2897138014761628	0.2803796863555557
2020-03-23	0.29359272698587996	High (above median)	0.2710455712349486	0.2897138014761628	0.2803796863555557
2020-03-23	0.2747963141584748	High (above median)	0.2710455712349486	0.2897138014761628	0.2803796863555557
2020-03-23	0.13894704774565192	Low (below median)	0.16910745851892525	0.18597850753757358	0.17754298302824942
2020-03-23	0.1834682322863817	High (above median)	0.2710455712349486	0.2897138014761628	0.2803796863555557
2020-03-23	0.23191260274692088	High (above median)	0.2710455712349486	0.2897138014761628	0.2803796863555557
2020-03-23	0.14937664097095096	Low (below median)	0.16910745851892525	0.18597850753757358	0.17754298302824942
2020-03-23	0.20274739866251418	Low (below median)	0.16910745851892525	0.18597850753757358	0.17754298302824942
2020-03-23	0.26210487102372365	Low (below median)	0.16910745851892525	0.18597850753757358	0.17754298302824942
2020-03-23	0.29578546891737156	High (above median)	0.2710455712349486	0.2897138014761628	0.2803796863555557
2020-03-23	0.2615517228890354	High (above median)	0.2710455712349486	0.2897138014761628	0.2803796863555557
2020-03-23	0.3062485353330919	High (above median)	0.2710455712349486	0.2897138014761628	0.2803796863555557
2020-03-23	0.14841390454571687	High (above median)	0.2710455712349486	0.2897138014761628	0.2803796863555557
2020-03-23	0.1300027041644132	Low (below median)	0.16910745851892525	0.18597850753757358	0.17754298302824942
2020-03-24	0.0823396452978121	Low (below median)	0.15519579079652568	0.17059560487085978	0.16289569783369273
2020-03-24	0.08669663666782759	Low (below median)	0.15519579079652568	0.17059560487085978	0.16289569783369273
2020-03-24	0.11308940908537564	Low (below median)	0.15519579079652568	0.17059560487085978	0.16289569783369273
2020-03-24	0.06927141673622252	Low (below median)	0.15519579079652568	0.17059560487085978	0.16289569783369273
2020-03-24	0.09479018381815597	Low (below median)	0.15519579079652568	0.17059560487085978	0.16289569783369273
2020-03-24	0.13030285276949358	Low (below median)	0.15519579079652568	0.17059560487085978	0.16289569783369273
2020-03-24	0.23963430277304848	Low (below median)	0.15519579079652568	0.17059560487085978	0.16289569783369273
2020-03-24	0.20686012267275125	High (above median)	0.25157681003739696	0.2689501546111446	0.26026348232427077
2020-03-24	0.18949475479111835	High (above median)	0.25157681003739696	0.2689501546111446	0.26026348232427077
2020-03-24	0.2086370646044238	Low (below median)	0.15519579079652568	0.17059560487085978	0.16289569783369273
2020-03-24	0.19745443669561005	High (above median)	0.25157681003739696	0.2689501546111446	0.26026348232427077
2020-03-24	0.16852691082037569	Low (below median)	0.15519579079652568	0.17059560487085978	0.16289569783369273
2020-03-24	0.12708356779332508	Low (below median)	0.15519579079652568	0.17059560487085978	0.16289569783369273
2020-03-24	0.20019535817959194	High (above median)	0.25157681003739696	0.2689501546111446	0.26026348232427077
2020-03-24	0.15293778611764344	Low (below median)	0.15519579079652568	0.17059560487085978	0.16289569783369273
2020-03-24	0.284945834889802	High (above median)	0.25157681003739696	0.2689501546111446	0.26026348232427077
2020-03-24	0.21172786904738314	High (above median)	0.25157681003739696	0.2689501546111446	0.26026348232427077
2020-03-24	0.22110552763819097	High (above median)	0.25157681003739696	0.2689501546111446	0.26026348232427077
2020-03-24	0.18448739987444246	High (above median)	0.25157681003739696	0.2689501546111446	0.26026348232427077
2020-03-24	0.1965259229446416	Low (below median)	0.15519579079652568	0.17059560487085978	0.16289569783369273
2020-03-24	0.11610196104633681	Low (below median)	0.15519579079652568	0.17059560487085978	0.16289569783369273
2020-03-24	0.2947754914709707	High (above median)	0.25157681003739696	0.2689501546111446	0.26026348232427077
2020-03-24	0.2679067962034718	High (above median)	0.25157681003739696	0.2689501546111446	0.26026348232427077
2020-03-24	0.29622619075928	High (above median)	0.25157681003739696	0.2689501546111446	0.26026348232427077
2020-03-24	0.2689721052192923	High (above median)	0.25157681003739696	0.2689501546111446	0.26026348232427077
2020-03-24	0.13893112099248406	Low (below median)	0.15519579079652568	0.17059560487085978	0.16289569783369273
2020-03-24	0.18749855925756678	High (above median)	0.25157681003739696	0.2689501546111446	0.26026348232427077
2020-03-24	0.22575838608972526	High (above median)	0.25157681003739696	0.2689501546111446	0.26026348232427077
2020-03-24	0.15036438863684262	Low (below median)	0.15519579079652568	0.17059560487085978	0.16289569783369273
2020-03-24	0.20607833577116855	Low (below median)	0.15519579079652568	0.17059560487085978	0.16289569783369273
2020-03-24	0.27818268205004076	Low (below median)	0.15519579079652568	0.17059560487085978	0.16289569783369273
2020-03-24	0.29999186246864395	High (above median)	0.25157681003739696	0.2689501546111446	0.26026348232427077
2020-03-24	0.2625163527628382	High (above median)	0.25157681003739696	0.2689501546111446	0.26026348232427077
2020-03-24	0.2960748917364584	High (above median)	0.25157681003739696	0.2689501546111446	0.26026348232427077
2020-03-24	0.14818504622499667	High (above median)	0.25157681003739696	0.2689501546111446	0.26026348232427077
2020-03-24	0.12329154491469507	Low (below median)	0.15519579079652568	0.17059560487085978	0.16289569783369273
2020-03-25	0.0796322633965989	Low (below median)	0.1439148535240757	0.15799341482612464	0.15095413417510017
2020-03-25	0.08062183519098672	Low (below median)	0.1439148535240757	0.15799341482612464	0.15095413417510017
2020-03-25	0.10467150716647478	Low (below median)	0.1439148535240757	0.15799341482612464	0.15095413417510017
2020-03-25	0.06439036202930137	Low (below median)	0.1439148535240757	0.15799341482612464	0.15095413417510017
2020-03-25	0.08762184508848013	Low (below median)	0.1439148535240757	0.15799341482612464	0.15095413417510017
2020-03-25	0.12255426549440042	Low (below median)	0.1439148535240757	0.15799341482612464	0.15095413417510017
2020-03-25	0.22636877977867917	Low (below median)	0.1439148535240757	0.15799341482612464	0.15095413417510017
2020-03-25	0.19537307101446844	High (above median)	0.23554548836740294	0.25160860346857805	0.24357704591799048
2020-03-25	0.17865454874238584	High (above median)	0.23554548836740294	0.25160860346857805	0.24357704591799048
2020-03-25	0.19044690042012422	Low (below median)	0.1439148535240757	0.15799341482612464	0.15095413417510017
2020-03-25	0.18690620470045863	High (above median)	0.23554548836740294	0.25160860346857805	0.24357704591799048
2020-03-25	0.16114120233817772	Low (below median)	0.1439148535240757	0.15799341482612464	0.15095413417510017
2020-03-25	0.11990127585284815	Low (below median)	0.1439148535240757	0.15799341482612464	0.15095413417510017
2020-03-25	0.18989243500429442	High (above median)	0.23554548836740294	0.25160860346857805	0.24357704591799048
2020-03-25	0.14462156202345558	Low (below median)	0.1439148535240757	0.15799341482612464	0.15095413417510017
2020-03-25	0.2731483581978742	High (above median)	0.23554548836740294	0.25160860346857805	0.24357704591799048
2020-03-25	0.20512616413277082	High (above median)	0.23554548836740294	0.25160860346857805	0.24357704591799048
2020-03-25	0.208497682545329	High (above median)	0.23554548836740294	0.25160860346857805	0.24357704591799048
2020-03-25	0.17816380025801787	High (above median)	0.23554548836740294	0.25160860346857805	0.24357704591799048
2020-03-25	0.18629945775201615	Low (below median)	0.1439148535240757	0.15799341482612464	0.15095413417510017
2020-03-25	0.1067206006490953	Low (below median)	0.1439148535240757	0.15799341482612464	0.15095413417510017
2020-03-25	0.2961919504643963	High (above median)	0.23554548836740294	0.25160860346857805	0.24357704591799048
2020-03-25	0.2540780834402842	High (above median)	0.23554548836740294	0.25160860346857805	0.24357704591799048
2020-03-25	0.2796078194145211	High (above median)	0.23554548836740294	0.25160860346857805	0.24357704591799048
2020-03-25	0.25583557870216095	High (above median)	0.23554548836740294	0.25160860346857805	0.24357704591799048
2020-03-25	0.1288817356595635	Low (below median)	0.1439148535240757	0.15799341482612464	0.15095413417510017
2020-03-25	0.1732541762973645	High (above median)	0.23554548836740294	0.25160860346857805	0.24357704591799048
2020-03-25	0.21684577982795164	High (above median)	0.23554548836740294	0.25160860346857805	0.24357704591799048
2020-03-25	0.14312037439837738	Low (below median)	0.1439148535240757	0.15799341482612464	0.15095413417510017
2020-03-25	0.20474979993409595	Low (below median)	0.1439148535240757	0.15799341482612464	0.15095413417510017
2020-03-25	0.25002194098751995	Low (below median)	0.1439148535240757	0.15799341482612464	0.15095413417510017
2020-03-25	0.28098970490675446	High (above median)	0.23554548836740294	0.25160860346857805	0.24357704591799048
2020-03-25	0.24980140794916045	High (above median)	0.23554548836740294	0.25160860346857805	0.24357704591799048
2020-03-25	0.27891915372540504	High (above median)	0.23554548836740294	0.25160860346857805	0.24357704591799048
2020-03-25	0.13227634313124192	High (above median)	0.23554548836740294	0.25160860346857805	0.24357704591799048
2020-03-25	0.11509008293349433	Low (below median)	0.1439148535240757	0.15799341482612464	0.15095413417510017
2020-03-26	0.07481925096761098	Low (below median)	0.13473401840033514	0.14769009366119926	0.1412120560307672
2020-03-26	0.07812135047458849	Low (below median)	0.13473401840033514	0.14769009366119926	0.1412120560307672
2020-03-26	0.09937971220317036	Low (below median)	0.13473401840033514	0.14769009366119926	0.1412120560307672
2020-03-26	0.06213997955625038	Low (below median)	0.13473401840033514	0.14769009366119926	0.1412120560307672
2020-03-26	0.08598402137333984	Low (below median)	0.13473401840033514	0.14769009366119926	0.1412120560307672
2020-03-26	0.11992227430539568	Low (below median)	0.13473401840033514	0.14769009366119926	0.1412120560307672
2020-03-26	0.22917264909761784	Low (below median)	0.13473401840033514	0.14769009366119926	0.1412120560307672
2020-03-26	0.19509487283003635	High (above median)	0.22234263257371317	0.23716311989952116	0.22975287623661717
2020-03-26	0.18161278757500118	High (above median)	0.22234263257371317	0.23716311989952116	0.22975287623661717
2020-03-26	0.19743403701528292	Low (below median)	0.13473401840033514	0.14769009366119926	0.1412120560307672
2020-03-26	0.18681728260557928	High (above median)	0.22234263257371317	0.23716311989952116	0.22975287623661717
2020-03-26	0.16066948298415284	Low (below median)	0.13473401840033514	0.14769009366119926	0.1412120560307672
2020-03-26	0.11910407133927417	Low (below median)	0.13473401840033514	0.14769009366119926	0.1412120560307672
2020-03-26	0.18961580788751828	High (above median)	0.22234263257371317	0.23716311989952116	0.22975287623661717
2020-03-26	0.14082711840486198	Low (below median)	0.13473401840033514	0.14769009366119926	0.1412120560307672
2020-03-26	0.2745619003198294	High (above median)	0.22234263257371317	0.23716311989952116	0.22975287623661717
2020-03-26	0.19129945320038597	High (above median)	0.22234263257371317	0.23716311989952116	0.22975287623661717
2020-03-26	0.20035460992907803	High (above median)	0.22234263257371317	0.23716311989952116	0.22975287623661717
2020-03-26	0.1712480469195967	High (above median)	0.22234263257371317	0.23716311989952116	0.22975287623661717
2020-03-26	0.18580952897175998	Low (below median)	0.13473401840033514	0.14769009366119926	0.1412120560307672
2020-03-26	0.10543677490575076	Low (below median)	0.13473401840033514	0.14769009366119926	0.1412120560307672
2020-03-26	0.2901602395875143	High (above median)	0.22234263257371317	0.23716311989952116	0.22975287623661717
2020-03-26	0.2575977595685095	High (above median)	0.22234263257371317	0.23716311989952116	0.22975287623661717
2020-03-26	0.2771898221121369	High (above median)	0.22234263257371317	0.23716311989952116	0.22975287623661717
2020-03-26	0.2508662110683589	High (above median)	0.22234263257371317	0.23716311989952116	0.22975287623661717
2020-03-26	0.12463331097788859	Low (below median)	0.13473401840033514	0.14769009366119926	0.1412120560307672
2020-03-26	0.16731205623825435	High (above median)	0.22234263257371317	0.23716311989952116	0.22975287623661717
2020-03-26	0.2056419226884131	High (above median)	0.22234263257371317	0.23716311989952116	0.22975287623661717
2020-03-26	0.128033404248238	Low (below median)	0.13473401840033514	0.14769009366119926	0.1412120560307672
2020-03-26	0.20247057452511363	Low (below median)	0.13473401840033514	0.14769009366119926	0.1412120560307672
2020-03-26	0.24626813918410514	Low (below median)	0.13473401840033514	0.14769009366119926	0.1412120560307672
2020-03-26	0.27897598741060264	High (above median)	0.22234263257371317	0.23716311989952116	0.22975287623661717
2020-03-26	0.24218819641106165	High (above median)	0.22234263257371317	0.23716311989952116	0.22975287623661717
2020-03-26	0.2723712979526933	High (above median)	0.22234263257371317	0.23716311989952116	0.22975287623661717
2020-03-26	0.1355184513229511	High (above median)	0.22234263257371317	0.23716311989952116	0.22975287623661717
2020-03-26	0.11344510824179353	Low (below median)	0.13473401840033514	0.14769009366119926	0.1412120560307672
2020-03-27	0.07765809224865523	Low (below median)	0.12722697278044198	0.13928267524361682	0.1332548240120294
2020-03-27	0.07461365521189332	Low (below median)	0.12722697278044198	0.13928267524361682	0.1332548240120294
2020-03-27	0.10004652848119508	Low (below median)	0.12722697278044198	0.13928267524361682	0.1332548240120294
2020-03-27	0.05700294873464941	Low (below median)	0.12722697278044198	0.13928267524361682	0.1332548240120294
2020-03-27	0.08580626088994059	Low (below median)	0.12722697278044198	0.13928267524361682	0.1332548240120294
2020-03-27	0.11844763800607826	Low (below median)	0.12722697278044198	0.13928267524361682	0.1332548240120294
2020-03-27	0.23025330203989913	Low (below median)	0.12722697278044198	0.13928267524361682	0.1332548240120294
2020-03-27	0.19636153481387814	High (above median)	0.21145098775172003	0.22515734497522158	0.2183041663634708
2020-03-27	0.191959612457775	High (above median)	0.21145098775172003	0.22515734497522158	0.2183041663634708
2020-03-27	0.1911982799182842	Low (below median)	0.12722697278044198	0.13928267524361682	0.1332548240120294
2020-03-27	0.18449560565533052	High (above median)	0.21145098775172003	0.22515734497522158	0.2183041663634708
2020-03-27	0.1594781800478003	Low (below median)	0.12722697278044198	0.13928267524361682	0.1332548240120294
2020-03-27	0.11497917353756702	Low (below median)	0.12722697278044198	0.13928267524361682	0.1332548240120294
2020-03-27	0.18678724625010246	High (above median)	0.21145098775172003	0.22515734497522158	0.2183041663634708
2020-03-27	0.14186180449226707	Low (below median)	0.12722697278044198	0.13928267524361682	0.1332548240120294
2020-03-27	0.27449118851243104	High (above median)	0.21145098775172003	0.22515734497522158	0.2183041663634708
2020-03-27	0.1875977285820097	High (above median)	0.21145098775172003	0.22515734497522158	0.2183041663634708
2020-03-27	0.198372539034142	High (above median)	0.21145098775172003	0.22515734497522158	0.2183041663634708
2020-03-27	0.17875960942603045	High (above median)	0.21145098775172003	0.22515734497522158	0.2183041663634708
2020-03-27	0.1359166545823666	Low (below median)	0.12722697278044198	0.13928267524361682	0.1332548240120294
2020-03-27	0.08998339760211274	Low (below median)	0.12722697278044198	0.13928267524361682	0.1332548240120294
2020-03-27	0.3007047012259871	High (above median)	0.21145098775172003	0.22515734497522158	0.2183041663634708
2020-03-27	0.2831674390489623	High (above median)	0.21145098775172003	0.22515734497522158	0.2183041663634708
2020-03-27	0.28769281391151746	High (above median)	0.21145098775172003	0.22515734497522158	0.2183041663634708
2020-03-27	0.263580732282657	High (above median)	0.21145098775172003	0.22515734497522158	0.2183041663634708
2020-03-27	0.1268242698865019	Low (below median)	0.12722697278044198	0.13928267524361682	0.1332548240120294
2020-03-27	0.16302416271393078	High (above median)	0.21145098775172003	0.22515734497522158	0.2183041663634708
2020-03-27	0.21141722486053793	High (above median)	0.21145098775172003	0.22515734497522158	0.2183041663634708
2020-03-27	0.12902844504451022	Low (below median)	0.12722697278044198	0.13928267524361682	0.1332548240120294
2020-03-27	0.19488550894200235	Low (below median)	0.12722697278044198	0.13928267524361682	0.1332548240120294
2020-03-27	0.2975290850936698	Low (below median)	0.12722697278044198	0.13928267524361682	0.1332548240120294
2020-03-27	0.2677782983375215	High (above median)	0.21145098775172003	0.22515734497522158	0.2183041663634708
2020-03-27	0.24730633605731558	High (above median)	0.21145098775172003	0.22515734497522158	0.2183041663634708
2020-03-27	0.27954869557922996	High (above median)	0.21145098775172003	0.22515734497522158	0.2183041663634708
2020-03-27	0.1320582277288359	High (above median)	0.21145098775172003	0.22515734497522158	0.2183041663634708
2020-03-27	0.11990776325903152	Low (below median)	0.12722697278044198	0.13928267524361682	0.1332548240120294
2020-03-28	0.08391970985986141	Low (below median)	0.12105563096257317	0.1324345102091286	0.12674507058585088
2020-03-28	0.06736735293854174	Low (below median)	0.12105563096257317	0.1324345102091286	0.12674507058585088
2020-03-28	0.07960390182139367	Low (below median)	0.12105563096257317	0.1324345102091286	0.12674507058585088
2020-03-28	0.04912256970936905	Low (below median)	0.12105563096257317	0.1324345102091286	0.12674507058585088
2020-03-28	0.09443214968313048	Low (below median)	0.12105563096257317	0.1324345102091286	0.12674507058585088
2020-03-28	0.11151929854080783	Low (below median)	0.12105563096257317	0.1324345102091286	0.12674507058585088
2020-03-28	0.2186312910568952	Low (below median)	0.12105563096257317	0.1324345102091286	0.12674507058585088
2020-03-28	0.19610703791166445	High (above median)	0.20243973544684926	0.21519986644630565	0.20881980094657746
2020-03-28	0.18378599979501897	High (above median)	0.20243973544684926	0.21519986644630565	0.20881980094657746
2020-03-28	0.21414202103975666	Low (below median)	0.12105563096257317	0.1324345102091286	0.12674507058585088
2020-03-28	0.15542923811591058	High (above median)	0.20243973544684926	0.21519986644630565	0.20881980094657746
2020-03-28	0.1486807948697076	Low (below median)	0.12105563096257317	0.1324345102091286	0.12674507058585088
2020-03-28	0.0760553171196948	Low (below median)	0.12105563096257317	0.1324345102091286	0.12674507058585088
2020-03-28	0.1452124360819555	High (above median)	0.20243973544684926	0.21519986644630565	0.20881980094657746
2020-03-28	0.1416700282371924	Low (below median)	0.12105563096257317	0.1324345102091286	0.12674507058585088
2020-03-28	0.27129946109165637	High (above median)	0.20243973544684926	0.21519986644630565	0.20881980094657746
2020-03-28	0.0974194297210508	High (above median)	0.20243973544684926	0.21519986644630565	0.20881980094657746
2020-03-28	0.19284852614809425	High (above median)	0.20243973544684926	0.21519986644630565	0.20881980094657746
2020-03-28	0.16783483975973265	High (above median)	0.20243973544684926	0.21519986644630565	0.20881980094657746
2020-03-28	0.11695877595874778	Low (below median)	0.12105563096257317	0.1324345102091286	0.12674507058585088
2020-03-28	0.08502739968181015	Low (below median)	0.12105563096257317	0.1324345102091286	0.12674507058585088
2020-03-28	0.3385987534923705	High (above median)	0.20243973544684926	0.21519986644630565	0.20881980094657746
2020-03-28	0.2762316926487583	High (above median)	0.20243973544684926	0.21519986644630565	0.20881980094657746
2020-03-28	0.2719460850900958	High (above median)	0.20243973544684926	0.21519986644630565	0.20881980094657746
2020-03-28	0.26748815779535373	High (above median)	0.20243973544684926	0.21519986644630565	0.20881980094657746
2020-03-28	0.11987890826441545	Low (below median)	0.12105563096257317	0.1324345102091286	0.12674507058585088
2020-03-28	0.1382174623882597	High (above median)	0.20243973544684926	0.21519986644630565	0.20881980094657746
2020-03-28	0.22255297557203954	High (above median)	0.20243973544684926	0.21519986644630565	0.20881980094657746
2020-03-28	0.12812072143083325	Low (below median)	0.12105563096257317	0.1324345102091286	0.12674507058585088
2020-03-28	0.18946540880503146	Low (below median)	0.12105563096257317	0.1324345102091286	0.12674507058585088
2020-03-28	0.2993413330755741	Low (below median)	0.12105563096257317	0.1324345102091286	0.12674507058585088
2020-03-28	0.2739747378769985	High (above median)	0.20243973544684926	0.21519986644630565	0.20881980094657746
2020-03-28	0.2580415787887918	High (above median)	0.20243973544684926	0.21519986644630565	0.20881980094657746
2020-03-28	0.3290181156423195	High (above median)	0.20243973544684926	0.21519986644630565	0.20881980094657746
2020-03-28	0.11137290499996663	High (above median)	0.20243973544684926	0.21519986644630565	0.20881980094657746
2020-03-28	0.15564669400820247	Low (below median)	0.12105563096257317	0.1324345102091286	0.12674507058585088
2020-03-29	0.09081922356048684	Low (below median)	0.11595479033657217	0.1268641196048501	0.12140945497071114
2020-03-29	0.0664761065605432	Low (below median)	0.11595479033657217	0.1268641196048501	0.12140945497071114
2020-03-29	0.08197142509938718	Low (below median)	0.11595479033657217	0.1268641196048501	0.12140945497071114
2020-03-29	0.0502754936276398	Low (below median)	0.11595479033657217	0.1268641196048501	0.12140945497071114
2020-03-29	0.10209045896254955	Low (below median)	0.11595479033657217	0.1268641196048501	0.12140945497071114
2020-03-29	0.11108512345703905	Low (below median)	0.11595479033657217	0.1268641196048501	0.12140945497071114
2020-03-29	0.22260063299603264	Low (below median)	0.11595479033657217	0.1268641196048501	0.12140945497071114
2020-03-29	0.20017852454712523	High (above median)	0.19495563923741185	0.2069569647818371	0.20095630200962447
2020-03-29	0.18276504688455278	High (above median)	0.19495563923741185	0.2069569647818371	0.20095630200962447
2020-03-29	0.2042314727133573	Low (below median)	0.11595479033657217	0.1268641196048501	0.12140945497071114
2020-03-29	0.15085796394379375	High (above median)	0.19495563923741185	0.2069569647818371	0.20095630200962447
2020-03-29	0.15318240754552442	Low (below median)	0.11595479033657217	0.1268641196048501	0.12140945497071114
2020-03-29	0.08138969037706263	Low (below median)	0.11595479033657217	0.1268641196048501	0.12140945497071114
2020-03-29	0.15267228046056022	High (above median)	0.19495563923741185	0.2069569647818371	0.20095630200962447
2020-03-29	0.14145620560265024	Low (below median)	0.11595479033657217	0.1268641196048501	0.12140945497071114
2020-03-29	0.2752390605032389	High (above median)	0.19495563923741185	0.2069569647818371	0.20095630200962447
2020-03-29	0.09652228238234069	High (above median)	0.19495563923741185	0.2069569647818371	0.20095630200962447
2020-03-29	0.19897296444223228	High (above median)	0.19495563923741185	0.2069569647818371	0.20095630200962447
2020-03-29	0.16429798531938153	High (above median)	0.19495563923741185	0.2069569647818371	0.20095630200962447
2020-03-29	0.10647001016319914	Low (below median)	0.11595479033657217	0.1268641196048501	0.12140945497071114
2020-03-29	0.09193457545416611	Low (below median)	0.11595479033657217	0.1268641196048501	0.12140945497071114
2020-03-29	0.33049239156688864	High (above median)	0.19495563923741185	0.2069569647818371	0.20095630200962447
2020-03-29	0.2976444350388253	High (above median)	0.19495563923741185	0.2069569647818371	0.20095630200962447
2020-03-29	0.28406201215501076	High (above median)	0.19495563923741185	0.2069569647818371	0.20095630200962447
2020-03-29	0.2719815395871734	High (above median)	0.19495563923741185	0.2069569647818371	0.20095630200962447
2020-03-29	0.12674564988704365	Low (below median)	0.11595479033657217	0.1268641196048501	0.12140945497071114
2020-03-29	0.13830533173965878	High (above median)	0.19495563923741185	0.2069569647818371	0.20095630200962447
2020-03-29	0.23478130371906464	High (above median)	0.19495563923741185	0.2069569647818371	0.20095630200962447
2020-03-29	0.1286555633710464	Low (below median)	0.11595479033657217	0.1268641196048501	0.12140945497071114
2020-03-29	0.20168388825105243	Low (below median)	0.11595479033657217	0.1268641196048501	0.12140945497071114
2020-03-29	0.3063765675543936	Low (below median)	0.11595479033657217	0.1268641196048501	0.12140945497071114
2020-03-29	0.2806352700684016	High (above median)	0.19495563923741185	0.2069569647818371	0.20095630200962447
2020-03-29	0.2532050027018349	High (above median)	0.19495563923741185	0.2069569647818371	0.20095630200962447
2020-03-29	0.3356087397538175	High (above median)	0.19495563923741185	0.2069569647818371	0.20095630200962447
2020-03-29	0.11131120065613521	High (above median)	0.19495563923741185	0.2069569647818371	0.20095630200962447
2020-03-29	0.16207260129537582	Low (below median)	0.11595479033657217	0.1268641196048501	0.12140945497071114
2020-03-30	0.06311903965742044	Low (below median)	0.11171781875785043	0.12233629500404845	0.11702705688094944
2020-03-30	0.06531495855113786	Low (below median)	0.11171781875785043	0.12233629500404845	0.11702705688094944
2020-03-30	0.09369136171861048	Low (below median)	0.11171781875785043	0.12233629500404845	0.11702705688094944
2020-03-30	0.052319493123940845	Low (below median)	0.11171781875785043	0.12233629500404845	0.11702705688094944
2020-03-30	0.06933164377506798	Low (below median)	0.11171781875785043	0.12233629500404845	0.11702705688094944
2020-03-30	0.10233905426858646	Low (below median)	0.11171781875785043	0.12233629500404845	0.11702705688094944
2020-03-30	0.20439182028363567	Low (below median)	0.11171781875785043	0.12233629500404845	0.11702705688094944
2020-03-30	0.1720400052852511	High (above median)	0.1887129068117704	0.2001447111095057	0.19442880896063805
2020-03-30	0.1492096176608605	High (above median)	0.1887129068117704	0.2001447111095057	0.19442880896063805
2020-03-30	0.16356419381330414	Low (below median)	0.11171781875785043	0.12233629500404845	0.11702705688094944
2020-03-30	0.15978305805460952	High (above median)	0.1887129068117704	0.2001447111095057	0.19442880896063805
2020-03-30	0.131324255773595	Low (below median)	0.11171781875785043	0.12233629500404845	0.11702705688094944
2020-03-30	0.10160319329930638	Low (below median)	0.11171781875785043	0.12233629500404845	0.11702705688094944
2020-03-30	0.1632910088045706	High (above median)	0.1887129068117704	0.2001447111095057	0.19442880896063805
2020-03-30	0.11763128680828645	Low (below median)	0.11171781875785043	0.12233629500404845	0.11702705688094944
2020-03-30	0.23898057238353876	High (above median)	0.1887129068117704	0.2001447111095057	0.19442880896063805
2020-03-30	0.08389805845424687	High (above median)	0.1887129068117704	0.2001447111095057	0.19442880896063805
2020-03-30	0.16152893639207508	High (above median)	0.1887129068117704	0.2001447111095057	0.19442880896063805
2020-03-30	0.15193599778347303	High (above median)	0.1887129068117704	0.2001447111095057	0.19442880896063805
2020-03-30	0.1463782893446802	Low (below median)	0.11171781875785043	0.12233629500404845	0.11702705688094944
2020-03-30	0.08694467544041391	Low (below median)	0.11171781875785043	0.12233629500404845	0.11702705688094944
2020-03-30	0.24326642103925802	High (above median)	0.1887129068117704	0.2001447111095057	0.19442880896063805
2020-03-30	0.21620438188650404	High (above median)	0.1887129068117704	0.2001447111095057	0.19442880896063805
2020-03-30	0.24368935868107597	High (above median)	0.1887129068117704	0.2001447111095057	0.19442880896063805
2020-03-30	0.22418782194676462	High (above median)	0.1887129068117704	0.2001447111095057	0.19442880896063805
2020-03-30	0.10368339426165947	Low (below median)	0.11171781875785043	0.12233629500404845	0.11702705688094944
2020-03-30	0.1308576405975147	High (above median)	0.1887129068117704	0.2001447111095057	0.19442880896063805
2020-03-30	0.17272512408414087	High (above median)	0.1887129068117704	0.2001447111095057	0.19442880896063805
2020-03-30	0.11403243594265208	Low (below median)	0.11171781875785043	0.12233629500404845	0.11702705688094944
2020-03-30	0.16672702252480626	Low (below median)	0.11171781875785043	0.12233629500404845	0.11702705688094944
2020-03-30	0.2374181121035081	Low (below median)	0.11171781875785043	0.12233629500404845	0.11702705688094944
2020-03-30	0.24234477154360434	High (above median)	0.1887129068117704	0.2001447111095057	0.19442880896063805
2020-03-30	0.215004382374885	High (above median)	0.1887129068117704	0.2001447111095057	0.19442880896063805
2020-03-30	0.23760625492660686	High (above median)	0.1887129068117704	0.2001447111095057	0.19442880896063805
2020-03-30	0.10719850720427831	High (above median)	0.1887129068117704	0.2001447111095057	0.19442880896063805
2020-03-30	0.08883180097349919	Low (below median)	0.11171781875785043	0.12233629500404845	0.11702705688094944
2020-03-31	0.05638151969815586	Low (below median)	0.10818372220228509	0.11865534531254554	0.11341953375741531
2020-03-31	0.05999949080495086	Low (below median)	0.10818372220228509	0.11865534531254554	0.11341953375741531
2020-03-31	0.08319840041196287	Low (below median)	0.10818372220228509	0.11865534531254554	0.11341953375741531
2020-03-31	0.04725039794218125	Low (below median)	0.10818372220228509	0.11865534531254554	0.11341953375741531
2020-03-31	0.06524099646085146	Low (below median)	0.10818372220228509	0.11865534531254554	0.11341953375741531
2020-03-31	0.09222376901838579	Low (below median)	0.10818372220228509	0.11865534531254554	0.11341953375741531
2020-03-31	0.19009103559795074	Low (below median)	0.10818372220228509	0.11865534531254554	0.11341953375741531
2020-03-31	0.15780067004503145	High (above median)	0.18348276198273572	0.19452172023454822	0.18900224110864197
2020-03-31	0.1384007251968849	High (above median)	0.18348276198273572	0.19452172023454822	0.18900224110864197
2020-03-31	0.14724209160592042	Low (below median)	0.10818372220228509	0.11865534531254554	0.11341953375741531
2020-03-31	0.14422643265081347	High (above median)	0.18348276198273572	0.19452172023454822	0.18900224110864197
2020-03-31	0.1225465861717403	Low (below median)	0.10818372220228509	0.11865534531254554	0.11341953375741531
2020-03-31	0.0939840692250941	Low (below median)	0.10818372220228509	0.11865534531254554	0.11341953375741531
2020-03-31	0.1498149600341189	High (above median)	0.18348276198273572	0.19452172023454822	0.18900224110864197
2020-03-31	0.10563226912052304	Low (below median)	0.10818372220228509	0.11865534531254554	0.11341953375741531
2020-03-31	0.21764827958328145	High (above median)	0.18348276198273572	0.19452172023454822	0.18900224110864197
2020-03-31	0.08307405719268346	High (above median)	0.18348276198273572	0.19452172023454822	0.18900224110864197
2020-03-31	0.1497603686148936	High (above median)	0.18348276198273572	0.19452172023454822	0.18900224110864197
2020-03-31	0.13924395959808442	High (above median)	0.18348276198273572	0.19452172023454822	0.18900224110864197
2020-03-31	0.13905912699864623	Low (below median)	0.10818372220228509	0.11865534531254554	0.11341953375741531
2020-03-31	0.09093909731734207	Low (below median)	0.10818372220228509	0.11865534531254554	0.11341953375741531
2020-03-31	0.2317754149774344	High (above median)	0.18348276198273572	0.19452172023454822	0.18900224110864197
2020-03-31	0.18807221316094935	High (above median)	0.18348276198273572	0.19452172023454822	0.18900224110864197
2020-03-31	0.23003352911801775	High (above median)	0.18348276198273572	0.19452172023454822	0.18900224110864197
2020-03-31	0.20491219971919297	High (above median)	0.18348276198273572	0.19452172023454822	0.18900224110864197
2020-03-31	0.09408257781581196	Low (below median)	0.10818372220228509	0.11865534531254554	0.11341953375741531
2020-03-31	0.121800704302701	High (above median)	0.18348276198273572	0.19452172023454822	0.18900224110864197
2020-03-31	0.16090347134985883	High (above median)	0.18348276198273572	0.19452172023454822	0.18900224110864197
2020-03-31	0.11274417366418564	Low (below median)	0.10818372220228509	0.11865534531254554	0.11341953375741531
2020-03-31	0.15664832485895383	Low (below median)	0.10818372220228509	0.11865534531254554	0.11341953375741531
2020-03-31	0.23277662731176435	Low (below median)	0.10818372220228509	0.11865534531254554	0.11341953375741531
2020-03-31	0.22521148736382904	High (above median)	0.18348276198273572	0.19452172023454822	0.18900224110864197
2020-03-31	0.2011545569699109	High (above median)	0.18348276198273572	0.19452172023454822	0.18900224110864197
2020-03-31	0.2159549386917621	High (above median)	0.18348276198273572	0.19452172023454822	0.18900224110864197
2020-03-31	0.09679144140644637	High (above median)	0.18348276198273572	0.19452172023454822	0.18900224110864197
2020-03-31	0.07616174945800736	Low (below median)	0.10818372220228509	0.11865534531254554	0.11341953375741531
2020-04-01	0.05475883594795719	Low (below median)	0.10522613643081945	0.11565975872788738	0.11044294757935341
2020-04-01	0.05684428813468844	Low (below median)	0.10522613643081945	0.11565975872788738	0.11044294757935341
2020-04-01	0.0830620927420465	Low (below median)	0.10522613643081945	0.11565975872788738	0.11044294757935341
2020-04-01	0.044950251338246414	Low (below median)	0.10522613643081945	0.11565975872788738	0.11044294757935341
2020-04-01	0.06227548355627508	Low (below median)	0.10522613643081945	0.11565975872788738	0.11044294757935341
2020-04-01	0.0915488041037852	Low (below median)	0.10522613643081945	0.11565975872788738	0.11044294757935341
2020-04-01	0.19212680877643126	Low (below median)	0.10522613643081945	0.11565975872788738	0.11044294757935341
2020-04-01	0.15799189315545187	High (above median)	0.17908322143233352	0.18988320587978286	0.1844832136560582
2020-04-01	0.14464982317984615	High (above median)	0.17908322143233352	0.18988320587978286	0.1844832136560582
2020-04-01	0.14748920699840945	Low (below median)	0.10522613643081945	0.11565975872788738	0.11044294757935341
2020-04-01	0.1426285238108766	High (above median)	0.17908322143233352	0.18988320587978286	0.1844832136560582
2020-04-01	0.12425996936680535	Low (below median)	0.10522613643081945	0.11565975872788738	0.11044294757935341
2020-04-01	0.09393199091896161	Low (below median)	0.10522613643081945	0.11565975872788738	0.11044294757935341
2020-04-01	0.15249282914759912	High (above median)	0.17908322143233352	0.18988320587978286	0.1844832136560582
2020-04-01	0.1066202803642689	Low (below median)	0.10522613643081945	0.11565975872788738	0.11044294757935341
2020-04-01	0.22769676354696394	High (above median)	0.17908322143233352	0.18988320587978286	0.1844832136560582
2020-04-01	0.08893489374287042	High (above median)	0.17908322143233352	0.18988320587978286	0.1844832136560582
2020-04-01	0.14514632442632694	High (above median)	0.17908322143233352	0.18988320587978286	0.1844832136560582
2020-04-01	0.14339875848664943	High (above median)	0.17908322143233352	0.18988320587978286	0.1844832136560582
2020-04-01	0.14087583569055573	Low (below median)	0.10522613643081945	0.11565975872788738	0.11044294757935341
2020-04-01	0.0819597934064911	Low (below median)	0.10522613643081945	0.11565975872788738	0.11044294757935341
2020-04-01	0.2591519020323085	High (above median)	0.17908322143233352	0.18988320587978286	0.1844832136560582
2020-04-01	0.1999898614641494	High (above median)	0.17908322143233352	0.18988320587978286	0.1844832136560582
2020-04-01	0.23289930224577726	High (above median)	0.17908322143233352	0.18988320587978286	0.1844832136560582
2020-04-01	0.20799885507604637	High (above median)	0.17908322143233352	0.18988320587978286	0.1844832136560582
2020-04-01	0.09113959241249894	Low (below median)	0.10522613643081945	0.11565975872788738	0.11044294757935341
2020-04-01	0.1146585296667347	High (above median)	0.17908322143233352	0.18988320587978286	0.1844832136560582
2020-04-01	0.15714413759448667	High (above median)	0.17908322143233352	0.18988320587978286	0.1844832136560582
2020-04-01	0.10501261975194724	Low (below median)	0.10522613643081945	0.11565975872788738	0.11044294757935341
2020-04-01	0.15209494370614382	Low (below median)	0.10522613643081945	0.11565975872788738	0.11044294757935341
2020-04-01	0.22968052155448507	Low (below median)	0.10522613643081945	0.11565975872788738	0.11044294757935341
2020-04-01	0.22132433871826734	High (above median)	0.17908322143233352	0.18988320587978286	0.1844832136560582
2020-04-01	0.2000530536453976	High (above median)	0.17908322143233352	0.18988320587978286	0.1844832136560582
2020-04-01	0.22364511832804015	High (above median)	0.17908322143233352	0.18988320587978286	0.1844832136560582
2020-04-01	0.09484526601370304	High (above median)	0.17908322143233352	0.18988320587978286	0.1844832136560582
2020-04-01	0.05597389558232932	Low (below median)	0.10522613643081945	0.11565975872788738	0.11044294757935341
2020-04-02	0.051856806351237385	Low (below median)	0.102744630216768	0.11321751394097768	0.10798107207887284
2020-04-02	0.05384776730505857	Low (below median)	0.102744630216768	0.11321751394097768	0.10798107207887284
2020-04-02	0.077069497463787065	Low (below median)	0.102744630216768	0.11321751394097768	0.10798107207887284
2020-04-02	0.04127444091497726	Low (below median)	0.102744630216768	0.11321751394097768	0.10798107207887284
2020-04-02	0.0567930617687007	Low (below median)	0.102744630216768	0.11321751394097768	0.10798107207887284
2020-04-02	0.08807450602746839	Low (below median)	0.102744630216768	0.11321751394097768	0.10798107207887284
2020-04-02	0.18066835227099642	Low (below median)	0.102744630216768	0.11321751394097768	0.10798107207887284
2020-04-02	0.15391130944890274	High (above median)	0.17536956225260417	0.1860563135208064	0.18071293788670528
2020-04-02	0.1466794648749175	High (above median)	0.17536956225260417	0.1860563135208064	0.18071293788670528
2020-04-02	0.14203373758261595	Low (below median)	0.102744630216768	0.11321751394097768	0.10798107207887284
2020-04-02	0.1417207032555652	High (above median)	0.17536956225260417	0.1860563135208064	0.18071293788670528
2020-04-02	0.11776197208940888	Low (below median)	0.102744630216768	0.11321751394097768	0.10798107207887284
2020-04-02	0.08706285602761615	Low (below median)	0.102744630216768	0.11321751394097768	0.10798107207887284
2020-04-02	0.14300845156104025	High (above median)	0.17536956225260417	0.1860563135208064	0.18071293788670528
2020-04-02	0.10348291725003182	Low (below median)	0.102744630216768	0.11321751394097768	0.10798107207887284
2020-04-02	0.21551593896358967	High (above median)	0.17536956225260417	0.1860563135208064	0.18071293788670528
2020-04-02	0.07949029126213593	High (above median)	0.17536956225260417	0.1860563135208064	0.18071293788670528
2020-04-02	0.13561052056376366	High (above median)	0.17536956225260417	0.1860563135208064	0.18071293788670528
2020-04-02	0.13292730053143176	High (above median)	0.17536956225260417	0.1860563135208064	0.18071293788670528
2020-04-02	0.1363168320489082	Low (below median)	0.102744630216768	0.11321751394097768	0.10798107207887284
2020-04-02	0.07677645584175442	Low (below median)	0.102744630216768	0.11321751394097768	0.10798107207887284
2020-04-02	0.24411079471913022	High (above median)	0.17536956225260417	0.1860563135208064	0.18071293788670528
2020-04-02	0.20627263519175695	High (above median)	0.17536956225260417	0.1860563135208064	0.18071293788670528
2020-04-02	0.2257645075848784	High (above median)	0.17536956225260417	0.1860563135208064	0.18071293788670528
2020-04-02	0.20423956490400366	High (above median)	0.17536956225260417	0.1860563135208064	0.18071293788670528
2020-04-02	0.08737981823717932	Low (below median)	0.102744630216768	0.11321751394097768	0.10798107207887284
2020-04-02	0.10795092266771956	High (above median)	0.17536956225260417	0.1860563135208064	0.18071293788670528
2020-04-02	0.15042516707482034	High (above median)	0.17536956225260417	0.1860563135208064	0.18071293788670528
2020-04-02	0.0997142804378395	Low (below median)	0.102744630216768	0.11321751394097768	0.10798107207887284
2020-04-02	0.14833870709565297	Low (below median)	0.102744630216768	0.11321751394097768	0.10798107207887284
2020-04-02	0.21253062653132657	Low (below median)	0.102744630216768	0.11321751394097768	0.10798107207887284
2020-04-02	0.2242574895769159	High (above median)	0.17536956225260417	0.1860563135208064	0.18071293788670528
2020-04-02	0.18573795398142484	High (above median)	0.17536956225260417	0.1860563135208064	0.18071293788670528
2020-04-02	0.21981564915471416	High (above median)	0.17536956225260417	0.1860563135208064	0.18071293788670528
2020-04-02	0.09153303458158021	High (above median)	0.17536956225260417	0.1860563135208064	0.18071293788670528
2020-04-02	0.062074234417775515	Low (below median)	0.102744630216768	0.11321751394097768	0.10798107207887284
2020-04-03	0.05342742058341408	Low (below median)	0.10065827497011495	0.11122165104231077	0.10593996300621286
2020-04-03	0.05492440721684368	Low (below median)	0.10065827497011495	0.11122165104231077	0.10593996300621286
2020-04-03	0.07657101299714379	Low (below median)	0.10065827497011495	0.11122165104231077	0.10593996300621286
2020-04-03	0.04167989150820902	Low (below median)	0.10065827497011495	0.11122165104231077	0.10593996300621286
2020-04-03	0.06311143813197445	Low (below median)	0.10065827497011495	0.11122165104231077	0.10593996300621286
2020-04-03	0.09169888354611239	Low (below median)	0.10065827497011495	0.11122165104231077	0.10593996300621286
2020-04-03	0.1852720421258454	Low (below median)	0.10065827497011495	0.11122165104231077	0.10593996300621286
2020-04-03	0.15559891331192888	High (above median)	0.17222601100919832	0.1828962808677954	0.17756114593849687
2020-04-03	0.14969195225259915	High (above median)	0.17222601100919832	0.1828962808677954	0.17756114593849687
2020-04-03	0.14735644500093306	Low (below median)	0.10065827497011495	0.11122165104231077	0.10593996300621286
2020-04-03	0.14221010081332489	High (above median)	0.17222601100919832	0.1828962808677954	0.17756114593849687
2020-04-03	0.11748470337855813	Low (below median)	0.10065827497011495	0.11122165104231077	0.10593996300621286
2020-04-03	0.08677088728034783	Low (below median)	0.10065827497011495	0.11122165104231077	0.10593996300621286
2020-04-03	0.14401694896696704	High (above median)	0.17222601100919832	0.1828962808677954	0.17756114593849687
2020-04-03	0.10640065309863794	Low (below median)	0.10065827497011495	0.11122165104231077	0.10593996300621286
2020-04-03	0.2184492046876197	High (above median)	0.17222601100919832	0.1828962808677954	0.17756114593849687
2020-04-03	0.0808029689608637	High (above median)	0.17222601100919832	0.1828962808677954	0.17756114593849687
2020-04-03	0.1406911217437533	High (above median)	0.17222601100919832	0.1828962808677954	0.17756114593849687
2020-04-03	0.13455612224300575	High (above median)	0.17222601100919832	0.1828962808677954	0.17756114593849687
2020-04-03	0.14014912882812575	Low (below median)	0.10065827497011495	0.11122165104231077	0.10593996300621286
2020-04-03	0.07755676525986795	Low (below median)	0.10065827497011495	0.11122165104231077	0.10593996300621286
2020-04-03	0.2474755780679538	High (above median)	0.17222601100919832	0.1828962808677954	0.17756114593849687
2020-04-03	0.2189192312136502	High (above median)	0.17222601100919832	0.1828962808677954	0.17756114593849687
2020-04-03	0.23219015823196026	High (above median)	0.17222601100919832	0.1828962808677954	0.17756114593849687
2020-04-03	0.2105259595665622	High (above median)	0.17222601100919832	0.1828962808677954	0.17756114593849687
2020-04-03	0.09152298142090874	Low (below median)	0.10065827497011495	0.11122165104231077	0.10593996300621286
2020-04-03	0.11032008415358029	High (above median)	0.17222601100919832	0.1828962808677954	0.17756114593849687
2020-04-03	0.15747143245106437	High (above median)	0.17222601100919832	0.1828962808677954	0.17756114593849687
2020-04-03	0.10974415163325522	Low (below median)	0.10065827497011495	0.11122165104231077	0.10593996300621286
2020-04-03	0.14447611763887924	Low (below median)	0.10065827497011495	0.11122165104231077	0.10593996300621286
2020-04-03	0.2164608036163619	Low (below median)	0.10065827497011495	0.11122165104231077	0.10593996300621286
2020-04-03	0.21749627210111483	High (above median)	0.17222601100919832	0.1828962808677954	0.17756114593849687
2020-04-03	0.19733374453291466	High (above median)	0.17222601100919832	0.1828962808677954	0.17756114593849687
2020-04-03	0.21998011718171626	High (above median)	0.17222601100919832	0.1828962808677954	0.17756114593849687
2020-04-03	0.09122535024862453	High (above median)	0.17222601100919832	0.1828962808677954	0.17756114593849687
2020-04-03	0.07146783947223749	Low (below median)	0.10065827497011495	0.11122165104231077	0.10593996300621286
2020-04-04	0.06726515056160311	Low (below median)	0.09890107466373087	0.10958608550570197	0.10424358008471642
2020-04-04	0.05389582168033194	Low (below median)	0.09890107466373087	0.10958608550570197	0.10424358008471642
2020-04-04	0.06894325382815837	Low (below median)	0.09890107466373087	0.10958608550570197	0.10424358008471642
2020-04-04	0.04063307279591972	Low (below median)	0.09890107466373087	0.10958608550570197	0.10424358008471642
2020-04-04	0.07633984633458012	Low (below median)	0.09890107466373087	0.10958608550570197	0.10424358008471642
2020-04-04	0.09502154699485954	Low (below median)	0.09890107466373087	0.10958608550570197	0.10424358008471642
2020-04-04	0.19027174708493927	Low (below median)	0.09890107466373087	0.10958608550570197	0.10424358008471642
2020-04-04	0.1613788069646704	High (above median)	0.16955901129476977	0.18028295229335936	0.17492098179406457
2020-04-04	0.14593486501121683	High (above median)	0.16955901129476977	0.18028295229335936	0.17492098179406457
2020-04-04	0.16110645431684828	Low (below median)	0.09890107466373087	0.10958608550570197	0.10424358008471642
2020-04-04	0.13295027563698197	High (above median)	0.16955901129476977	0.18028295229335936	0.17492098179406457
2020-04-04	0.12210862560473949	Low (below median)	0.09890107466373087	0.10958608550570197	0.10424358008471642
2020-04-04	0.06062395713630073	Low (below median)	0.09890107466373087	0.10958608550570197	0.10424358008471642
2020-04-04	0.12666062206804116	High (above median)	0.16955901129476977	0.18028295229335936	0.17492098179406457
2020-04-04	0.11128653687036694	Low (below median)	0.09890107466373087	0.10958608550570197	0.10424358008471642
2020-04-04	0.23111388542100153	High (above median)	0.16955901129476977	0.18028295229335936	0.17492098179406457
2020-04-04	0.08951515857303675	High (above median)	0.16955901129476977	0.18028295229335936	0.17492098179406457
2020-04-04	0.14245472837022133	High (above median)	0.16955901129476977	0.18028295229335936	0.17492098179406457
2020-04-04	0.13612190782411787	High (above median)	0.16955901129476977	0.18028295229335936	0.17492098179406457
2020-04-04	0.12789230682169975	Low (below median)	0.09890107466373087	0.10958608550570197	0.10424358008471642
2020-04-04	0.0799637519070397	Low (below median)	0.09890107466373087	0.10958608550570197	0.10424358008471642
2020-04-04	0.2778355615312413	High (above median)	0.16955901129476977	0.18028295229335936	0.17492098179406457
2020-04-04	0.20521520965718634	High (above median)	0.16955901129476977	0.18028295229335936	0.17492098179406457
2020-04-04	0.22065911345189365	High (above median)	0.16955901129476977	0.18028295229335936	0.17492098179406457
2020-04-04	0.22231519189116195	High (above median)	0.16955901129476977	0.18028295229335936	0.17492098179406457
2020-04-04	0.09469354118101869	Low (below median)	0.09890107466373087	0.10958608550570197	0.10424358008471642
2020-04-04	0.09809969363252463	High (above median)	0.16955901129476977	0.18028295229335936	0.17492098179406457
2020-04-04	0.17219175036133863	High (above median)	0.16955901129476977	0.18028295229335936	0.17492098179406457
2020-04-04	0.09640843986517987	Low (below median)	0.09890107466373087	0.10958608550570197	0.10424358008471642
2020-04-04	0.14748944579179019	Low (below median)	0.09890107466373087	0.10958608550570197	0.10424358008471642
2020-04-04	0.23998441478925178	Low (below median)	0.09890107466373087	0.10958608550570197	0.10424358008471642
2020-04-04	0.23355707853809352	High (above median)	0.16955901129476977	0.18028295229335936	0.17492098179406457
2020-04-04	0.20913733898098277	High (above median)	0.16955901129476977	0.18028295229335936	0.17492098179406457
2020-04-04	0.30496372748701284	High (above median)	0.16955901129476977	0.18028295229335936	0.17492098179406457
2020-04-04	0.08667130243115234	High (above median)	0.16955901129476977	0.18028295229335936	0.17492098179406457
2020-04-04	0.0934091544700289	Low (below median)	0.09890107466373087	0.10958608550570197	0.10424358008471642
2020-04-05	0.07253973559802672	Low (below median)	0.09741873706213736	0.1082418044724403	0.10283027076728883
2020-04-05	0.05339317923433819	Low (below median)	0.09741873706213736	0.1082418044724403	0.10283027076728883
2020-04-05	0.07023924493667852	Low (below median)	0.09741873706213736	0.1082418044724403	0.10283027076728883
2020-04-05	0.03897847038486409	Low (below median)	0.09741873706213736	0.1082418044724403	0.10283027076728883
2020-04-05	0.08300678602685384	Low (below median)	0.09741873706213736	0.1082418044724403	0.10283027076728883
2020-04-05	0.09270774877527187	Low (below median)	0.09741873706213736	0.1082418044724403	0.10283027076728883
2020-04-05	0.19053507837816175	Low (below median)	0.09741873706213736	0.1082418044724403	0.10283027076728883
2020-04-05	0.15856430181348372	High (above median)	0.16729209948473517	0.17811741128085762	0.1727047553827964
2020-04-05	0.14662020533771244	High (above median)	0.16729209948473517	0.17811741128085762	0.1727047553827964
2020-04-05	0.15716796106279068	Low (below median)	0.09741873706213736	0.1082418044724403	0.10283027076728883
2020-04-05	0.13519676721608342	High (above median)	0.16729209948473517	0.17811741128085762	0.1727047553827964
2020-04-05	0.13446484571373854	Low (below median)	0.09741873706213736	0.1082418044724403	0.10283027076728883
2020-04-05	0.06879957383991007	Low (below median)	0.09741873706213736	0.1082418044724403	0.10283027076728883
2020-04-05	0.1343691638267968	High (above median)	0.16729209948473517	0.17811741128085762	0.1727047553827964
2020-04-05	0.11839595391474009	Low (below median)	0.09741873706213736	0.1082418044724403	0.10283027076728883
2020-04-05	0.23369451240824887	High (above median)	0.16729209948473517	0.17811741128085762	0.1727047553827964
2020-04-05	0.09413588220098165	High (above median)	0.16729209948473517	0.17811741128085762	0.1727047553827964
2020-04-05	0.14625232618102732	High (above median)	0.16729209948473517	0.17811741128085762	0.1727047553827964
2020-04-05	0.13267850796159167	High (above median)	0.16729209948473517	0.17811741128085762	0.1727047553827964
2020-04-05	0.12051077103031485	Low (below median)	0.09741873706213736	0.1082418044724403	0.10283027076728883
2020-04-05	0.07723001447184359	Low (below median)	0.09741873706213736	0.1082418044724403	0.10283027076728883
2020-04-05	0.27307643067468956	High (above median)	0.16729209948473517	0.17811741128085762	0.1727047553827964
2020-04-05	0.21282383077613753	High (above median)	0.16729209948473517	0.17811741128085762	0.1727047553827964
2020-04-05	0.2217307305644675	High (above median)	0.16729209948473517	0.17811741128085762	0.1727047553827964
2020-04-05	0.22611294256385517	High (above median)	0.16729209948473517	0.17811741128085762	0.1727047553827964
2020-04-05	0.0973747133916321	Low (below median)	0.09741873706213736	0.1082418044724403	0.10283027076728883
2020-04-05	0.09613593444247909	High (above median)	0.16729209948473517	0.17811741128085762	0.1727047553827964
2020-04-05	0.18361178180668156	High (above median)	0.16729209948473517	0.17811741128085762	0.1727047553827964
2020-04-05	0.10090855811509558	Low (below median)	0.09741873706213736	0.1082418044724403	0.10283027076728883
2020-04-05	0.14641465490213643	Low (below median)	0.09741873706213736	0.1082418044724403	0.10283027076728883
2020-04-05	0.2533996452544082	Low (below median)	0.09741873706213736	0.1082418044724403	0.10283027076728883
2020-04-05	0.23818172305806556	High (above median)	0.16729209948473517	0.17811741128085762	0.1727047553827964
2020-04-05	0.22293228462578346	High (above median)	0.16729209948473517	0.17811741128085762	0.1727047553827964
2020-04-05	0.32557995860748157	High (above median)	0.16729209948473517	0.17811741128085762	0.1727047553827964
2020-04-05	0.08269348154335464	High (above median)	0.16729209948473517	0.17811741128085762	0.1727047553827964
2020-04-05	0.12266385891023954	Low (below median)	0.09741873706213736	0.1082418044724403	0.10283027076728883
2020-04-06	0.05087996353576862	Low (below median)	0.09616634085818496	0.10713356450786085	0.1016499526830229
2020-04-06	0.05253225939707383	Low (below median)	0.09616634085818496	0.10713356450786085	0.1016499526830229
2020-04-06	0.07841299521936572	Low (below median)	0.09616634085818496	0.10713356450786085	0.1016499526830229
2020-04-06	0.04245875377025568	Low (below median)	0.09616634085818496	0.10713356450786085	0.1016499526830229
2020-04-06	0.05413346978543087	Low (below median)	0.09616634085818496	0.10713356450786085	0.1016499526830229
2020-04-06	0.08436166549091598	Low (below median)	0.09616634085818496	0.10713356450786085	0.1016499526830229
2020-04-06	0.1779747473831848	Low (below median)	0.09616634085818496	0.10713356450786085	0.1016499526830229
2020-04-06	0.1477833023656539	High (above median)	0.16536214962434312	0.17631873540147722	0.17084044251291017
2020-04-06	0.14255263304408688	High (above median)	0.16536214962434312	0.17631873540147722	0.17084044251291017
2020-04-06	0.1403226239364415	Low (below median)	0.09616634085818496	0.10713356450786085	0.1016499526830229
2020-04-06	0.13328159281204757	High (above median)	0.16536214962434312	0.17631873540147722	0.17084044251291017
2020-04-06	0.11467491119286549	Low (below median)	0.09616634085818496	0.10713356450786085	0.1016499526830229
2020-04-06	0.09226286041798301	Low (below median)	0.09616634085818496	0.10713356450786085	0.1016499526830229
2020-04-06	0.14118619453264378	High (above median)	0.16536214962434312	0.17631873540147722	0.17084044251291017
2020-04-06	0.10049999269728291	Low (below median)	0.09616634085818496	0.10713356450786085	0.1016499526830229
2020-04-06	0.2165192084340429	High (above median)	0.16536214962434312	0.17631873540147722	0.17084044251291017
2020-04-06	0.10465480937233995	High (above median)	0.16536214962434312	0.17631873540147722	0.17084044251291017
2020-04-06	0.13015982013312807	High (above median)	0.16536214962434312	0.17631873540147722	0.17084044251291017
2020-04-06	0.1317165661454007	High (above median)	0.16536214962434312	0.17631873540147722	0.17084044251291017
2020-04-06	0.13744918129223468	Low (below median)	0.09616634085818496	0.10713356450786085	0.1016499526830229
2020-04-06	0.07695585979885548	Low (below median)	0.09616634085818496	0.10713356450786085	0.1016499526830229
2020-04-06	0.22724930433886426	High (above median)	0.16536214962434312	0.17631873540147722	0.17084044251291017
2020-04-06	0.1971661650745452	High (above median)	0.16536214962434312	0.17631873540147722	0.17084044251291017
2020-04-06	0.22098697505566325	High (above median)	0.16536214962434312	0.17631873540147722	0.17084044251291017
2020-04-06	0.1985727259125751	High (above median)	0.16536214962434312	0.17631873540147722	0.17084044251291017
2020-04-06	0.08576116320844118	Low (below median)	0.09616634085818496	0.10713356450786085	0.1016499526830229
2020-04-06	0.10576852577732408	High (above median)	0.16536214962434312	0.17631873540147722	0.17084044251291017
2020-04-06	0.14512203037777488	High (above median)	0.16536214962434312	0.17631873540147722	0.17084044251291017
2020-04-06	0.09895403606592497	Low (below median)	0.09616634085818496	0.10713356450786085	0.1016499526830229
2020-04-06	0.13938132137533416	Low (below median)	0.09616634085818496	0.10713356450786085	0.1016499526830229
2020-04-06	0.21770924780992584	Low (below median)	0.09616634085818496	0.10713356450786085	0.1016499526830229
2020-04-06	0.2130491977767867	High (above median)	0.16536214962434312	0.17631873540147722	0.17084044251291017
2020-04-06	0.1807825979698599	High (above median)	0.16536214962434312	0.17631873540147722	0.17084044251291017
2020-04-06	0.21049917270129145	High (above median)	0.16536214962434312	0.17631873540147722	0.17084044251291017
2020-04-06	0.08845119091694434	High (above median)	0.16536214962434312	0.17631873540147722	0.17084044251291017
2020-04-06	0.061448965263615395	Low (below median)	0.09616634085818496	0.10713356450786085	0.1016499526830229
2020-04-07	0.046625665786711845	Low (below median)	0.09510658696523233	0.10621713005069647	0.1006618585079644
2020-04-07	0.04965123107200684	Low (below median)	0.09510658696523233	0.10621713005069647	0.1006618585079644
2020-04-07	0.07353116926292826	Low (below median)	0.09510658696523233	0.10621713005069647	0.1006618585079644
2020-04-07	0.039297901969485974	Low (below median)	0.09510658696523233	0.10621713005069647	0.1006618585079644
2020-04-07	0.05277555799695585	Low (below median)	0.09510658696523233	0.10621713005069647	0.1006618585079644
2020-04-07	0.07987707212897009	Low (below median)	0.09510658696523233	0.10621713005069647	0.1006618585079644
2020-04-07	0.16888022343496784	Low (below median)	0.09510658696523233	0.10621713005069647	0.1006618585079644
2020-04-07	0.13512220366952768	High (above median)	0.16371664552527934	0.17482098546524258	0.16926881549526096
2020-04-07	0.13441389334706114	High (above median)	0.16371664552527934	0.17482098546524258	0.16926881549526096
2020-04-07	0.13117632741054974	Low (below median)	0.09510658696523233	0.10621713005069647	0.1006618585079644
2020-04-07	0.12707404359558302	High (above median)	0.16371664552527934	0.17482098546524258	0.16926881549526096
2020-04-07	0.10881296944866627	Low (below median)	0.09510658696523233	0.10621713005069647	0.1006618585079644
2020-04-07	0.08497808067078891	Low (below median)	0.09510658696523233	0.10621713005069647	0.1006618585079644
2020-04-07	0.1352918244597906	High (above median)	0.16371664552527934	0.17482098546524258	0.16926881549526096
2020-04-07	0.09419494638555898	Low (below median)	0.09510658696523233	0.10621713005069647	0.1006618585079644
2020-04-07	0.199290095218732	High (above median)	0.16371664552527934	0.17482098546524258	0.16926881549526096
2020-04-07	0.12875313662715238	High (above median)	0.16371664552527934	0.17482098546524258	0.16926881549526096
2020-04-07	0.12119812766314729	High (above median)	0.16371664552527934	0.17482098546524258	0.16926881549526096
2020-04-07	0.12510950987116884	High (above median)	0.16371664552527934	0.17482098546524258	0.16926881549526096
2020-04-07	0.1319926873857404	Low (below median)	0.09510658696523233	0.10621713005069647	0.1006618585079644
2020-04-07	0.07217541500204369	Low (below median)	0.09510658696523233	0.10621713005069647	0.1006618585079644
2020-04-07	0.222952740528577	High (above median)	0.16371664552527934	0.17482098546524258	0.16926881549526096
2020-04-07	0.1923630635180258	High (above median)	0.16371664552527934	0.17482098546524258	0.16926881549526096
2020-04-07	0.21202544108380592	High (above median)	0.16371664552527934	0.17482098546524258	0.16926881549526096
2020-04-07	0.18734276364263952	High (above median)	0.16371664552527934	0.17482098546524258	0.16926881549526096
2020-04-07	0.08044161965743472	Low (below median)	0.09510658696523233	0.10621713005069647	0.1006618585079644
2020-04-07	0.09889570816723135	High (above median)	0.16371664552527934	0.17482098546524258	0.16926881549526096
2020-04-07	0.13818323363107432	High (above median)	0.16371664552527934	0.17482098546524258	0.16926881549526096
2020-04-07	0.09391283591158273	Low (below median)	0.09510658696523233	0.10621713005069647	0.1006618585079644
2020-04-07	0.13322356978874383	Low (below median)	0.09510658696523233	0.10621713005069647	0.1006618585079644
2020-04-07	0.20365853658536584	Low (below median)	0.09510658696523233	0.10621713005069647	0.1006618585079644
2020-04-07	0.20831430207857551	High (above median)	0.16371664552527934	0.17482098546524258	0.16926881549526096
2020-04-07	0.17198021776961542	High (above median)	0.16371664552527934	0.17482098546524258	0.16926881549526096
2020-04-07	0.20261491823224928	High (above median)	0.16371664552527934	0.17482098546524258	0.16926881549526096
2020-04-07	0.08354714860942036	High (above median)	0.16371664552527934	0.17482098546524258	0.16926881549526096
2020-04-07	0.05667657663356316	Low (below median)	0.09510658696523233	0.10621713005069647	0.1006618585079644
2020-04-08	0.04648080174184867	Low (below median)	0.09420843877712788	0.10545702415372189	0.09983273146542489
2020-04-08	0.04820696112770018	Low (below median)	0.09420843877712788	0.10545702415372189	0.09983273146542489
2020-04-08	0.07177904886142482	Low (below median)	0.09420843877712788	0.10545702415372189	0.09983273146542489
2020-04-08	0.03690149616690639	Low (below median)	0.09420843877712788	0.10545702415372189	0.09983273146542489
2020-04-08	0.051829543388967426	Low (below median)	0.09420843877712788	0.10545702415372189	0.09983273146542489
2020-04-08	0.07628087117245232	Low (below median)	0.09420843877712788	0.10545702415372189	0.09983273146542489
2020-04-08	0.16374057721630608	Low (below median)	0.09420843877712788	0.10545702415372189	0.09983273146542489
2020-04-08	0.13660177656533914	High (above median)	0.16231166697432137	0.17357053176180642	0.1679410993680639
2020-04-08	0.12316890881913303	High (above median)	0.16231166697432137	0.17357053176180642	0.1679410993680639
2020-04-08	0.12365371506475802	Low (below median)	0.09420843877712788	0.10545702415372189	0.09983273146542489
2020-04-08	0.1235192182040283	High (above median)	0.16231166697432137	0.17357053176180642	0.1679410993680639
2020-04-08	0.10407682196899747	Low (below median)	0.09420843877712788	0.10545702415372189	0.09983273146542489
2020-04-08	0.07921848780969303	Low (below median)	0.09420843877712788	0.10545702415372189	0.09983273146542489
2020-04-08	0.1298471677869983	High (above median)	0.16231166697432137	0.17357053176180642	0.1679410993680639
2020-04-08	0.08855364602565187	Low (below median)	0.09420843877712788	0.10545702415372189	0.09983273146542489
2020-04-08	0.19566901289866298	High (above median)	0.16231166697432137	0.17357053176180642	0.1679410993680639
2020-04-08	0.11926993113355021	High (above median)	0.16231166697432137	0.17357053176180642	0.1679410993680639
2020-04-08	0.11886318379432217	High (above median)	0.16231166697432137	0.17357053176180642	0.1679410993680639
2020-04-08	0.12090541889506634	High (above median)	0.16231166697432137	0.17357053176180642	0.1679410993680639
2020-04-08	0.1277972499325964	Low (below median)	0.09420843877712788	0.10545702415372189	0.09983273146542489
2020-04-08	0.06840759026827672	Low (below median)	0.09420843877712788	0.10545702415372189	0.09983273146542489
2020-04-08	0.21687727983324648	High (above median)	0.16231166697432137	0.17357053176180642	0.1679410993680639
2020-04-08	0.18288470312194485	High (above median)	0.16231166697432137	0.17357053176180642	0.1679410993680639
2020-04-08	0.20473176497502574	High (above median)	0.16231166697432137	0.17357053176180642	0.1679410993680639
2020-04-08	0.18488570276212904	High (above median)	0.16231166697432137	0.17357053176180642	0.1679410993680639
2020-04-08	0.07650052383514251	Low (below median)	0.09420843877712788	0.10545702415372189	0.09983273146542489
2020-04-08	0.09450779015235666	High (above median)	0.16231166697432137	0.17357053176180642	0.1679410993680639
2020-04-08	0.13447231876985588	High (above median)	0.16231166697432137	0.17357053176180642	0.1679410993680639
2020-04-08	0.092048199310663	Low (below median)	0.09420843877712788	0.10545702415372189	0.09983273146542489
2020-04-08	0.13172085467385664	Low (below median)	0.09420843877712788	0.10545702415372189	0.09983273146542489
2020-04-08	0.19935595391648459	Low (below median)	0.09420843877712788	0.10545702415372189	0.09983273146542489
2020-04-08	0.20051127285638204	High (above median)	0.16231166697432137	0.17357053176180642	0.1679410993680639
2020-04-08	0.1670577672577387	High (above median)	0.16231166697432137	0.17357053176180642	0.1679410993680639
2020-04-08	0.20268415121401495	High (above median)	0.16231166697432137	0.17357053176180642	0.1679410993680639
2020-04-08	0.07652549776980733	High (above median)	0.16231166697432137	0.17357053176180642	0.1679410993680639
2020-04-08	0.05503263052208835	Low (below median)	0.09420843877712788	0.10545702415372189	0.09983273146542489
2020-04-09	0.044939075813534186	Low (below median)	0.09344603469263753	0.10482472698988633	0.09913538084126193
2020-04-09	0.0467063134646942	Low (below median)	0.09344603469263753	0.10482472698988633	0.09913538084126193
2020-04-09	0.06583276682528892	Low (below median)	0.09344603469263753	0.10482472698988633	0.09913538084126193
2020-04-09	0.03584183599398377	Low (below median)	0.09344603469263753	0.10482472698988633	0.09913538084126193
2020-04-09	0.04804924549226801	Low (below median)	0.09344603469263753	0.10482472698988633	0.09913538084126193
2020-04-09	0.07459440947013149	Low (below median)	0.09344603469263753	0.10482472698988633	0.09913538084126193
2020-04-09	0.15739482742864105	Low (below median)	0.09344603469263753	0.10482472698988633	0.09913538084126193
2020-04-09	0.12911048081856286	High (above median)	0.16111035800754608	0.17252376555247073	0.1668170617800084
2020-04-09	0.10458035874977503	High (above median)	0.16111035800754608	0.17252376555247073	0.1668170617800084
2020-04-09	0.11428277646709357	Low (below median)	0.09344603469263753	0.10482472698988633	0.09913538084126193
2020-04-09	0.11803691996218235	High (above median)	0.16111035800754608	0.17252376555247073	0.1668170617800084
2020-04-09	0.09496724337042513	Low (below median)	0.09344603469263753	0.10482472698988633	0.09913538084126193
2020-04-09	0.06910747612251619	Low (below median)	0.09344603469263753	0.10482472698988633	0.09913538084126193
2020-04-09	0.1174310730658092	High (above median)	0.16111035800754608	0.17252376555247073	0.1668170617800084
2020-04-09	0.08723203083804572	Low (below median)	0.09344603469263753	0.10482472698988633	0.09913538084126193
2020-04-09	0.1838814188111665	High (above median)	0.16111035800754608	0.17252376555247073	0.1668170617800084
2020-04-09	0.10942556634304207	High (above median)	0.16111035800754608	0.17252376555247073	0.1668170617800084
2020-04-09	0.11346413584765597	High (above median)	0.16111035800754608	0.17252376555247073	0.1668170617800084
2020-04-09	0.11655167174758148	High (above median)	0.16111035800754608	0.17252376555247073	0.1668170617800084
2020-04-09	0.12497633548661166	Low (below median)	0.09344603469263753	0.10482472698988633	0.09913538084126193
2020-04-09	0.06782619505145882	Low (below median)	0.09344603469263753	0.10482472698988633	0.09913538084126193
2020-04-09	0.20961687807403573	High (above median)	0.16111035800754608	0.17252376555247073	0.1668170617800084
2020-04-09	0.17523737347975313	High (above median)	0.16111035800754608	0.17252376555247073	0.1668170617800084
2020-04-09	0.20122321213580543	High (above median)	0.16111035800754608	0.17252376555247073	0.1668170617800084
2020-04-09	0.1778454885000983	High (above median)	0.16111035800754608	0.17252376555247073	0.1668170617800084
2020-04-09	0.07422755961995985	Low (below median)	0.09344603469263753	0.10482472698988633	0.09913538084126193
2020-04-09	0.09203733889664041	High (above median)	0.16111035800754608	0.17252376555247073	0.1668170617800084
2020-04-09	0.1308790473843802	High (above median)	0.16111035800754608	0.17252376555247073	0.1668170617800084
2020-04-09	0.08641763599380545	Low (below median)	0.09344603469263753	0.10482472698988633	0.09913538084126193
2020-04-09	0.12743820173332418	Low (below median)	0.09344603469263753	0.10482472698988633	0.09913538084126193
2020-04-09	0.1894644732236612	Low (below median)	0.09344603469263753	0.10482472698988633	0.09913538084126193
2020-04-09	0.19404845480464777	High (above median)	0.16111035800754608	0.17252376555247073	0.1668170617800084
2020-04-09	0.16000632463238074	High (above median)	0.16111035800754608	0.17252376555247073	0.1668170617800084
2020-04-09	0.19772248170958542	High (above median)	0.16111035800754608	0.17252376555247073	0.1668170617800084
2020-04-09	0.07511385727454434	High (above median)	0.16111035800754608	0.17252376555247073	0.1668170617800084
2020-04-09	0.050487043993124085	Low (below median)	0.09344603469263753	0.10482472698988633	0.09913538084126193
2020-04-10	0.04344954083715715	Low (below median)	0.09279780248295527	0.10429724684097794	0.0985475246619666
2020-04-10	0.046641008238926945	Low (below median)	0.09279780248295527	0.10429724684097794	0.0985475246619666
2020-04-10	0.07049091743827474	Low (below median)	0.09279780248295527	0.10429724684097794	0.0985475246619666
2020-04-10	0.036768906714372274	Low (below median)	0.09279780248295527	0.10429724684097794	0.0985475246619666
2020-04-10	0.051957936005324695	Low (below median)	0.09279780248295527	0.10429724684097794	0.0985475246619666
2020-04-10	0.07689639767849973	Low (below median)	0.09279780248295527	0.10429724684097794	0.0985475246619666
2020-04-10	0.16021186676649485	Low (below median)	0.09279780248295527	0.10429724684097794	0.0985475246619666
2020-04-10	0.13218078537910596	High (above median)	0.16008172416046484	0.17164519227975245	0.16586345822010864
2020-04-10	0.10988640739314594	High (above median)	0.16008172416046484	0.17164519227975245	0.16586345822010864
2020-04-10	0.12168238813876632	Low (below median)	0.09279780248295527	0.10429724684097794	0.0985475246619666
2020-04-10	0.1202259776944431	High (above median)	0.16008172416046484	0.17164519227975245	0.16586345822010864
2020-04-10	0.09715571517247495	Low (below median)	0.09279780248295527	0.10429724684097794	0.0985475246619666
2020-04-10	0.06965036312613665	Low (below median)	0.09279780248295527	0.10429724684097794	0.0985475246619666
2020-04-10	0.12059168099153647	High (above median)	0.16008172416046484	0.17164519227975245	0.16586345822010864
2020-04-10	0.09058879133784964	Low (below median)	0.09279780248295527	0.10429724684097794	0.0985475246619666
2020-04-10	0.18471332158875245	High (above median)	0.16008172416046484	0.17164519227975245	0.16586345822010864
2020-04-10	0.11082995951417005	High (above median)	0.16008172416046484	0.17164519227975245	0.16586345822010864
2020-04-10	0.11501329080276448	High (above median)	0.16008172416046484	0.17164519227975245	0.16586345822010864
2020-04-10	0.11983084603894444	High (above median)	0.16008172416046484	0.17164519227975245	0.16586345822010864
2020-04-10	0.12793015580483494	Low (below median)	0.09279780248295527	0.10429724684097794	0.0985475246619666
2020-04-10	0.06955426075797404	Low (below median)	0.09279780248295527	0.10429724684097794	0.0985475246619666
2020-04-10	0.21205144229187908	High (above median)	0.16008172416046484	0.17164519227975245	0.16586345822010864
2020-04-10	0.1856488079189616	High (above median)	0.16008172416046484	0.17164519227975245	0.16586345822010864
2020-04-10	0.20942994512359686	High (above median)	0.16008172416046484	0.17164519227975245	0.16586345822010864
2020-04-10	0.18600464300942815	High (above median)	0.16008172416046484	0.17164519227975245	0.16586345822010864
2020-04-10	0.07867212369258754	Low (below median)	0.09279780248295527	0.10429724684097794	0.0985475246619666
2020-04-10	0.09323443856466623	High (above median)	0.16008172416046484	0.17164519227975245	0.16586345822010864
2020-04-10	0.1324709101924001	High (above median)	0.16008172416046484	0.17164519227975245	0.16586345822010864
2020-04-10	0.0977898726564105	Low (below median)	0.09279780248295527	0.10429724684097794	0.0985475246619666
2020-04-10	0.12306194813321282	Low (below median)	0.09279780248295527	0.10429724684097794	0.0985475246619666
2020-04-10	0.19833484897980805	Low (below median)	0.09279780248295527	0.10429724684097794	0.0985475246619666
2020-04-10	0.20218703401263935	High (above median)	0.16008172416046484	0.17164519227975245	0.16586345822010864
2020-04-10	0.14725384097790736	High (above median)	0.16008172416046484	0.17164519227975245	0.16586345822010864
2020-04-10	0.20178945364553588	High (above median)	0.16008172416046484	0.17164519227975245	0.16586345822010864
2020-04-10	0.0798056380102475	High (above median)	0.16008172416046484	0.17164519227975245	0.16586345822010864
2020-04-10	0.04796591533809785	Low (below median)	0.09279780248295527	0.10429724684097794	0.0985475246619666
2020-04-11	0.06030313980729955	Low (below median)	0.092245730666273	0.10385599189322657	0.09805086127974978
2020-04-11	0.04950526309634945	Low (below median)	0.092245730666273	0.10385599189322657	0.09805086127974978
2020-04-11	0.06444576014374397	Low (below median)	0.092245730666273	0.10385599189322657	0.09805086127974978
2020-04-11	0.03477512088494403	Low (below median)	0.092245730666273	0.10385599189322657	0.09805086127974978
2020-04-11	0.07273113952766112	Low (below median)	0.092245730666273	0.10385599189322657	0.09805086127974978
2020-04-11	0.09035886757274543	Low (below median)	0.092245730666273	0.10385599189322657	0.09805086127974978
2020-04-11	0.17780070021861505	Low (below median)	0.092245730666273	0.10385599189322657	0.09805086127974978
2020-04-11	0.15053231775033454	High (above median)	0.15919966305333214	0.1709058710873457	0.16505276707033892
2020-04-11	0.1309661947861066	High (above median)	0.15919966305333214	0.1709058710873457	0.16505276707033892
2020-04-11	0.14649179034564372	Low (below median)	0.092245730666273	0.10385599189322657	0.09805086127974978
2020-04-11	0.12154082444255505	High (above median)	0.15919966305333214	0.1709058710873457	0.16505276707033892
2020-04-11	0.11109563473270746	Low (below median)	0.092245730666273	0.10385599189322657	0.09805086127974978
2020-04-11	0.05542965094973975	Low (below median)	0.092245730666273	0.10385599189322657	0.09805086127974978
2020-04-11	0.11909961761343478	High (above median)	0.15919966305333214	0.1709058710873457	0.16505276707033892
2020-04-11	0.10286047179210077	Low (below median)	0.092245730666273	0.10385599189322657	0.09805086127974978
2020-04-11	0.21503675960604798	High (above median)	0.15919966305333214	0.1709058710873457	0.16505276707033892
2020-04-11	0.12204495167113077	High (above median)	0.15919966305333214	0.1709058710873457	0.16505276707033892
2020-04-11	0.1318694777359811	High (above median)	0.15919966305333214	0.1709058710873457	0.16505276707033892
2020-04-11	0.12933345750234043	High (above median)	0.15919966305333214	0.1709058710873457	0.16505276707033892
2020-04-11	0.12747953623227	Low (below median)	0.092245730666273	0.10385599189322657	0.09805086127974978
2020-04-11	0.07516126195364986	Low (below median)	0.092245730666273	0.10385599189322657	0.09805086127974978
2020-04-11	0.24653086075242903	High (above median)	0.15919966305333214	0.1709058710873457	0.16505276707033892
2020-04-11	0.18381763217965327	High (above median)	0.15919966305333214	0.1709058710873457	0.16505276707033892
2020-04-11	0.2103491149886143	High (above median)	0.15919966305333214	0.1709058710873457	0.16505276707033892
2020-04-11	0.21209441246405517	High (above median)	0.15919966305333214	0.1709058710873457	0.16505276707033892
2020-04-11	0.08784604949731818	Low (below median)	0.092245730666273	0.10385599189322657	0.09805086127974978
2020-04-11	0.08794264580055754	High (above median)	0.15919966305333214	0.1709058710873457	0.16505276707033892
2020-04-11	0.162065003891339	High (above median)	0.15919966305333214	0.1709058710873457	0.16505276707033892
2020-04-11	0.08956482363412083	Low (below median)	0.092245730666273	0.10385599189322657	0.09805086127974978
2020-04-11	0.14138147848737986	Low (below median)	0.092245730666273	0.10385599189322657	0.09805086127974978
2020-04-11	0.23198307891404477	Low (below median)	0.092245730666273	0.10385599189322657	0.09805086127974978
2020-04-11	0.22884314716635124	High (above median)	0.15919966305333214	0.1709058710873457	0.16505276707033892
2020-04-11	0.16848820791716781	High (above median)	0.15919966305333214	0.1709058710873457	0.16505276707033892
2020-04-11	0.30029521477446963	High (above median)	0.15919966305333214	0.1709058710873457	0.16505276707033892
2020-04-11	0.08378488303441399	High (above median)	0.15919966305333214	0.1709058710873457	0.16505276707033892
2020-04-11	0.06656101426307448	Low (below median)	0.092245730666273	0.10385599189322657	0.09805086127974978
2020-04-12	0.06492137365604235	Low (below median)	0.09177476604046156	0.1034858808433834	0.09763032344192248
2020-04-12	0.048693447416601324	Low (below median)	0.09177476604046156	0.1034858808433834	0.09763032344192248
2020-04-12	0.06363997506866391	Low (below median)	0.09177476604046156	0.1034858808433834	0.09763032344192248
2020-04-12	0.03590759552043858	Low (below median)	0.09177476604046156	0.1034858808433834	0.09763032344192248
2020-04-12	0.07597447433580058	Low (below median)	0.09177476604046156	0.1034858808433834	0.09763032344192248
2020-04-12	0.08249283363414375	Low (below median)	0.09177476604046156	0.1034858808433834	0.09763032344192248
2020-04-12	0.1748537208157283	Low (below median)	0.09177476604046156	0.1034858808433834	0.09763032344192248
2020-04-12	0.1424192985599638	High (above median)	0.15844216883773646	0.1702821518009878	0.16436216031936213
2020-04-12	0.12230811337632341	High (above median)	0.15844216883773646	0.1702821518009878	0.16436216031936213
2020-04-12	0.14628062064492525	Low (below median)	0.09177476604046156	0.1034858808433834	0.09763032344192248
2020-04-12	0.11718841697546907	High (above median)	0.15844216883773646	0.1702821518009878	0.16436216031936213
2020-04-12	0.11689368730998492	Low (below median)	0.09177476604046156	0.1034858808433834	0.09763032344192248
2020-04-12	0.06131468581979387	Low (below median)	0.09177476604046156	0.1034858808433834	0.09763032344192248
2020-04-12	0.11787866535743853	High (above median)	0.15844216883773646	0.1702821518009878	0.16436216031936213
2020-04-12	0.10285253370829382	Low (below median)	0.09177476604046156	0.1034858808433834	0.09763032344192248
2020-04-12	0.22350576721426074	High (above median)	0.15844216883773646	0.1702821518009878	0.16436216031936213
2020-04-12	0.11593903384138465	High (above median)	0.15844216883773646	0.1702821518009878	0.16436216031936213
2020-04-12	0.1376650747741082	High (above median)	0.15844216883773646	0.1702821518009878	0.16436216031936213
2020-04-12	0.123602205335926	High (above median)	0.15844216883773646	0.1702821518009878	0.16436216031936213
2020-04-12	0.11756311531338337	Low (below median)	0.09177476604046156	0.1034858808433834	0.09763032344192248
2020-04-12	0.06794958791480278	Low (below median)	0.09177476604046156	0.1034858808433834	0.09763032344192248
2020-04-12	0.2683395211880681	High (above median)	0.15844216883773646	0.1702821518009878	0.16436216031936213
2020-04-12	0.19534159030290227	High (above median)	0.15844216883773646	0.1702821518009878	0.16436216031936213
2020-04-12	0.21043613570997718	High (above median)	0.15844216883773646	0.1702821518009878	0.16436216031936213
2020-04-12	0.21192141727640643	High (above median)	0.15844216883773646	0.1702821518009878	0.16436216031936213
2020-04-12	0.08951696322511533	Low (below median)	0.09177476604046156	0.1034858808433834	0.09763032344192248
2020-04-12	0.08616814923051945	High (above median)	0.15844216883773646	0.1702821518009878	0.16436216031936213
2020-04-12	0.17065738978123499	High (above median)	0.15844216883773646	0.1702821518009878	0.16436216031936213
2020-04-12	0.0917103815828601	Low (below median)	0.09177476604046156	0.1034858808433834	0.09763032344192248
2020-04-12	0.13029067944641018	Low (below median)	0.09177476604046156	0.1034858808433834	0.09763032344192248
2020-04-12	0.2340973115848781	Low (below median)	0.09177476604046156	0.1034858808433834	0.09763032344192248
2020-04-12	0.22498262292876522	High (above median)	0.15844216883773646	0.1702821518009878	0.16436216031936213
2020-04-12	0.19320695588054565	High (above median)	0.15844216883773646	0.1702821518009878	0.16436216031936213
2020-04-12	0.3231705433540296	High (above median)	0.15844216883773646	0.1702821518009878	0.16436216031936213
2020-04-12	0.0714492241462396	High (above median)	0.15844216883773646	0.1702821518009878	0.16436216031936213
2020-04-12	0.08291655698868124	Low (below median)	0.09177476604046156	0.1034858808433834	0.09763032344192248
2020-04-13	0.04440859252830903	Low (below median)	0.09137231448238384	0.1031746413724497	0.09727347792741677
2020-04-13	0.045915405944011965	Low (below median)	0.09137231448238384	0.1031746413724497	0.09727347792741677
2020-04-13	0.06757136409273878	Low (below median)	0.09137231448238384	0.1031746413724497	0.09727347792741677
2020-04-13	0.0359429680955126	Low (below median)	0.09137231448238384	0.1031746413724497	0.09727347792741677
2020-04-13	0.046957631489235235	Low (below median)	0.09137231448238384	0.1031746413724497	0.09727347792741677
2020-04-13	0.07054111677019487	Low (below median)	0.09137231448238384	0.1031746413724497	0.09727347792741677
2020-04-13	0.14894462125195096	Low (below median)	0.09137231448238384	0.1031746413724497	0.09727347792741677
2020-04-13	0.12207147824823276	High (above median)	0.15779067215143236	0.16975465893238487	0.1637726655419086
2020-04-13	0.10987123098091928	High (above median)	0.15779067215143236	0.16975465893238487	0.1637726655419086
2020-04-13	0.11202667358557526	Low (below median)	0.09137231448238384	0.1031746413724497	0.09727347792741677
2020-04-13	0.11330179151554952	High (above median)	0.15779067215143236	0.16975465893238487	0.1637726655419086
2020-04-13	0.09030980304103264	Low (below median)	0.09137231448238384	0.1031746413724497	0.09727347792741677
2020-04-13	0.07355617013489671	Low (below median)	0.09137231448238384	0.1031746413724497	0.09727347792741677
2020-04-13	0.11421902602713015	High (above median)	0.15779067215143236	0.16975465893238487	0.1637726655419086
2020-04-13	0.08329479121531817	Low (below median)	0.09137231448238384	0.1031746413724497	0.09727347792741677
2020-04-13	0.17160461163851284	High (above median)	0.15779067215143236	0.16975465893238487	0.1637726655419086
2020-04-13	0.09681465884144975	High (above median)	0.15779067215143236	0.16975465893238487	0.1637726655419086
2020-04-13	0.11048964990198142	High (above median)	0.15779067215143236	0.16975465893238487	0.1637726655419086
2020-04-13	0.11272707573404601	High (above median)	0.15779067215143236	0.16975465893238487	0.1637726655419086
2020-04-13	0.11928281748138621	Low (below median)	0.09137231448238384	0.1031746413724497	0.09727347792741677
2020-04-13	0.06650329866903681	Low (below median)	0.09137231448238384	0.1031746413724497	0.09727347792741677
2020-04-13	0.1953691298223917	High (above median)	0.15779067215143236	0.16975465893238487	0.1637726655419086
2020-04-13	0.16320947026477128	High (above median)	0.15779067215143236	0.16975465893238487	0.1637726655419086
2020-04-13	0.18531107145979134	High (above median)	0.15779067215143236	0.16975465893238487	0.1637726655419086
2020-04-13	0.16832230924735822	High (above median)	0.15779067215143236	0.16975465893238487	0.1637726655419086
[truncated: 623 more rows]
