# Supplementary material for: Neighborhood-level disparities and subway utilization during the COVID-19 pandemic in New York City
Source: Nat Commun. 2021 Jun 17;12:3692. doi: 10.1038/s41467-021-24088-7 (PMC8211826; doi:10.1038/s41467-021-24088-7)
Supplement: Supplementary file 4 — Source Data [file 41467_2021_24088_MOESM4_ESM.zip › sfig10.csv]

zcta	nb_residuals
10001	-0.2212718230462054
10002	0.4302358225649751
10003	-0.4268768225857511
10004	-0.6897511594730381
10005	-0.7523871410665541
10006	-1
10007	-0.5199729665100258
10009	0.12051852928496214
10010	-0.3766029723309652
10011	-0.2949253567430623
10012	-0.6623415333989496
10013	-0.24387960129245967
10014	-0.10402928750730435
10016	0.09290310811150612
10017	-0.6375875538263165
10018	-0.6764471666526716
10019	0.07519450737460129
10021	0.32791309450691747
10022	0.036299471621665476
10023	-0.12258707688992299
10024	0.24934450657277996
10025	0.429275647875385
10026	-0.35613952724984166
10027	-0.02342819012129451
10028	-0.30346502562885336
10029	0.4096384572987493
10030	-0.19083400532018166
10031	-0.04796224718997813
10032	-0.021173623953832696
10033	-0.13602199149750027
10034	-0.10627377198193778
10035	0.5526793130915686
10036	0.2121326791019847
10037	0.775257387742085
10038	0.11788896632230206
10039	-0.09560847093714611
10040	0.26851203685773134
10044	1.1757619956446905
10065	0.08722049651595876
10069	-0.5184997997263289
10075	1.2135390222203848
10128	-0.3606222585939605
10280	-1
10282	1.508484243086165
10301	-0.006128219229631407
10302	-0.43762002279994083
10303	-0.35450696561967515
10304	0.46882514347064697
10305	-0.21949211645325015
10306	-0.014852853519441272
10307	-0.2146367030367046
10308	-0.3487473111041615
10309	-0.1653478297656999
10310	-0.5281024601166168
10312	-0.1250738532507405
10314	0.24502337892601886
10451	0.3643609554553967
10452	-0.22672247264878853
10453	-0.18737053613142757
10454	0.020545953951348242
10455	-0.023965344230574673
10456	0.052342628902343154
10457	-0.05245795405912962
10458	-0.4486035142594249
10459	0.4156152416913397
10460	-0.2606907205149415
10461	0.16265486212151659
10462	-0.13457082940403087
10463	0.9221461953864617
10464	-0.03127891206496689
10465	-0.10179008976154374
10466	-0.2801582382966837
10467	0.20798173680891682
10468	0.015096631533174577
10469	0.4310498262238799
10470	-0.5180099675363584
10471	1.4902193358600218
10472	-0.12036864602738061
10473	-0.18811226874712744
10474	-0.31395017064575
10475	0.6956848439350649
11004	0.5446250514300064
11101	0.2293778480123293
11102	0.5016133144203253
11103	-0.22100685697338213
11104	-0.035384414925674276
11105	-0.3293775610110517
11106	-0.22296821079498974
11109	-0.678128495889367
11201	0.11705318927482129
11203	0.23131127071364208
11204	-0.10401041450832603
11205	-0.49506793893912066
11206	0.006439688307097841
11207	-0.03113742452372466
11208	-0.047310249834222676
11209	0.11032785292741577
11210	0.0019038706549702647
11211	0.06279364835631478
11212	0.10887181449861233
11213	-0.2143064943412097
11214	-0.13284693038391623
11215	-0.39300805926720533
11216	-0.39462737813781656
11217	0.36631594983594307
11218	0.2133790423570856
11219	0.4471536563926645
11220	-0.1473719043153785
11221	-0.1923407323674939
11222	-0.19340440217511978
11223	-0.2716129242819647
11224	0.9194389072447248
11225	0.03885577070332903
11226	0.2786877719398231
11228	-0.003607159181390642
11229	-0.20613212884648724
11230	0.1495736224084243
11231	-0.26604744928155577
11232	-0.1954684955485336
11233	-0.22237815985439824
11234	-0.3042031454047611
11235	0.551516126865983
11236	-0.03752847176915839
11237	0.3203465591123712
11238	0.07675022521698782
11239	2.0305906806967857
11354	1.5386603149899674
11355	-0.2159525058059425
11356	-0.18301319331893076
11357	0.6303360832294571
11358	-0.38406947772204797
11360	-0.19781497111757207
11361	0.05851307569103359
11362	-0.37821456220699495
11363	-0.6075005074268157
11364	-0.6390056655006893
11365	-0.473122335906636
11366	-0.21402822919571407
11367	-0.5242549610281951
11368	0.025992678506342196
11369	0.5643806936107739
11370	-0.4053776332077653
11372	0.4869632823528405
11373	4.0203801661664286e-4
11374	-0.08764064763806713
11375	0.4223642124077165
11377	-0.13425916334119425
11378	-0.00619595857873497
11379	0.03845214236619107
11385	-0.44909831330400957
11411	-0.23008142766357675
11412	-0.127312655269454
11413	-0.225868980741571
11414	0.12871820404156792
11415	0.25672716019294445
11416	-0.13664932937552626
11417	-0.4489969347232193
11418	-0.13766450386848927
11419	-0.3329690847745848
11420	-0.09424717176663815
11421	-0.06352238880790492
11422	-0.3793500548859704
11423	0.05504788049794247
11426	-0.43327981790626435
11427	-0.260057032681496
11428	-0.17555784077113704
11429	-0.2483993200579061
11432	0.35300217996534017
11433	-0.34470654670077056
11434	0.06511736436525213
11435	-0.1442887841835314
11436	-0.14381353498895688
11691	0.6506869519434425
11692	0.5482951916151115
11693	-0.03397940695311203
11694	0.8113364975123132
11697	-0.6385079979072437
