# Supplementary material for: Neighborhood-level disparities and subway utilization during the COVID-19 pandemic in New York City
Source: Nat Commun. 2021 Jun 17;12:3692. doi: 10.1038/s41467-021-24088-7 (PMC8211826; doi:10.1038/s41467-021-24088-7)
Supplement: Supplementary file 4 — Source Data [file 41467_2021_24088_MOESM4_ESM.zip › sfig2.csv]

x	lower	upper	mean
0.020247229326513214	717.6573689650651	871.8614950109932	792.938369697827
0.020482472963674114	725.6379405804081	879.1485316746258	800.678744262713
0.020717716600835018	733.7918169249333	886.5741906867439	808.4940690503248
0.020952960237995918	742.1383726663432	894.1124047441542	816.3844493958425
0.021188203875156818	750.6254365747767	901.6535137195337	824.3499735052654
0.02142344751231772	759.2064221313699	909.1493357400257	832.3907119468178
0.02165869114947862	767.86807265466	916.4589285435462	840.5067171369967
0.02189393478663952	776.4878064653071	923.8650183643431	848.6980228214181
0.022129178423800425	785.3044419332284	931.606221327018	856.9646435506236
0.022364422060961325	794.1355147878032	939.2538219571343	865.3065741510309
0.022599665698122225	803.1364214758345	947.2696085097568	873.7237891912242
0.022834909335283128	812.3764484129199	955.3062194374635	882.2162424437696
0.023070152972444028	821.466169289334	963.2903113245146	890.7838663427755
0.023305396609604928	830.6026133506354	971.3019549731453	899.426571437418
0.02354064024676583	839.7250420371099	979.3091850325118	908.1442458416604
0.02377588388392673	848.9206111921548	987.531191109369	916.936754680411
0.02401112752108763	858.2006446000423	995.9376150371718	925.8039395323776
0.024246371158248535	867.9788873549647	1004.1290253152441	934.7456178698732
0.024481614795409435	877.8299462225385	1012.6181895719684	943.7615824958696
0.024716858432570335	887.3279035810968	1020.9971068518896	952.851600978568
0.02495210206973124	897.1282453130466	1029.2826754307357	962.0154150838022
0.02518734570689214	907.151387729558	1037.8005660686	971.2527402055823
0.02542258934405304	917.1319787069025	1046.289721805393	980.5632647951049
0.025657832981213942	927.3240213415243	1055.3121707987611	989.9466497885725
0.025893076618374842	937.308285753276	1064.1466064848807	999.4025280341604
0.026128320255535742	947.1721028485067	1072.8507563002577	1008.9305037185133
0.026363563892696645	957.5266369552804	1082.0281274641704	1018.5301517931325
0.026598807529857545	968.1357795685482	1091.5469750117725	1028.2010174010406
0.026834051167018445	978.739545526079	1100.683356257487	1037.9426153041434
0.02706929480417935	989.521441476508	1109.6812940724108	1047.7544293116762
0.02730453844134025	1000.1431055512677	1118.5387088353084	1057.6359117101936
0.027539782078501152	1010.9115562063985	1127.5594002888797	1067.5864826955053
0.027775025715662052	1021.8540788884031	1137.0780511202486	1077.605529807047
0.028010269352822952	1032.8814086143857	1146.5535091540514	1087.6924073651264
0.028245512989983852	1044.0705795361278	1155.8846099935217	1097.8464359115326
0.028480756627144756	1055.0618065377935	1165.612549953256	1108.0669016540064
0.02871600026430566	1065.560426148595	1174.5295841600578	1118.3530559150602
0.028951243901466556	1076.5539778131704	1183.430756726838	1128.7041145856772
0.02918648753862746	1087.860832624936	1192.8874973837735	1139.119257584421
0.029421731175788363	1098.7949709107463	1202.5074757576388	1149.597628322478
0.029656974812949263	1110.5107006041073	1212.0391785440377	1160.138333175219
0.029892218450110163	1121.4992789268779	1221.9232763820655	1170.7404409608184
0.030127462087271066	1132.692070184805	1232.0717022522938	1181.402982426522
0.030362705724431966	1144.230125854052	1242.1151724640913	1192.1249497431595
0.030597949361592866	1155.7593358222532	1252.371024893399	1202.9052960084864
0.03083319299875377	1167.3060530988635	1262.945227173544	1213.7429347600007
0.03106843663591467	1178.7022079791925	1273.9329032587277	1224.636739497818
0.03130368027307557	1190.208779821264	1284.3823062121276	1235.585543218283
0.03153892391023647	1201.2203649966932	1295.5182829942146	1246.5881379589387
0.03177416754739737	1212.5414119840295	1306.8971136416358	1257.6432743555115
0.03200941118455827	1223.6798664131436	1318.0922818171637	1268.749661211605
0.032244654821719176	1235.0664681467413	1328.829761615723	1279.9059650817426
0.03247989845888008	1246.352541291458	1339.3638378020112	1291.1108098684774
0.032715142096040976	1258.1166217404773	1349.9395432629406	1302.3627764342457
0.03295038573320188	1269.8813927922217	1360.5242375100997	1313.6604022286883
0.033185629370362776	1281.4573175142334	1371.3247819072985	1325.0021809321186
0.03342087300752368	1293.1321308824238	1382.3864953926718	1336.3865621159036
0.03365611664468458	1304.549919856785	1394.2001068826607	1347.8119509204348
0.03389136028184549	1315.6613705405755	1405.8289925879205	1359.2767077514668
0.03412660391900638	1327.1813810766864	1417.66925278858	1370.7791479955354
0.03436184755616729	1339.325875849189	1429.3425799241954	1382.3175417552047
0.03459709119332818	1350.999923702195	1441.1359352021277	1393.8901136049046
0.03483233483048909	1362.2833208707536	1452.7594587140945	1405.4950423680991
0.03506757846764999	1373.832612669037	1464.2709962647607	1417.130460916546
0.035302822104810894	1384.9923739262852	1475.8710045746457	1428.7944559924113
0.03553806574197179	1396.1233792925082	1487.814029590163	1440.485068053998
0.035773309379132694	1407.3680591179873	1499.602726626824	1452.2002911458537
0.03600855301629359	1418.6264863983668	1511.475576128023	1463.9380727940102
0.036243796653454494	1430.2049738472583	1523.4881579355872	1475.6963139271368
0.0364790402906154	1441.9833318350509	1535.426405553262	1487.4728688243547
0.0367142839277763	1453.5321938176835	1547.3482360856017	1499.265545090467
0.0369495275649372	1464.9050027594756	1559.4527694081246	1511.072103659389
0.0371847712020981	1476.2758355265064	1571.3611382467857	1522.8902588264962
0.037420014839259	1488.2761996681704	1583.103881710881	1534.7176783106572
0.0376552584764199	1499.7695098427237	1595.0101101451346	1546.5519833466979
0.037890502113580804	1511.1047045292473	1606.8025494992119	1558.3907488090126
0.03812574575074171	1523.2159061167324	1618.9331858159937	1570.2315033670748
0.038360989387902604	1534.9790066293588	1631.2822510944031	1582.0717296735422
0.03859623302506351	1546.7478132175222	1643.472402854572	1593.9088645856818
0.038831476662224404	1558.2652816248915	1655.4042346789872	1605.7402994207985
0.03906672029938531	1569.707831186554	1667.3652476049215	1617.5633802463688
0.03930196393654621	1581.6343484518363	1678.8951057774846	1629.3754082055316
0.039537207573707114	1593.3548700926722	1690.666118962793	1641.1736398786193
0.03977245121086802	1604.980496210615	1702.4935660059598	1652.9552876813377
0.040007694848028914	1616.7205957443869	1714.2367207925017	1664.717520300253
0.04024293848518981	1628.469289704321	1725.877113168791	1676.4574683560468
0.040478182122350714	1640.054751997064	1737.8156438862263	1688.1729152903679
0.04071342575951162	1651.841056591389	1749.2016115454885	1699.8630172780547
0.04094866939667252	1663.1793324798946	1760.8713174683191	1711.5271130138572
0.041183913033833425	1675.1680746145707	1772.1606691725574	1723.1645619373578
0.04141915667099432	1687.1313583233807	1783.8359057351747	1734.774744443216
0.04165440030815522	1698.4730516571924	1795.235373000975	1746.3570620826597
0.04188964394531612	1710.0504514436304	1806.508069224161	1757.9109377563016
0.042124887582477025	1721.8032438256785	1817.8551518000306	1769.4358158982945
0.04236013121963793	1733.5354189526395	1829.1924936394576	1780.9311626519323
0.04259537485679883	1745.2614514320558	1840.8528504410417	1792.3964660367412
0.04283061849395973	1756.8269664776842	1852.0749086758215	1803.831236107132
0.043065862131120625	1768.2420040546986	1862.714535661462	1815.2350051027101
0.04330110576828153	1779.786265653677	1874.1841767847357	1826.6073275903232
0.04353634940544243	1791.4256722348985	1885.3024809151343	1837.9477805979334
0.043771593042603335	1802.9285759753202	1896.36905482829	1849.2559637404227
0.04400683667976424	1814.5999332603703	1907.2488011237224	1860.5314993374272
0.044242080316925135	1826.4610092924734	1917.761212125058	1871.774032523317
0.04447732395408603	1837.921473132333	1929.2201876649842	1882.9832313494146
0.044712567591246935	1849.2758514344468	1940.116001612954	1894.1587868786064
0.04494781122840784	1860.5502057639458	1951.2962594078397	1905.3004132724423
0.04518305486556874	1871.9822604408773	1962.460942735371	1916.407847870851
0.045418298502729645	1883.3526022534195	1973.3986515694369	1927.4808512646316
0.04565354213989054	1894.4824306722146	1984.0764347461557	1938.5192073608268
0.04588878577705144	1905.4976972146824	1995.2076477144103	1949.5227234411384
0.04612402941421234	1916.5020889916916	2006.4126119566417	1960.4912302135283
0.046359273051373245	1927.4063511290026	2017.2157606692126	1971.4245818571437
0.04659451668853415	1937.9921031825215	2028.1238508084675	1982.3226560607366
0.04682976032569505	1949.2139822481772	2039.0941671330004	1993.1853540547247
0.04706500396285595	1959.9005405403907	2050.0384213047932	2004.0126006370458
0.04730024760001685	1970.5591088372685	2060.8553850403673	2014.804344193
0.04753549123717775	1981.293888257597	2071.6065664929765	2025.560556709204
0.04777073487433865	1991.567057784261	2082.0676512487385	2036.2812337818687
0.048005978511499556	2001.2934418710176	2092.8170120372947	2046.966394619536
0.04824122214866046	2011.5761429384902	2103.1804327288396	2057.6160820404984
0.048476465785821356	2022.3417055360194	2113.2957632462553	2068.230362465013
0.04871170942298226	2033.2177901423895	2123.58783557083	2078.80932590257
0.048946953060143156	2043.7016619521553	2134.412036153718	2089.353085934318
0.04918219669730406	2053.8411577057445	2145.1130591007536	2099.8617796909043
0.04941744033446496	2064.5311131994213	2155.761299898494	2110.335567825876
0.049652683971625866	2074.7078158625773	2166.4947621546353	2120.774634484833
0.04988792760878676	2084.9651421644808	2177.263227681432	2131.1791872705385
0.050123171245947666	2095.3900425780275	2188.2850743418558	2141.549457204183
0.05035841488310856	2105.2275173623707	2199.1467572017373	2151.885698682982
0.050593658520269466	2114.712626879783	2209.8287183437164	2162.18818943431
0.05082890215743037	2124.358778481917	2220.885806970596	2172.4572304665703
0.05106414579459127	2134.063499251025	2231.726685202835	2182.693146017001
0.05129938943175217	2143.9203031934535	2242.7073651802934	2192.896283496623
0.051534633068913066	2153.433378821673	2253.4773636358336	2203.0670134325082
0.05176987670607397	2162.6669334800745	2263.981006497927	2213.2057294076003
0.05200512034323487	2171.9386004273615	2274.63426300881	2223.3128479982734
0.052240363980395776	2180.973777766148	2285.3315504268517	2233.388808709832
0.05247560761755668	2190.579730363571	2296.2123336796158	2243.434073910175
0.05271085125471758	2199.5848905181974	2306.7411366543442	2253.449128761804
0.05294609489187847	2208.870478959417	2317.4990636318703	2263.4344811523874
0.053181338529039376	2218.272991035147	2328.573022725519	2273.3906616241256
0.05341658216620028	2227.6540527919014	2338.938793414218	2283.3182233020493
0.05365182580336118	2237.108177304563	2350.0743632197527	2293.2177418215274
0.05388706944052209	2246.384960979616	2360.946793943463	2303.089729769959
0.05412231307768299	2255.4574595027243	2371.4011206263513	2312.9341477409293
0.05435755671484388	2264.898260540709	2382.1712406609295	2322.75073193574
0.05459280035200478	2274.112717776554	2392.7470202675645	2332.5392249878055
0.05482804398916569	2283.277488338387	2403.228927094722	2342.2993766900136
0.05506328762632659	2292.2339898240293	2413.760898524597	2352.0309440218675
0.055298531263487494	2301.592040876601	2424.191397602524	2361.7336911751568
0.0555337749006484	2311.0031357967314	2434.7605772460956	2371.40738957823
0.05576901853780929	2320.183383717609	2445.259557014893	2381.051817918843
0.05600426217497019	2329.0652306094503	2456.077453068438	2390.666762165603
0.056239505812131094	2337.8758825675723	2466.761060763541	2400.2520155880243
0.056474749449292	2346.9284252535576	2476.8504383346335	2409.8073787752023
0.0567099930864529	2355.700525915483	2486.8381910539724	2419.3326596531165
0.056945236723613804	2364.4309644642863	2496.58163485997	2428.8276735005993
0.057180480360774694	2373.3888327756836	2506.139820431292	2438.292242963932
0.0574157239979356	2382.2770403710906	2515.772255564343	2447.726198070151
0.0576509676350965	2391.1737845771327	2525.828761987158	2457.1293762390014
0.057886211272257404	2399.9496852697516	2535.9531863821294	2466.5016222936333
0.05812145490941831	2408.4084162800605	2545.624810903351	2475.8427884699813
0.05835669854657921	2417.1480988498447	2555.3177629253396	2485.1527344248925
0.058591942183740114	2426.3211263682124	2565.079128872013	2494.4313272430077
0.058827185820901004	2434.737401430303	2575.0397069475607	2503.678441442375
0.05906242945806191	2443.4529302154574	2584.902055692324	2512.8939589788915
0.05929767309522281	2452.1689544291708	2594.577918794784	2522.0777692494935
0.059532916732383714	2460.8139511466693	2604.0358613585317	2531.2297690941778
0.05976816036954462	2469.39048320439	2613.782641587444	2540.349862796865
0.06000340400670552	2477.529181586998	2623.503157510857	2549.4379620850955
0.06023864764386641	2485.80004328363	2633.1694790276238	2558.493986128578
0.060473891281027314	2494.2217935544545	2642.41311181668	2567.517861536653
0.06070913491818822	2502.7662359325714	2651.560304172435	2576.509522354625
0.06094437855534912	2511.386962226216	2661.3342956696406	2585.4689100590294
0.061179622192510025	2520.051277739882	2670.6246423169077	2594.3959735518297
0.06141486582967093	2528.7639305768203	2679.8275654590598	2603.2906691535795
0.06165010946683182	2537.084691297184	2689.194826893967	2612.152960595552
0.06188535310399272	2545.7562909967482	2698.506369083669	2620.9828190108615
0.062120596741153625	2554.170623453154	2706.8714683719268	2629.7802229246035
0.06235584037831453	2562.6520282926913	2715.4707936096847	2638.545158243033
0.06259108401547543	2570.847800907083	2723.8291465637476	2647.277618241779
0.06282632765263634	2579.3557342902964	2732.9320476976795	2655.977603553159
0.06306157128979722	2587.593013479364	2742.289088531133	2664.645122152556
0.06329681492695813	2595.8759397309414	2751.7032053861435	2673.28018934393
0.06353205856411903	2603.9139615906797	2760.65916413602	2681.882827744461
0.06376730220127994	2611.9666728903408	2770.295775142658	2690.453067268336
0.06400254583844084	2619.960020681842	2779.2465651483017	2698.99094510973
0.06423778947560174	2627.9888307661654	2788.564817757305	2707.496505724964
0.06447303311276263	2636.1722128340252	2797.5169857275973	2715.969800813891
0.06470827674992354	2644.0404303529704	2806.1903866291404	2724.41088930052
0.06494352038708444	2651.7398000774815	2815.2498994065404	2732.8198373129007
0.06517876402424534	2659.470646567138	2823.935785598755	2741.1967181622845
0.06541400766140625	2667.3274874933795	2832.4602734503164	2749.541612321594
0.06564925129856715	2675.164095222221	2840.7884637349307	2757.8546074032115
0.06588449493572804	2682.8665284830727	2849.9288217787216	2766.1357981361175
0.06611973857288894	2690.814186638918	2859.14903819316	2774.3852863423913
0.06635498221004985	2698.7647051976564	2868.1237378249116	2782.6031809131105
0.06659022584721075	2706.516957037776	2876.662983266824	2790.7895977836547
0.06682546948437165	2714.330244805585	2885.2736110906644	2798.9446599084363
0.06706071312153256	2721.8576134276545	2893.5821996942764	2807.0684972350978
0.06729595675869345	2729.1995593669317	2902.2928022091464	2815.161246678183
0.06753120039585435	2736.756823454268	2910.6227019351186	2823.223052092294
0.06776644403301525	2744.2600830804836	2918.7337700283933	2831.254064244798
0.06800168767017616	2751.580776454191	2926.891542931741	2839.254440788032
0.06823693130733706	2759.1142044374633	2935.3321560726763	2847.2243462311217
0.06847217494449796	2765.9308208597904	2944.0753160959753	2855.1639519113437
0.06870741858165885	2773.140044952808	2952.7001345411513	2863.0734359651387
0.06894266221881976	2779.7950030675947	2960.8634567735708	2870.9529832987014
0.06917790585598066	2787.5530176757393	2970.1704188820295	2878.8027855582836
0.06941314949314156	2794.3388558040706	2979.4349980039897	2886.623041100126
0.06964839313030247	2801.0880643357705	2988.1150089482558	2894.4139549601014
0.06988363676746337	2808.285152070717	2996.5474386548703	2902.1757388230876
0.07011888040462426	2815.4661711136932	3006.2758269007577	2909.9086109920586
0.07035412404178516	2822.4273425731994	3014.3316508972116	2917.612796356968
0.07058936767894607	2828.9276565929017	3023.972274788213	2925.288526363377
0.07082461131610697	2834.530507247084	3033.1052813006404	2932.936038980923
0.07105985495326787	2840.883721595523	3041.7859466271548	2940.5555786716022
0.07129509859042878	2848.294857810719	3051.239289747451	2948.147396357897
0.07153034222758967	2855.90201229219	3059.6700391453187	2955.711749390785
0.07176558586475057	2862.044805378428	3069.1520172352016	2963.2489015176293
0.07200082950191147	2868.287326512589	3078.805127903265	2970.759122849992
0.07223607313907238	2874.668005656484	3087.3391833956025	2978.24268983138
0.07247131677623328	2880.6354775912064	3095.1225725441936	2985.6998852049483
0.07270656041339418	2887.0269476259086	3104.320293974266	2993.1309979811685
0.07294180405055507	2893.573873644083	3113.6753858220363	3000.536323405533
0.07317704768771598	2898.865772388665	3122.703385555204	3007.916162926224
0.07341229132487688	2904.6757351921165	3131.7635719953423	3015.2708241618952
0.07364753496203778	2910.124155617949	3141.03221934209	3022.600620869436
0.07388277859919869	2915.4952025420635	3149.8037575378607	3029.9058729118747
0.07411802223635959	2920.0383018293605	3159.612173388838	3037.186906226387
0.0743532658735205	2924.630125845143	3168.960367408094	3044.444052792397
0.07458850951068138	2929.310645195426	3177.4998298802957	3051.6776505998378
0.07482375314784229	2934.5734681396807	3185.8703492762274	3058.8880436175923
0.07505899678500319	2940.1245706927934	3194.77625140559	3066.075581762104
0.0752942404221641	2946.313521525317	3203.6928420325	3073.2406208661996
0.075529484059325	2952.2741266316134	3213.7841366834464	3080.383522648129
0.0757647276964859	2957.039691817599	3223.028888190849	3087.5046546808903
0.07599997133364679	2961.2735858703136	3230.9452272656863	3094.6043903617665
0.0762352149708077	2966.2305199149428	3239.991439244785	3101.683108882201
0.0764704586079686	2971.746673182733	3250.4313381765105	3108.741195197929
0.0767057022451295	2977.8277778055412	3261.244738848889	3115.7790399994983
0.0769409458822904	2981.981223908481	3271.448372952192	3122.797039683073
0.07717618951945131	2986.599403798625	3280.691973581378	3129.795596321651
0.0774114331566122	2991.421319845953	3289.6445971577255	3136.7751176366414
0.0776466767937731	2996.4143615950593	3298.531006320105	3143.736016969845
0.077881920430934	2999.5953649150542	3308.449508135716	3150.6787132559
0.07811716406809491	3004.154548309328	3318.606531882745	3157.6036309950996
0.07835240770525581	3008.3371461282463	3327.76719001286	3164.511200226728
0.07858765134241671	3012.73224928107	3336.0663319647797	3171.4018565028664
0.0788228949795776	3016.969152953094	3344.6377247953487	3178.276040862681
0.07905813861673851	3021.3743643600033	3354.7368466141115	3185.134199807259
0.07929338225389941	3026.2221095578316	3364.7942792644467	3191.976785274941
0.07952862589106031	3031.466363145786	3375.643682209119	3198.8042546172496
0.07976386952822122	3036.6737744938787	3386.7663077804345	3205.6170705753702
0.07999911316538212	3040.498423176692	3397.4423510514116	3212.415701257215
0.08023435680254301	3046.176247823309	3408.9597575660305	3219.2006201151485
0.08046960043970391	3051.0711194165815	3419.5211535410212	3225.972305924258
0.08070484407686482	3054.5116792285125	3429.0676642806316	3232.7312427613515
0.08094008771402572	3058.6193573143273	3438.8006558255015	3239.477919984576
0.08117533135118662	3063.858330922583	3449.5578186348994	3246.2128322137282
0.08141057498834753	3067.6029628813408	3460.1452069412862	3252.9364793112677
0.08164581862550842	3071.37582081243	3470.0629837471683	3259.649366364034
0.08188106226266932	3074.573138917042	3481.083412297694	3266.352003665742
0.08211630589983022	3077.8279201210053	3492.0031297634932	3273.0449067001705
0.08235154953699113	3081.5450596931532	3503.7518784241097	3279.728596125178
0.08258679317415203	3083.9059845120178	3514.1562377797236	3286.4035977574486
0.08282203681131292	3085.944323319332	3524.7579519191877	3293.070442558111
0.08305728044847382	3088.0756762872848	3535.473271683296	3299.7296666191164
0.08329252408563473	3090.4626393626945	3546.488883676604	3306.3818111504997
0.08352776772279563	3092.9060470326817	3557.3486371382464	3313.027422468478
0.08376301135995654	3096.137797325872	3567.937971987104	3319.6670519844156
0.08399825499711744	3100.674047879017	3579.035518160246	3326.301256194727
0.08423349863427833	3105.3386848021514	3590.158776370997	3332.9305966716065
0.08446874227143923	3108.715746426536	3601.272528420824	3339.5556400547707
0.08470398590860014	3112.5913232993034	3612.1078782992013	3346.1769580440723
0.08493922954576104	3115.327441862367	3622.96639611456	3352.7951273931153
0.08517447318292194	3117.254853501395	3633.6841045201686	3359.4107299038433
0.08540971682008285	3119.1588459629843	3645.1050533157704	3366.0243524220823
0.08564496045724374	3121.5684173415107	3655.2368891405704	3372.6365868341604
0.08588020409440464	3124.5425074973127	3665.42359870825	3379.248030064469
0.08611544773156554	3127.4310882783793	3676.046673540938	3385.8592840741517
0.08635069136872645	3131.075937154455	3686.659201518165	3392.470955860778
0.08658593500588735	3134.149553307347	3697.2520280442836	3399.083657459165
0.08682117864304825	3137.0248087629393	3708.0686746371125	3405.6980059432203
0.08705642228020914	3140.370250285372	3719.162236783822	3412.3146234289716
0.08729166591737005	3143.774776667534	3730.2831627758414	3418.934137078641
0.08752690955453095	3146.539339708645	3741.431889155754	3425.557179105924
0.08776215319169185	3149.2839174987066	3752.6088571322503	3432.184386782412
0.08799739682885276	3152.4012772824126	3763.981865632575	3438.816402445179
0.08823264046601366	3156.1950297160897	3775.7576582599927	3445.453873505593
0.08846788410317455	3159.692919476124	3787.5674487687315	3452.0974524592916
0.08870312774033545	3161.959783175566	3799.411610951251	3458.747796897433
0.08893837137749636	3163.366581836566	3811.2905223668677	3465.40556951916
0.08917361501465726	3164.7658013007194	3823.204564368239	3472.071438145358
0.08940885865181816	3166.688929371386	3834.8062317005433	3478.7460757336416
0.08964410228897907	3169.0866176100203	3846.4001595346795	3485.4301603947083
0.08987934592613996	3172.408050212539	3858.0277228803157	3492.124375409938
0.09011458956330086	3175.7304399664436	3869.6813104278804	3498.829409250371
0.09034983320046176	3179.054624787509	3881.1516703421385	3505.5459555970124
0.09058507683762267	3181.8360657800404	3892.6556328560764	3512.274713362523
