# Supplementary material for: Neighborhood-level disparities and subway utilization during the COVID-19 pandemic in New York City
Source: Nat Commun. 2021 Jun 17;12:3692. doi: 10.1038/s41467-021-24088-7 (PMC8211826; doi:10.1038/s41467-021-24088-7)
Supplement: Supplementary file 4 — Source Data [file 41467_2021_24088_MOESM4_ESM.zip › sfig3.csv]

x	y
0.0056179775280898875	0
0.011235955056179775	0
0.016853932584269662	0.009142857142857144
0.02247191011235955	0.010883175142508533
0.028089887640449437	0.019428571428571427
0.033707865168539325	0.038857142857142854
0.03932584269662921	0.045156922105433685
0.0449438202247191	0.045935916101293904
0.05056179775280899	0.06604758342288966
0.056179775280898875	0.07545476066667055
0.06179775280898876	0.08135989516441311
0.06741573033707865	0.08674224276893905
0.07303370786516854	0.11179955646142896
0.07865168539325842	0.12042153765819967
0.08426966292134831	0.13428571428571429
0.0898876404494382	0.13645694282331636
0.09550561797752809	0.13989654280298522
0.10112359550561797	0.1413792710435976
0.10674157303370786	0.15885714285714286
0.11235955056179775	0.16342857142857142
0.11797752808988764	0.1785036631753402
0.12359550561797752	0.184
0.12921348314606743	0.1864114965058065
0.1348314606741573	0.18663415942341088
0.1404494382022472	0.20146339884786202
0.14606741573033707	0.20507866479695908
0.15168539325842698	0.21085714285714285
0.15730337078651685	0.21150325468089431
0.16292134831460675	0.21278540730050632
0.16853932584269662	0.22
0.17415730337078653	0.22171428571428572
0.1797752808988764	0.22909210507678135
0.1853932584269663	0.2404202274834471
0.19101123595505617	0.2469444476206388
0.19662921348314608	0.26374584243074056
0.20224719101123595	0.26590091441292313
0.20786516853932585	0.2764927278375253
0.21348314606741572	0.2775449118962778
0.21910112359550563	0.2780370583558189
0.2247191011235955	0.28126487476870954
0.2303370786516854	0.28464430380013905
0.23595505617977527	0.2862634969871225
0.24157303370786518	0.2862857142857143
0.24719101123595505	0.2920457185175536
0.25280898876404495	0.3000563253212188
0.25842696629213485	0.3012996477968991
0.2640449438202247	0.305124972499907
0.2696629213483146	0.3135345477930137
0.2752808988764045	0.32601825444613186
0.2808988764044944	0.3264592016329989
0.28651685393258425	0.33588005183903236
0.29213483146067415	0.33647903600561296
0.29775280898876405	0.3396571176211749
0.30337078651685395	0.34234777274275463
0.3089887640449438	0.3444222729895264
0.3146067415730337	0.3462857142857143
0.3202247191011236	0.3488933755299076
0.3258426966292135	0.3494790735792901
0.33146067415730335	0.3507092397872891
0.33707865168539325	0.3507759015516245
0.34269662921348315	0.36228571428571427
0.34831460674157305	0.36391030907577704
0.3539325842696629	0.36394116153301936
0.3595505617977528	0.3641442041149629
0.3651685393258427	0.366990305199687
0.3707865168539326	0.3843558989694076
0.37640449438202245	0.3879308974428901
0.38202247191011235	0.3930004368440381
0.38764044943820225	0.40711296947446785
0.39325842696629215	0.4084176333818052
0.398876404494382	0.430589754066297
0.4044943820224719	0.43217623120093984
0.4101123595505618	0.4339511497061966
0.4157303370786517	0.43457962865409044
0.42134831460674155	0.4636375415885289
0.42696629213483145	0.46741955383055445
0.43258426966292135	0.46830543793125873
0.43820224719101125	0.4695477316960958
0.4438202247191011	0.4718699290246836
0.449438202247191	0.47237610591043316
0.4550561797752809	0.4746427308680224
0.4606741573033708	0.4786838505236166
0.46629213483146065	0.4834314275352018
0.47191011235955055	0.4851039570860033
0.47752808988764045	0.49661646960755546
0.48314606741573035	0.4977142857142857
0.4887640449438202	0.49847623215602443
0.4943820224719101	0.5006921332650153
0.5	0.5013636584303208
0.5056179775280899	0.5028518235244389
0.5112359550561798	0.5169367735992585
0.5168539325842697	0.5185404563922701
0.5224719101123596	0.5186480506172937
0.5280898876404494	0.5201573592071821
0.5337078651685393	0.5227969707770805
0.5393258426966292	0.5266231616241857
0.5449438202247191	0.5288376223434295
0.550561797752809	0.5362716094709135
0.5561797752808989	0.538476511547342
0.5617977528089888	0.5448373807888212
0.5674157303370787	0.5458038973925369
0.5730337078651685	0.5499336969358847
0.5786516853932584	0.552235119186874
0.5842696629213483	0.552422611980566
0.5898876404494382	0.5571548195563789
0.5955056179775281	0.5691242996089693
0.601123595505618	0.5721180179369236
0.6067415730337079	0.574243716080806
0.6123595505617978	0.57798014604114
0.6179775280898876	0.5808236233953918
0.6235955056179775	0.5871019428955125
0.6292134831460674	0.5889445245042443
0.6348314606741573	0.5928116370301162
0.6404494382022472	0.595182310837454
0.6460674157303371	0.5965552637746026
0.651685393258427	0.5982626536198493
0.6573033707865169	0.6014972164034844
0.6629213483146067	0.6197538155327951
0.6685393258426966	0.6234309524356255
0.6741573033707865	0.627237512617505
0.6797752808988764	0.6368250972095079
0.6853932584269663	0.6390520995642457
0.6910112359550562	0.6402593494462115
0.6966292134831461	0.642003780416346
0.702247191011236	0.6520400121740199
0.7078651685393258	0.6530648122757141
0.7134831460674157	0.6533740658890457
0.7191011235955056	0.6684101081772574
0.7247191011235955	0.670460687914331
0.7303370786516854	0.6746066113830145
0.7359550561797753	0.6777142857142857
0.7415730337078652	0.678483427534412
0.7471910112359551	0.681235307897308
0.7528089887640449	0.6922732570921736
0.7584269662921348	0.6923286600229995
0.7640449438202247	0.6969715489149094
0.7696629213483146	0.6976403426323087
0.7752808988764045	0.6998905498131311
0.7808988764044944	0.7028407707903535
0.7865168539325843	0.7119560914472012
0.7921348314606742	0.7137953753758755
0.797752808988764	0.7322641848937741
0.8033707865168539	0.7507179714624903
0.8089887640449438	0.7519218097198754
0.8146067415730337	0.7669611931427249
0.8202247191011236	0.776
0.8258426966292135	0.7864675969192758
0.8314606741573034	0.78745911364723
0.8370786516853933	0.7956077235748193
0.8426966292134831	0.8049192771327549
0.848314606741573	0.8061613110293235
0.8539325842696629	0.8071512133790446
0.8595505617977528	0.8331428571428572
0.8651685393258427	0.8396066869726139
0.8707865168539326	0.8470398974954816
0.8764044943820225	0.8555844137317368
0.8820224719101124	0.8788571428571429
0.8876404494382022	0.884
0.8932584269662921	0.8892743277120004
0.898876404494382	0.9090175431109965
0.9044943820224719	0.9100845105596153
0.9101123595505618	0.9115648645524468
0.9157303370786517	0.9116370945179036
0.9213483146067416	0.9188571428571428
0.9269662921348315	0.9249566756293975
0.9325842696629213	0.94
0.9382022471910112	0.9404727619322283
0.9438202247191011	0.9422857142857143
0.949438202247191	0.9437766835317015
0.9550561797752809	0.9457142857142857
0.9606741573033708	0.9462242394539394
0.9662921348314607	0.9508571428571428
0.9719101123595506	0.9594285714285714
0.9775280898876404	0.9793796789639496
0.9831460674157303	0.9838702503551862
0.9887640449438202	0.988
0.9943820224719101	0.9988571428571429
