# Supplementary material for: Neighborhood-level disparities and subway utilization during the COVID-19 pandemic in New York City
Source: Nat Commun. 2021 Jun 17;12:3692. doi: 10.1038/s41467-021-24088-7 (PMC8211826; doi:10.1038/s41467-021-24088-7)
Supplement: Supplementary file 4 — Source Data [file 41467_2021_24088_MOESM4_ESM.zip › sfig4.csv]

Group	Race/Ethnicity	Proportion
NYC Population	Hispanic/Latinx	29.1
Below 25th percentile BWQS	Hispanic/Latinx	13.4
Between 25-75th percentile BWQS	Hispanic/Latinx	25.44
Above 75th percentile BWQS	Hispanic/Latinx	42.96
NYC Population	White	32.16
Below 25th percentile BWQS	White	63.09
Between 25-75th percentile BWQS	White	36.76
Above 75th percentile BWQS	White	9.68
NYC Population	Black	21.95
Below 25th percentile BWQS	Black	6.69
Between 25-75th percentile BWQS	Black	21.48
Above 75th percentile BWQS	Black	29.56
NYC Population	Asian	13.81
Below 25th percentile BWQS	Asian	13.41
Between 25-75th percentile BWQS	Asian	13.75
Above 75th percentile BWQS	Asian	14.38
NYC Population	Other	2.99
Below 25th percentile BWQS	Other	3.41
Between 25-75th percentile BWQS	Other	2.57
Above 75th percentile BWQS	Other	3.4299999999999997
