# Supplementary material for: Neighborhood-level disparities and subway utilization during the COVID-19 pandemic in New York City
Source: Nat Commun. 2021 Jun 17;12:3692. doi: 10.1038/s41467-021-24088-7 (PMC8211826; doi:10.1038/s41467-021-24088-7)
Supplement: Supplementary file 4 — Source Data [file 41467_2021_24088_MOESM4_ESM.zip › sfig5_a.csv]

OBJECTID	UHFCODE	SHAPE_Leng	SHAPE_Area	UHF_NEIGH	BOROUGH	geometry	uhf	uhf_weighted_bwqs	Risk
1	0	207587.595627	276409922.278	NA	N/A	list(list(c(1052698.33061086, 1052300.77103853, 1052315.52855495, 1052316.15060094, 1052702.92804261, 1053141.5688976, 1052828.64990403, 1052698.33061086, 161778.389091596, 161581.893093526, 161640.6177136, 161643.094086602, 161801.564898267, 161994.415562436, 161840.360096276, 161778.389091596)), list(c(1054840.75578794, 1054641.82213069, 1054640.90415353, 1054838.42770861, 1054840.80598469, 105…	0	NA	NA
2	101	57699.1543532	133291428.943	Kingsbridge - Riverdale	Bronx	list(list(c(1017992.89346018, 1017812.00012119, 1017946.9998512, 1017910.15248394, 1017877.28772028, 1017705.93832543, 1017591.19249195, 1017547.30904953, 1017504.00008103, 1017401.99995694, 1017395.99996895, 1017316.99979886, 1017902.40348369, 1017988.00239386, 1017614.32072653, 1017438.99988294, 1017087.99992877, 1016855.0000667, 1016671.99977653, 1016003.99980019, 1015476.99986994, 1015487.999…	101	4.10460683914295	Low
3	102	88219.3191095	181370838.138	Northeast Bronx	Bronx	list(list(c(1025012.99031235, 1025061.48070094, 1025166.32924452, 1025166.3689426, 1025264.82871944, 1025331.60942577, 1025341.77082278, 1025138.62884061, 1025068.70115894, 1025063.00005485, 1025040.1585651, 1024935.75883952, 1024893.82486828, 1024736.00005269, 1024808.17772986, 1024917.71064727, 1024989.02874611, 1025082.5088741, 1025319.01889977, 1025444.87888427, 1025454.66495395, 1025468.0330…	102	6.969422624747792	High
4	103	59711.8719911	140772424.683	Fordham - Bronx Park	Bronx	list(list(c(1023994.4795541, 1023885.80588694, 1023779.7716502, 1023673.98741294, 1023560.32359828, 1023455.99998802, 1023347.99987595, 1023338.40540694, 1023263.00037402, 1023165.99991186, 1023035.00017385, 1022945.00002578, 1022824.9999377, 1022671.00024569, 1022641.84380794, 1022639.20962685, 1022633.38713194, 1022618.29923561, 1022596.5751977, 1022563.31935869, 1022562.57296911, 1022558.51392…	103	7.062915922389234	High
5	104	250903.372273	386573664.368	Pelham - Throgs Neck	Bronx	list(list(c(1017075.0389967, 1017075.72994019, 1017074.99995477, 1017074.66760635, 1017075.0389967, 237316.18224144, 237315.63795118, 237315.999827102, 237316.683880851, 237316.18224144)), list(c(1042709.72394769, 1042708.94278127, 1042710.04809402, 1042732.37252444, 1042716.82334295, 1042727.85514502, 1042763.76058502, 1042772.53582995, 1042807.66830561, 1043141.49834661, 1043277.6145442, 104332…	104	6.678552722228775	High
6	105	66676.0890719	106897846.11	Crotona - Tremont	Bronx	list(list(c(1007916.25514895, 1008237.86539811, 1008238.08258927, 1008248.64720069, 1008262.27742277, 1008283.15631802, 1008311.69956802, 1008341.05744894, 1008363.56626219, 1008386.54620311, 1008417.78761044, 1008449.71832086, 1008474.07686794, 1008498.82452185, 1008523.8690912, 1008549.26635011, 1008583.57008727, 1008618.36726178, 1008644.75106728, 1008671.39799561, 1008698.23980545, 1008869.95…	105	7.147446634660817	High
7	106	50241.6493241	85899564.5653	High Bridge - Morrisania	Bronx	list(list(c(1007936.99985811, 1007817.99976802, 1008050.99995819, 1008263.99986027, 1008296.99979427, 1008522.57053736, 1008523.99999644, 1008553.94252186, 1008560.71580228, 1008598.94275995, 1008602.24983995, 1008667.10863411, 1008854.82216944, 1008847.34350985, 1008785.99980052, 1008774.63433769, 1008680.00001253, 1008611.99982044, 1008583.99987644, 1008536.99997044, 1008467.99978036, 1008441.7…	106	7.171450674228596	High
8	107	62182.6747725	112809301.755	Hunts Point - Mott Haven	Bronx	list(list(c(1014093.00001328, 1014209.99977927, 1014240.00004736, 1014492.44245586, 1014747.87960902, 1014984.99986969, 1015221.82715194, 1015457.99990794, 1015693.99976403, 1015900.0000082, 1016102.99993028, 1016487.00014652, 1016840.9997666, 1016881.9996846, 1017103.01269403, 1017006.71925144, 1016542.74084869, 1016483.00015453, 1016327.89941485, 1016381.61748327, 1016384.80415669, 1016207.0000…	107	7.260910857215712	High
9	201	48036.3481455	104783568.362	Greenpoint	Brooklyn	list(list(c(1005218.26054494, 1005308.00019486, 1005307.92571995, 1005171.9998107, 1004672.99982443, 1004163.99985819, 1003807.00024411, 1003765.99966994, 1003490.99989186, 1003391.99976178, 1003227.00009178, 1002774.00001353, 1002323.99992928, 1001646.99997094, 1001348.99991077, 1001308.99999078, 1000692.99991044, 1000265.99978019, 999800.000056028, 999333.000005782, 998875.999935523, 998419.000…	201	3.7928460346756045	Low
10	202	111232.015567	175800054.95	Downtown - Heights - Slope	Brooklyn	list(list(c(992506.970022693, 992517.690145612, 993227.579801947, 993257.659794271, 992996.260054603, 992754.35994786, 992766.56005469, 992808.33359319, 993135.999932602, 993228.999746606, 993341.999848694, 993527.99980478, 993656.99987486, 993711.99976486, 993897.999720946, 994087.999997109, 994267.999965191, 994458.999911278, 994640.999875352, 994736.999683365, 994636.541222855, 994553.99972127…	202	2.727005058806563	Low
11	203	69711.014325	166226273.608	Bedford Stuyvesant - Crown Heights	Brooklyn	list(list(c(999487.000025854, 999527.999943852, 999568.999861851, 999607.999783859, 999648.999701858, 999689.999947935, 999729.999867946, 999771.000114024, 999812.000032023, 1000598.00010045, 1001384.00016886, 1002193.9998612, 1003004.99987961, 1003816.00022611, 1004627.00024453, 1005535.00039703, 1006271.99990727, 1006931.99989961, 1007032.99969761, 1007022.0000477, 1006993.00010569, 1006979.000…	203	5.458848212236764	Low
12	204	75378.4183331	155140452.123	East New York	Brooklyn	list(list(c(1021273.99975885, 1021332.99996895, 1021333.08395827, 1021559.99984303, 1021601.00008911, 1021694.92641044, 1021694.9999011, 1021941.99973519, 1022026.09110244, 1022029.99988727, 1022034.11897352, 1022152.00029944, 1022171.00026144, 1022171.0228992, 1022259.62639652, 1022430.8708047, 1022431.00006953, 1022519.99989152, 1022608.00004362, 1022695.9998676, 1022698.92407435, 1022718.00015…	204	7.020239967532006	High
13	205	100114.866691	111863509.548	Sunset Park	Brooklyn	list(list(c(984461.100287691, 984201.339980438, 983956.880167529, 983220.720222518, 983017.580208853, 982630.120353863, 982710.829838112, 982714.194988862, 982951.837886274, 983211.000097603, 984006.999817938, 984084.999990031, 984170.000148103, 984259.999968112, 984521.855743602, 984521.740258276, 984461.100287691, 183641.434276193, 182865.834121346, 182991.354211524, 182649.01434502, 182546.384…	205	6.8833487610844655	High
14	206	63216.738141	171876286.495	Borough Park	Brooklyn	list(list(c(991521.999879777, 991587.999747768, 991668.000243947, 991727.999795854, 991829.999919936, 991919.000070021, 991997.000242114, 992042.999822021, 992141.999624029, 992186.999862105, 992382.000128269, 992665.999888361, 992909.999728441, 993154.999894604, 993256.000020698, 993318.999894693, 993444.999970779, 993637.999912858, 993744.000028938, 993857.999800935, 994098.999975115, 994181.99…	206	6.326684943555551	High
15	207	73949.3505729	193737310.901	East Flatbush - Flatbush	Brooklyn	list(list(c(994544.000069365, 994673.000139445, 994808.999867439, 995081.999649525, 995040.000061601, 994997.99981752, 994897.999689445, 994844.999795437, 994792.999899447, 994760.999963447, 994737.999681354, 994619.000247449, 994974.99986352, 995609.999905854, 995907.999966025, 996657.99977836, 997212.999980688, 997980.999757022, 998750.000187531, 998725.999907449, 998703.999951437, 998679.99999…	207	5.974717840532949	High
16	208	142322.645199	359879550.091	Canarsie - Flatlands	Brooklyn	list(list(c(1012385.99981835, 1012552.00014253, 1012660.99992453, 1013145.99993877, 1013604.00033511, 1014011.99984719, 1014425.99967536, 1015418.99998595, 1015960.99988618, 1016215.00003436, 1015803.9998721, 1016020.00009628, 1016255.99995236, 1016932.9999107, 1017068.99996677, 1017713.99966103, 1017983.00010727, 1018631.99979353, 1018923.9998657, 1019220.99992786, 1019289.42662828, 1019221.2089…	208	6.608144714834554	High
17	209	73089.4572748	160398685.565	Bensonhurst - Bay Ridge	Brooklyn	list(list(c(979545.999881685, 979451.000071689, 979611.000079781, 979713.999873772, 979796.000037864, 980112.999731943, 980723.999822274, 980879.999838352, 981334.999912605, 981946.000002936, 982558.00009127, 983170.000179604, 983779.999943852, 984391.000362277, 984639.99986428, 985003.999792442, 984840.999790356, 984678.000444442, 984520.000104278, 984408.999998197, 984355.000106186, 984195.0000…	209	5.4738042240089895	Low
18	210	101869.34986	228830944.534	Coney Island - Sheepshead Bay	Brooklyn	list(list(c(1001091.00009869, 1001592.99975085, 1001808.99997503, 1002006.99990711, 1002511.99988136, 1002711.00013952, 1003215.99978569, 1003724.00008203, 1002702.00015752, 1003207.00013177, 1003711.00010802, 1004207.99977019, 1004025.99980611, 1003809.99991003, 1004060.00006619, 1004356.99980028, 1004652.99986444, 1004947.99993061, 1005244.99999277, 1005342.00012685, 1005546.00004694, 1005828.0…	210	5.782273658094619	Low
19	211	49012.8228104	106661188.868	Williamsburg - Bushwick	Brooklyn	list(list(c(1004672.99982443, 1005171.9998107, 1005307.92571995, 1005308.00019486, 1005557.99969485, 1005711.4081807, 1005808.99984902, 1005971.84958895, 1006089.43760836, 1006089.9999432, 1006198.03351977, 1006221.99967919, 1006221.91208094, 1006015.31078811, 1005905.07249153, 1005904.99998511, 1005949.96052511, 1006032.00005919, 1006138.58777252, 1006234.99998127, 1006351.36260945, 1006440.9998…	211	5.968722464013496	High
20	301	67477.6481874	98903331.3644	Washington Heights - Inwood	Manhattan	list(list(c(1005425.14234902, 1005108.68432052, 1005115.22498986, 1005124.02976227, 1005315.21671586, 1005420.64924778, 1005425.14234902, 249641.062119186, 249170.994817853, 249183.324517608, 249199.921925351, 249480.392164931, 249635.062131181, 249641.062119186)), list(c(1006101.52813536, 1006073.45338836, 1006106.45955594, 1006150.23473085, 1006132.40471402, 1006101.52813536, 250877.329331681, …	301	5.806604856712347	High
21	302	50891.4620792	61396212.4542	Central Harlem - Morningside Heights	Manhattan	list(list(c(1002429.3399417, 1002493.75910419, 1002524.84073494, 1002545.37120569, 1002546.14482619, 1002531.99984136, 1002545.84298952, 1002505.7571117, 1002493.0976882, 1002499.16985452, 1002487.17512786, 1002492.32308345, 1002480.3496822, 1002480.62395985, 1002444.06464978, 1002479.47435586, 1002502.29156744, 1002537.03559244, 1002337.99990128, 1002234.60575111, 1002214.99981919, 1001767.00038…	302	4.925928411293787	Low
22	303	53979.1927858	60897268.5793	East Harlem	Manhattan	list(list(c(1006592.46219286, 1006653.35708418, 1006314.05953445, 1005966.08450861, 1006057.80971886, 1006151.2616317, 1006238.79656161, 1006406.59478244, 1006592.46219286, 230451.813424274, 230388.42838043, 230610.412516519, 231106.616576597, 231014.639070272, 230911.756073937, 230820.502975598, 230645.576816276, 230451.813424274)), list(c(1007622.53952903, 1007326.82063228, 1007326.74681352, 10…	303	5.161169772667522	Low
23	304	46554.8650618	58271811.7607	Upper West Side	Manhattan	list(list(c(993980.999883026, 994767.99994944, 994895.000023529, 995031.999749526, 995488.731775686, 995501.657602862, 995513.68874678, 995388.067278862, 995372.000053778, 995313.23573561, 995302.999863699, 995236.000325769, 995026.836045936, 995421.999625698, 995738.264085025, 995772.765656441, 995824.000134021, 995774.133763939, 995725.507876948, 995707.000039935, 995593.553416446, 995579.99996…	304	1.9877820272481912	Low
24	305	49821.0366959	54389991.765	Upper East Side	Manhattan	list(list(c(995360.009920269, 994894.389788523, 995136.169816777, 995273.339818031, 995604.899850443, 995752.839843273, 996588.969732687, 996974.709774852, 997140.189758852, 997242.549790353, 997292.339717031, 997364.539703861, 997581.419847518, 997557.759789854, 997582.119977355, 997618.619904354, 997655.009595364, 997697.34973377, 997715.509802446, 997745.619650364, 997805.91972661, 997878.3096…	305	1.5827400661443096	Low
25	306	87605.4426086	79433506.3976	Chelsea - Clinton	Manhattan	list(list(c(986094.999907032, 986839.433785602, 986893.99994944, 987628.75471352, 987681.028887197, 988470.192335114, 988345.000000194, 989131.000068605, 989182.451737359, 989156.916355357, 989134.107673943, 989118.00206311, 989110.677274615, 989107.731742442, 989111.777338028, 989120.112623185, 989135.096517116, 989156.001330942, 989177.268020689, 989206.224983782, 989233.890938938, 989260.93287…	306	1.4271985648241654	Low
26	307	38475.1971525	48288819.1741	Gramercy Park - Murray Hill	Manhattan	list(list(c(994255.789687783, 993346.989996195, 993136.039958775, 993063.579801857, 993063.253687024, 992912.66015619, 992912.635878026, 992779.020003527, 992615.079714611, 992490.209885612, 992364.099901602, 992364.309874937, 992246.599808529, 992227.630030185, 992093.49972102, 991944.410124198, 991892.639886528, 991872.359743357, 991947.509855524, 991955.64665027, 991969.589863852, 991393.79967…	307	1.166957176205152	Low
27	308	50948.8257284	40239113.0007	Greenwich Village - Soho	Manhattan	list(list(c(980850.740382448, 981664.340461269, 981667.97726503, 981808.999948859, 981976.999940947, 982318.000243187, 982763.000009358, 982787.817216948, 982820.999893352, 982836.393235281, 983551.000073776, 983476.999893695, 983583.000337854, 983688.208132699, 983763.780160025, 983845.000141948, 983947.00026603, 984050.000060022, 984151.000186116, 984257.999972105, 984346.000124186, 984372.9997…	308	1.4215054693423181	Low
28	309	34713.2093398	57320385.4424	Union Square - Lower East Side	Manhattan	list(list(c(987085.999893531, 987654.561420441, 987768.999839857, 987892.999919936, 988011.982949689, 988219.999922112, 988411.999866188, 988660.99969627, 988543.000260353, 989164.000002608, 989830.000311032, 990382.597631022, 990421.989940688, 991067.430250853, 991315.999963686, 991419.000085771, 991497.622303858, 991570.477145031, 991608.059747025, 992005.449700281, 992029.249849528, 992209.389…	309	3.1249357144874677	Low
29	310	50752.7351234	35132269.3351	Lower Manhattan	Manhattan	list(list(c(979738.860060275, 980257.574245945, 980295.60894677, 980445.822229028, 980449.420318946, 980464.810380027, 980480.150244355, 980493.270296857, 980515.790264949, 980524.156718031, 980565.767527193, 980552.590388194, 980748.850166276, 980753.164790198, 980780.517753854, 980785.239857271, 980796.999676272, 980813.999970362, 980583.999774188, 980407.999798104, 980165.290637866, 980129.831…	310	1.9730338250149235	Low
30	401	72324.7628153	192302041.447	Long Island City - Astoria	Queens	list(list(c(1010873.50940503, 1010985.11941803, 1011273.88918169, 1011373.7390476, 1011373.74298461, 1011374.00020194, 1013121.99965869, 1013923.0000252, 1013692.92043287, 1013074.00008278, 1012475.99996644, 1011856.99989212, 1011498.99995194, 1011460.99969986, 1011388.99984387, 1011340.00026993, 1011202.99988778, 1011003.9999577, 1010962.29794136, 1010923.99978961, 1010700.99990752, 1010498.9999…	401	4.53948013379706	Low
31	402	116570.277413	324654856.595	West Queens	Queens	list(list(c(1015258.11185628, 1015348.37151827, 1015465.49234703, 1015550.20772877, 1015622.47956586, 1015709.70478511, 1015772.01240328, 1015884.17589286, 1015946.48383911, 1016051.15554577, 1016113.45824268, 1016185.72909552, 1016198.18576352, 1016404.96848644, 1016496.53096735, 1016514.57653494, 1016706.38159752, 1017072.50488102, 1017192.04105927, 1017236.83591719, 1017265.83618727, 1017321.0…	402	6.907508393192533	High
32	403	125334.924243	362299498.671	Flushing - Clearview	Queens	list(list(c(1028750.2987826, 1028755.28072803, 1028749.99989869, 1028750.11735253, 1028750.2987826, 218048.263100192, 218040.746382937, 218047.99997735, 218048.354963526, 218048.263100192)), list(c(1034126.62858111, 1036007.47849394, 1036119.8985447, 1036264.05868945, 1036298.72856762, 1036438.84836611, 1036481.63863486, 1036670.24849387, 1036836.98864594, 1037201.31862594, 1037390.93865353, 1038…	403	5.963888556410092	High
33	404	70215.8330846	214568819.413	Bayside - Little Neck	Queens	list(list(c(1057651.61302711, 1057929.94645995, 1057956.00021361, 1058192.00006969, 1058506.00009786, 1058639.18683936, 1058721.36777736, 1058775.96543719, 1058952.00019011, 1059004.58801144, 1059118.65766519, 1059395.78768836, 1059537.92749594, 1059669.99973837, 1059808.64447419, 1059984.54766569, 1060273.66782236, 1060500.67032111, 1060825.00005302, 1060825.28187661, 1060825.34782135, 1060964.0…	404	4.801126771856495	Low
34	405	87164.9910206	265270297.688	Ridgewood - Forest Hills	Queens	list(list(c(1027432.99990803, 1027491.99979003, 1027546.29036386, 1027594.99991211, 1027729.83560044, 1027919.43069369, 1027967.55855019, 1028015.00005636, 1028137.99981035, 1028214.65221611, 1028357.00002852, 1028508.39145802, 1028663.00040078, 1028729.08589852, 1028950.2160337, 1028977.5483281, 1029127.64710927, 1029215.99995095, 1029365.99965094, 1029673.99969111, 1030401.99987553, 1029855.999…	405	5.108026119053427	Low
35	406	61672.8253216	153432076.319	Fresh Meadows	Queens	list(list(c(1045675.00016935, 1045887.00040153, 1046098.99997753, 1046272.99995761, 1046335.9998316, 1046343.47914736, 1046360.99978161, 1046404.00002369, 1046441.00880794, 1046479.71312685, 1046713.81731744, 1046742.22802177, 1046943.49861661, 1046979.41488336, 1047197.00007811, 1047388.11255677, 1047590.4582807, 1047622.82895085, 1047809.78625411, 1047964.99985445, 1047570.99998628, 1047360.999…	406	6.044673070074148	High
36	407	123610.729914	272526503.49	Southwest Queens	Queens	list(list(c(1024164.5287547, 1024027.28001344, 1023858.27280553, 1023858.23770061, 1023544.80197577, 1024067.53879119, 1024164.5287547, 176334.724480182, 176168.426584437, 176492.517799765, 176492.587681517, 177093.632083103, 176713.484221354, 176334.724480182)), list(c(1023319.49894869, 1023544.78721203, 1023246.28584053, 1023123.60990478, 1023319.49894869, 177491.734305277, 177093.655048937, 17…	407	6.838116921133936	High
37	408	123620.44833	364549867.528	Jamaica	Queens	list(list(c(1051427.40172228, 1051482.72739902, 1051237.87454228, 1051427.40172228, 176505.76941368, 176465.219954103, 176643.982719943, 176505.76941368)), list(c(1053775.00004545, 1053858.99987744, 1053945.00003353, 1054032.99985753, 1054113.00002562, 1054199.99985161, 1054289.0000017, 1054368.99984169, 1054454.99999778, 1054546.00014386, 1054630.99997386, 1054757.94132103, 1054769.99969585, 105…	408	7.1616366383478605	High
38	409	129288.280297	361601679.269	Southeast Queens	Queens	list(list(c(1063633.54627319, 1063672.12460811, 1063700.98183386, 1063748.99978244, 1063842.66790219, 1063876.91094394, 1063911.77307895, 1064310.23652086, 1064353.48774669, 1065195.95784652, 1065814.26369652, 1065902.08701169, 1065926.1046802, 1066088.72705835, 1066405.99971777, 1066541.34295103, 1066605.31231128, 1066765.46126918, 1066916.0000101, 1066987.04579978, 1067000.56775436, 1067038.473…	409	6.356972279069731	High
39	410	232823.135817	265728844.072	Rockaway	Queens	list(list(c(1048934.9080196, 1049439.21803461, 1049430.74823527, 1049457.1080907, 1049601.72820827, 1049892.59803335, 1050005.63816161, 1050238.64786619, 1050407.42804044, 1050602.48801777, 1050818.36783536, 1050390.98811269, 1050444.60808419, 1050892.95823736, 1051027.60790244, 1051070.92802578, 1051634.51810594, 1052220.09797153, 1052226.62814219, 1052226.80071403, 1052315.52855495, 1052300.771…	410	6.3423430533518745	High
40	501	86322.5902046	164519524.446	Port Richmond	Staten Island	list(list(c(954321.144819692, 954334.999778852, 955208.000001356, 955114.823350444, 955095.367680699, 955066.131190613, 955033.089590028, 954682.000069112, 954735.999961108, 954812.999807104, 954850.000061199, 954943.999873191, 954990.999779195, 955165.699889109, 955199.000019357, 955227.999961361, 955255.999905363, 955377.822496355, 955380.370391518, 955236.088527858, 955213.828073695, 954966.39…	501	6.190481186406161	High
41	502	107053.88665	327243680.038	Stapleton - St. George	Staten Island	list(list(c(962625.460888192, 963085.550847277, 963402.050870448, 963577.767710611, 963309.031043366, 963448.64100036, 963622.729891032, 963615.380496278, 963814.740989938, 963909.300840199, 964139.230826527, 964311.029695526, 964290.910641268, 964512.620827779, 964512.896745861, 964700.888823941, 964772.360793859, 964969.800359607, 965006.029617861, 965000.879693776, 965004.930538699, 965009.906…	502	5.153013990397939	Low
42	503	117827.805092	413108024.388	Willowbrook	Staten Island	list(list(c(928508.201695025, 928963.751636937, 929236.201879442, 929463.381871268, 928932.661476031, 928829.722049356, 929415.911821857, 929047.23178494, 928864.522832781, 928672.481222108, 927987.517040864, 928075.752100602, 928069.609396353, 928037.635050863, 928066.921737686, 928508.201695025, 163120.884766191, 162955.454650849, 163050.554854348, 162437.864806771, 161315.724662602, 160385.444…	503	4.913086113507743	Low
43	504	175067.70894	731130742.266	South Beach - Tottenville	Staten Island	list(list(c(927254.101841033, 926548.83389461, 926727.221989274, 926916.501794443, 926949.977121189, 926969.509234354, 927553.332213685, 928096.962031946, 928839.081938773, 928678.061919615, 928497.651847363, 927254.101841033, 148338.335263103, 148238.166500181, 149054.015262187, 149961.27525869, 150222.426639274, 150319.039635018, 150649.675128609, 150568.654949442, 150290.415020347, 149919.2753…	504	4.51587752058039	Low
