# Supplementary material for: Neighborhood-level disparities and subway utilization during the COVID-19 pandemic in New York City
Source: Nat Commun. 2021 Jun 17;12:3692. doi: 10.1038/s41467-021-24088-7 (PMC8211826; doi:10.1038/s41467-021-24088-7)
Supplement: Supplementary file 4 — Source Data [file 41467_2021_24088_MOESM4_ESM.zip › sfig5_b.csv]

ca	station.name	geometry
A002	59 ST	c(993201.61273423, 217185.537062315)
A006	5 AV/59 ST	c(991626.245083226, 217954.842614587)
A007	5 AV/59 ST	c(991626.245083226, 217954.842614587)
A010	57 ST-7 AV	c(989611.280549508, 217898.206477462)
A011	57 ST-7 AV	c(989611.280549508, 217898.206477462)
A013	49 ST	c(988651.463736355, 216216.252821637)
A014	49 ST	c(988651.463736355, 216216.252821637)
A015	49 ST	c(988651.463736355, 216216.252821637)
A016	49 ST	c(988651.463736355, 216216.252821637)
A021	TIMES SQ-42 ST	c(987989.043975587, 214673.557310095)
A022	34 ST-HERALD SQ	c(987602.882291422, 212351.975083982)
A025	34 ST-HERALD SQ	c(987602.882291422, 212351.975083982)
A027	28 ST	c(987386.119079525, 210909.555362638)
A029	28 ST	c(987386.119079525, 210909.555362638)
A030	23 ST	c(987210.92330703, 209245.265380639)
A031	23 ST	c(987210.92330703, 209245.265380639)
A033	14 ST-UNION SQ	c(986830.689863754, 206997.29604661)
A034	14 ST-UNION SQ	c(986830.689863754, 206997.29604661)
A035	14 ST-UNION SQ	c(986830.689863754, 206997.29604661)
A037	14 ST-UNION SQ	c(986830.689863754, 206997.29604661)
A038	8 ST-NYU	c(986271.842847202, 205362.124094606)
A039	8 ST-NYU	c(986271.842847202, 205362.124094606)
A041	PRINCE ST	c(984891.948016863, 203170.232743831)
A042	PRINCE ST	c(984891.948016863, 203170.232743831)
A043	CANAL ST	c(983979.17260627, 201117.221875728)
A046	CANAL ST	c(983979.17260627, 201117.221875728)
A047	CITY HALL	c(982245.098668586, 199073.044713788)
A049	CORTLANDT ST	c(981185.982397828, 198190.018590713)
A050	CORTLANDT ST	c(981185.982397828, 198190.018590713)
A052	CORTLANDT ST	c(981185.982397828, 198190.018590713)
A053	CORTLANDT ST	c(981185.982397828, 198190.018590713)
A054	RECTOR ST	c(980537.334678902, 196936.813321423)
A055	RECTOR ST	c(980537.334678902, 196936.813321423)
A058	WHITEHALL S-FRY	c(980650.229447435, 195428.47018534)
A060	WHITEHALL S-FRY	c(980650.229447435, 195428.47018534)
A061	DELANCEY/ESSEX	c(987628.289800581, 201001.96256034)
A064	BOWERY	c(985909.297258164, 201706.76408714)
A066	CANAL ST	c(984160.46278692, 200948.171122285)
A069	CHAMBERS ST	c(983164.105376017, 199099.582346655)
A071	CHAMBERS ST	c(983164.105376017, 199099.582346655)
A077	FULTON ST	c(982036.797120522, 197926.151063587)
A081	FULTON ST	c(982036.797120522, 197926.151063587)
A082	FULTON ST	c(982036.797120522, 197926.151063587)
A083	BROAD ST	c(981185.792876128, 196687.885413302)
A084	BROAD ST	c(981185.792876128, 196687.885413302)
A085	BROAD ST	c(981185.792876128, 196687.885413302)
B004	7 AV	c(991873.950364326, 185989.627724095)
B009	PARK PLACE	c(995957.318483578, 185167.140608555)
B010	BOTANIC GARDEN	c(995690.39841922, 183559.960255113)
B012	PROSPECT PARK	c(994739.194750913, 180315.916630556)
B013	PROSPECT PARK	c(994739.194750913, 180315.916630556)
B014	PARKSIDE AV	c(995008.257437574, 177932.236645793)
B015	CHURCH AV	c(994562.516522968, 176271.073505644)
B016	CHURCH AV	c(994562.516522968, 176271.073505644)
B017	BEVERLEY ROAD	c(994098.964994907, 173898.380858333)
B018	CORTELYOU RD	c(994278.146304995, 172777.419124919)
B019	NEWKIRK PLAZA	c(994576.836991467, 170647.688024249)
B020	AVENUE H	c(994887.245822912, 168500.115036142)
B021	AVENUE J	c(995126.357100754, 166993.365743653)
B022	AVENUE M	c(995532.625664487, 164275.675593476)
B023	KINGS HWY	c(995975.051081444, 161041.76174269)
B024	KINGS HWY	c(995975.051081444, 161041.76174269)
B024A	KINGS HWY	c(995975.051081444, 161041.76174269)
B025	AVENUE U	c(996492.109634829, 157623.18311232)
B026	NECK RD	c(996722.250269053, 156139.401978077)
B027	SHEEPSHEAD BAY	c(996980.188436993, 153070.458818335)
B028	SHEEPSHEAD BAY	c(996980.188436993, 153070.458818335)
B029	BRIGHTON BEACH	c(994859.849904883, 149845.529503198)
B031	BRIGHTON BEACH	c(994859.849904883, 149845.529503198)
B032	OCEAN PKWY	c(992994.163066803, 149238.915319036)
B034	OCEAN PKWY	c(992994.163066803, 149238.915319036)
C001	BOROUGH HALL	c(986981.250026049, 191538.045126626)
C003	JAY ST-METROTEC	c(988150.412167491, 191457.323593377)
C004	JAY ST-METROTEC	c(988150.412167491, 191457.323593377)
C008	DEKALB AV	c(989283.910315306, 190885.534960322)
C009	ATL AV-BARCLAY	c(990513.329763746, 188499.829107237)
C010	UNION ST	c(988927.933259601, 186036.244664001)
C011	UNION ST	c(988927.933259601, 186036.244664001)
C012	4AV-9 ST	c(987368.856211604, 183492.252536965)
C014	PROSPECT AV	c(986231.921168681, 181713.482467711)
C015	PROSPECT AV	c(986226.09623025, 181701.459163076)
C016	25 ST	c(984788.521119157, 179907.433304162)
C017	25 ST	c(984820.427752428, 179888.853305248)
C018	36 ST	c(983285.245971845, 177965.214630927)
C019	45 ST	c(981451.200554968, 175675.92182486)
C020	53 ST	c(980355.428175398, 174252.645467014)
C021	59 ST	c(979262.330711943, 172965.676923543)
C022	59 ST	c(979262.330711943, 172965.676923543)
C023	BAY RIDGE AV	c(977752.24424976, 170604.829873498)
C024	77 ST	c(977167.997313927, 168694.827389985)
C025	86 ST	c(976374.979054808, 166149.521271953)
C026	86 ST	c(976374.979054808, 166149.521271953)
C027	BAY RIDGE-95 ST	c(975653.539198615, 163930.653723945)
C028	BAY RIDGE-95 ST	c(975653.539198615, 163930.653723945)
D001	8 AV	c(980997.933471132, 170628.224662879)
D002	8 AV	c(980997.933471132, 170628.224662879)
D003	FT HAMILTON PKY	c(982754.751809734, 169322.669985955)
D004	FT HAMILTON PKY	c(982754.751809734, 169322.669985955)
D005	NEW UTRECHT AV	c(985184.926554454, 167133.40297911)
D006	NEW UTRECHT AV	c(985184.926554454, 167133.40297911)
D008	18 AV	c(986918.392410763, 165424.475930965)
D009	20 AV	c(988389.936285251, 164202.367111601)
D010	BAY PKWY	c(989245.143650016, 162247.189222096)
D011	BAY PKWY	c(989245.143650016, 162247.189222096)
D012	KINGS HWY	c(989618.114374276, 159318.452646532)
D015	AVENUE U	c(989982.154524372, 156955.883843081)
D016	86 ST	c(990292.510657153, 155205.010815897)
E001	9 AV	c(985762.119264909, 174756.609591511)
E003	FT HAMILTON PKY	c(985851.606867388, 172763.380772754)
E004	50 ST	c(985702.953556813, 171072.893797972)
E005	55 ST	c(985506.541708077, 169316.827249193)
E009	71 ST	c(984571.478484462, 165008.999604902)
E011	79 ST	c(984070.921852898, 162795.716328338)
E012	18 AV	c(983755.20339005, 160771.889728945)
E013	20 AV	c(984678.732955593, 159620.618794793)
E014	BAY PKWY	c(985965.839378751, 158564.130891952)
E015	25 AV	c(987872.669362451, 157097.929522874)
E016	BAY 50 ST	c(988796.930518731, 153821.342156409)
G001	CONEY IS-STILLW	c(989465.519225795, 149647.768619059)
G009	CONEY IS-STILLW	c(989465.519225795, 149647.768619059)
G011	W 8 ST-AQUARIUM	c(990937.936838818, 149185.0718915)
G015	W 8 ST-AQUARIUM	c(990937.936838818, 149185.0718915)
H001	8 AV	c(983666.954568282, 209019.93478685)
H003	6 AV	c(985109.089024004, 207912.374801765)
H005	3 AV	c(987806.016239447, 206417.039403338)
H006	3 AV	c(987806.016239447, 206417.039403338)
H007	1 AV	c(989316.621265802, 205564.043758501)
H007A	1 AV	c(989316.621265802, 205564.043758501)
H008	1 AV	c(989316.621265802, 205564.043758501)
H009	BEDFORD AV	c(996276.994385974, 200589.733439107)
H012	LORIMER ST	c(997669.816093273, 199364.126651994)
H013	GRAHAM AV	c(999745.49622147, 199625.858724859)
H014	GRAHAM AV	c(999745.49622147, 199625.858724859)
H015	GRAND ST	c(1000698.14020358, 198636.96379049)
H016	GRAND ST	c(1000698.14020358, 198636.96379049)
H017	MONTROSE AV	c(1000883.49344015, 197185.233824807)
H019	MORGAN AV	c(1002781.73960803, 196552.309274934)
H022	JEFFERSON ST	c(1005619.28977229, 196732.433324829)
H023	DEKALB AV	c(1006863.71878778, 195714.528743104)
H026	MYRTLE-WYCKOFF	c(1008703.4995499, 194210.899818718)
H027	MYRTLE-WYCKOFF	c(1008703.4995499, 194210.899818718)
H028	HALSEY ST	c(1010864.88489729, 192719.419617179)
H030	HALSEY ST	c(1010864.88489729, 192719.419617179)
H032	WILSON AV	c(1010873.75289577, 190194.260916879)
H033	BUSHWICK AV	c(1010459.61118176, 187964.84397401)
H035	ATLANTIC AV	c(1011206.32686124, 185392.769546252)
H037	SUTTER AV	c(1011422.95949085, 183163.319074216)
H038	LIVONIA AV	c(1011869.95296779, 181132.691776015)
H039	NEW LOTS	c(1012141.72880058, 179292.051516277)
H040	EAST 105 ST	c(1012121.26129822, 176332.591897993)
H041	CANARSIE-ROCKAW	c(1011491.87699856, 174887.31898835)
J001	MARCY AV	c(995963.365237041, 197360.155552652)
J002	MARCY AV	c(995963.365237041, 197360.155552652)
J003	HEWES ST	c(997147.473030273, 196856.886924424)
J005	LORIMER ST	c(998837.731748316, 195714.211305305)
J007	FLUSHING AV	c(1000427.05765627, 194399.622566591)
J009	MYRTLE AV	c(1002082.10512993, 193315.807175421)
J012	KOSCIUSZKO ST	c(1003987.15824049, 191882.914647307)
J013	GATES AV	c(1005803.33076776, 190544.81867683)
J016	HALSEY ST	c(1007452.95474971, 189277.743493392)
J017	CHAUNCEY ST	c(1009078.55445767, 188075.971059871)
J020	ALABAMA AV	c(1012300.75562957, 185980.942228198)
J021	VAN SICLEN AV	c(1014282.19579408, 186315.214265483)
J022	CLEVELAND ST	c(1016233.69666382, 187017.216643703)
J023	NORWOOD AV	c(1017512.34889229, 187623.719984349)
J024	CRESCENT ST	c(1019261.34895561, 188213.111950142)
J025	CYPRESS HILLS	c(1019590.87651264, 190667.712624709)
J028	75 ST-ELDERTS	c(1021095.69967617, 191170.901816216)
J030	85 ST-FOREST PK	c(1023031.90641774, 191532.41631223)
J031	WOODHAVEN BLVD	c(1025411.11497127, 192105.41460497)
J032	WOODHAVEN BLVD	c(1025411.11497127, 192105.41460497)
J034	104 ST	c(1027418.5110942, 192589.086070456)
J035	111 ST	c(1029627.63819134, 193402.289874425)
J037	121 ST	c(1031835.96808693, 194547.234240093)
JFK01	HOWARD BCH JFK	c(1031332.14585016, 179951.21099589)
JFK02	HOWARD BCH JFK	c(1031332.14585016, 179951.21099589)
JFK03	JFK JAMAICA CT1	c(1044649.19063313, 173956.84653966)
K017	CENTRAL AV	c(1004455.8795661, 193465.948038766)
K019	KNICKERBOCKER	c(1006520.25218196, 193829.532539748)
K022	SENECA AVE	c(1009820.86910769, 195338.194480368)
K024	FOREST AVE	c(1011123.10080632, 195932.001199371)
K025	FRESH POND RD	c(1013109.4786672, 196574.408523055)
K026	METROPOLITAN AV	c(1014862.12700344, 198460.871450185)
N001	INWOOD-207 ST	c(1006398.39852585, 255540.001221475)
N002A	INWOOD-207 ST	c(1006398.39852585, 255540.001221475)
N003	DYCKMAN ST	c(1004446.84560358, 254533.08392751)
N006A	190 ST	c(1002454.32260956, 252249.286187143)
N007A	181 ST	c(1001411.42408616, 249575.738410821)
N009	181 ST	c(1001411.42408616, 249575.738410821)
N010	175 ST	c(1000937.77592896, 248002.56024714)
N011	175 ST	c(1000937.77592896, 248002.56024714)
N012	168 ST	c(1000826.53777258, 245601.134074193)
N013	168 ST	c(1000826.53777258, 245601.134074193)
N016A	163 ST-AMSTERDM	c(1000881.14509887, 243844.701106563)
N017	155 ST	c(1000443.03688728, 241874.798476874)
N019	145 ST	c(999684.451903983, 239774.2669795)
N020	145 ST	c(999684.451903983, 239774.2669795)
N022	135 ST	c(998741.640046843, 237265.229713396)
N023	135 ST	c(998741.640046843, 237265.229713396)
N024	135 ST	c(998741.640046843, 237265.229713396)
N025	125 ST	c(997430.455697552, 234770.238121877)
N026	125 ST	c(997430.455697552, 234770.238121877)
N029	116 ST	c(996754.20402937, 232589.69642756)
N030	116 ST	c(996754.20402937, 232589.69642756)
N034	CATHEDRAL PKWY	c(995822.565204077, 230973.407454085)
N035	CATHEDRAL PKWY	c(995822.565204077, 230973.407454085)
N037	103 ST	c(994937.887397267, 229321.835641621)
N039	96 ST	c(994029.540621084, 227699.798871132)
N040	96 ST	c(994029.540621084, 227699.798871132)
N043	86 ST	c(992847.932429931, 225574.553339388)
N044	81 ST-MUSEUM	c(991963.115017588, 223975.922368158)
N045	81 ST-MUSEUM	c(991963.115017588, 223975.922368158)
N046	72 ST	c(990786.966169031, 221829.65107054)
N049	59 ST COLUMBUS	c(989266.148544293, 219120.470215719)
N051	59 ST COLUMBUS	c(989266.148544293, 219120.470215719)
N056	50 ST	c(988131.343089284, 217054.129536189)
N057	50 ST	c(988131.343089284, 217054.129536189)
N060	42 ST-PORT AUTH	c(987079.434998752, 215182.771139618)
N062	42 ST-PORT AUTH	c(987079.434998752, 215182.771139618)
N062A	42 ST-PORT AUTH	c(987079.434998752, 215182.771139618)
N063	42 ST-PORT AUTH	c(987079.434998752, 215182.771139618)
N063A	42 ST-PORT AUTH	c(987079.434998752, 215182.771139618)
N067	34 ST-PENN STA	c(986063.103700476, 213340.608975609)
N068	34 ST-PENN STA	c(986063.103700476, 213340.608975609)
N069	34 ST-PENN STA	c(986063.103700476, 213340.608975609)
N070	34 ST-PENN STA	c(986063.103700476, 213340.608975609)
N071	34 ST-PENN STA	c(986063.103700476, 213340.608975609)
N072	34 ST-PENN STA	c(986063.103700476, 213340.608975609)
N073	34 ST-PENN STA	c(986063.103700476, 213340.608975609)
N075	23 ST	c(984802.794196092, 211036.875254048)
N076	23 ST	c(984802.794196092, 211036.875254048)
N077	23 ST	c(984802.794196092, 211036.875254048)
N078	14 ST	c(983666.954568282, 209019.93478685)
N080	W 4 ST-WASH SQ	c(984095.074999763, 206055.362781418)
N083	W 4 ST-WASH SQ	c(984095.074999763, 206055.362781418)
N086	SPRING ST	c(983244.697701358, 203851.54395688)
N087	SPRING ST	c(983244.697701358, 203851.54395688)
N089	CANAL ST	c(982798.334492758, 201902.39638578)
N090	CANAL ST	c(982798.334492758, 201902.39638578)
N091	CHAMBERS ST	c(981876.154634916, 199526.304984062)
N092	CHAMBERS ST	c(981876.154634916, 199526.304984062)
N094	WORLD TRADE CTR	c(981531.21911154, 198880.383389265)
N095	FULTON ST	c(982036.797120522, 197926.151063587)
N095A	FULTON ST	c(982036.797120522, 197926.151063587)
N098	FULTON ST	c(982036.797120522, 197926.151063587)
N100	HIGH ST	c(986891.40426118, 194056.281033832)
N101	HIGH ST	c(986891.40426118, 194056.281033832)
N102	JAY ST-METROTEC	c(987760.224084093, 191514.099460731)
N103	JAY ST-METROTEC	c(987760.224084093, 191514.099460731)
N108	HOYT-SCHER	c(988278.478182529, 190103.132496195)
N110	LAFAYETTE AV	c(991486.312090397, 189267.740785026)
N111	CLINTON-WASH AV	c(993724.845471837, 188209.406101349)
N112A	CLINTON-WASH AV	c(993724.845471837, 188209.406101349)
N113	FRANKLIN AV	c(996438.271745622, 187444.067679856)
N114	FRANKLIN AV	c(996438.271745622, 187444.067679856)
N116	NOSTRAND AV	c(998027.694422741, 187172.034657635)
N117	NOSTRAND AV	c(998027.694422741, 187172.034657635)
N118	KINGSTON-THROOP	c(1000653.880507, 186995.508988928)
N119	KINGSTON-THROOP	c(1000653.880507, 186995.508988928)
N120	UTICA AV	c(1003503.4289451, 186763.700818864)
N120A	UTICA AV	c(1003503.4289451, 186763.700818864)
N121B	RALPH AV	c(1006217.33962895, 186596.954359843)
N122	ROCKAWAY AV	c(1008675.54869476, 186433.53157585)
N123B	ROCKAWAY AV	c(1008675.54869476, 186433.53157585)
N124	BROADWAY JCT	c(1010838.84542394, 186613.595175717)
N125	LIBERTY AV	c(1012944.53476098, 185050.833656619)
N126	VAN SICLEN AVE	c(1014641.83511427, 184409.492610199)
N127	SHEPHERD AV	c(1017325.49279921, 184913.949590287)
N128	EUCLID AV	c(1019735.62241156, 185362.195524393)
N129	GRANT AV	c(1021591.45772407, 185993.444405536)
N130	80 ST	c(1023369.7733143, 186820.355190121)
N131	80 ST	c(1023369.7733143, 186820.355190121)
N133	88 ST	c(1025440.84309537, 187001.570800519)
N134	ROCKAWAY BLVD	c(1027559.25663464, 187213.651033931)
N135	ROCKAWAY BLVD	c(1027559.25663464, 187213.651033931)
N137	104 ST	c(1029284.1128411, 187696.244540352)
N138	111 ST	c(1030793.87644539, 188653.269235083)
N139	111 ST	c(1030793.87644539, 188653.269235083)
N141	OZONE PK LEFFRT	c(1032863.91686941, 189244.258506319)
N181	AQUEDUCT N.COND	c(1030284.43172815, 182775.666687354)
N181A	AQUEDUCT RACETR	c(1030293.31790051, 182770.947246213)
N182	HOWARD BCH JFK	c(1031332.14585016, 179951.21099589)
N183	BROAD CHANNEL	c(1035320.62919644, 161093.281960303)
N184	BEACH 90 ST	c(1035998.58088835, 153567.367473031)
N185	BEACH 98 ST	c(1034206.50362836, 152646.249110957)
N186	BEACH 105 ST	c(1032461.67256748, 151924.278668816)
N187	ROCKAWAY PARK B	c(1029400.2934793, 150793.36774957)
N191	BEACH 67 ST	c(1040627.04366373, 154610.517162518)
N192	BEACH 60 ST	c(1042991.4909439, 155150.578008087)
N193	BEACH 44 ST	c(1046340.06955988, 155479.501117794)
N194	BEACH 36 ST	c(1048626.14859533, 156274.939049998)
N195	BEACH 25 ST	c(1050474.89989256, 158013.004616423)
N196	FAR ROCKAWAY	c(1052175.20293775, 159418.530807781)
N202	155 ST	c(1001233.00398882, 241650.543198195)
N203	161/YANKEE STAD	c(1004802.47919182, 240907.873536108)
N205	161/YANKEE STAD	c(1004802.47919182, 240907.873536108)
N206	167 ST	c(1006822.40939405, 243053.793173845)
N207	167 ST	c(1006822.40939405, 243053.793173845)
N208	170 ST	c(1008224.79312325, 245069.196399947)
N209	170 ST	c(1008224.79312325, 245069.196399947)
N210	174-175 STS	c(1009113.03114651, 247471.44118287)
N212	174-175 STS	c(1009113.03114651, 247471.44118287)
N213	TREMONT AV	c(1010464.77976728, 249081.418271297)
N215	182-183 STS	c(1011720.89914013, 251187.957067517)
N217	FORDHAM RD	c(1011624.35578385, 253635.476086393)
N218	FORDHAM RD	c(1011624.35578385, 253635.476086393)
N220	KINGSBRIDGE RD	c(1013710.58781824, 255157.581785754)
N221	KINGSBRIDGE RD	c(1013710.58781824, 255157.581785754)
N222	BEDFORD PK BLVD	c(1015523.80591244, 257364.837636089)
N223	BEDFORD PK BLVD	c(1015523.80591244, 257364.837636089)
N224	NORWOOD 205 ST	c(1017748.38437609, 258023.987673021)
N225	NORWOOD 205 ST	c(1017748.38437609, 258023.987673021)
N300	7 AV	c(989349.925498027, 217213.932850048)
N301	7 AV	c(989349.925498027, 217213.932850048)
N303	5 AV/53 ST	c(991121.465262667, 216231.39983344)
N304	5 AV/53 ST	c(991121.465262667, 216231.39983344)
N305	LEXINGTON AV/53	c(992810.029672451, 215266.819379783)
N305A	LEXINGTON AV/53	c(992810.029672451, 215266.819379783)
N306	LEXINGTON AV/53	c(992810.029672451, 215266.819379783)
N307	COURT SQ-23 ST	c(999458.600880459, 211527.28838247)
N309A	QUEENS PLAZA	c(1001652.11197662, 212144.847708806)
N310	QUEENS PLAZA	c(1001652.11197662, 212144.847708806)
N311	36 ST	c(1003993.61183356, 213265.868488546)
N312	36 ST	c(1003993.61183356, 213265.868488546)
N314	STEINWAY ST	c(1006209.63808247, 215032.599487386)
N315	STEINWAY ST	c(1006209.63808247, 215032.599487386)
N316	46 ST	c(1008260.79524799, 214833.430525673)
N316A	46 ST	c(1008260.79524799, 214833.430525673)
N317	46 ST	c(1008260.79524799, 214833.430525673)
N318	NORTHERN BLVD	c(1010301.19239463, 213591.703306722)
N319	NORTHERN BLVD	c(1010301.19239463, 213591.703306722)
N322	65 ST	c(1012377.18837332, 212415.404750999)
N323	JKSN HT-ROOSVLT	c(1014352.42322261, 211321.862339081)
N324	JKSN HT-ROOSVLT	c(1014352.42322261, 211321.862339081)
N325A	ELMHURST AV	c(1016946.91109241, 209791.37989426)
N327	GRAND-NEWTOWN	c(1018269.53867144, 207808.680904285)
N329	WOODHAVEN BLVD	c(1020483.97127969, 206384.433002998)
N329A	WOODHAVEN BLVD	c(1020483.97127969, 206384.433002998)
N330	63 DR-REGO PARK	c(1022605.68565162, 205217.8232783)
N330C	63 DR-REGO PARK	c(1022605.68565162, 205217.8232783)
N331	67 AV	c(1025096.63686152, 203980.608570907)
N332	67 AV	c(1025096.63686152, 203980.608570907)
N333	FOREST HILLS 71	c(1027383.61487096, 202242.69503868)
N333A	FOREST HILLS 71	c(1027383.61487096, 202242.69503868)
N333B	FOREST HILLS 71	c(1027383.61487096, 202242.69503868)
N334B	75 AV	c(1029372.40615738, 201078.991852703)
N335	KEW GARDENS	c(1031106.09983454, 199612.927635427)
N336	KEW GARDENS	c(1031106.09983454, 199612.927635427)
N337	BRIARWOOD	c(1033989.24125252, 197698.637185732)
N338	SUTPHIN BLVD	c(1036773.21725914, 196335.34294307)
N338B	SUTPHIN BLVD	c(1036773.21725914, 196335.34294307)
N339	PARSONS BLVD	c(1038777.69640345, 197122.343468807)
N339A	PARSONS BLVD	c(1038777.69640345, 197122.343468807)
N340	169 ST	c(1041471.73141182, 198183.280326631)
N340A	169 ST	c(1041471.73141182, 198183.280326631)
N342	JAMAICA 179 ST	c(1044182.54591469, 198977.867770778)
N343	JAMAICA 179 ST	c(1044182.54591469, 198977.867770778)
N400A	COURT SQ	c(999458.600880459, 211527.28838247)
N401	21 ST	c(998139.256244967, 210330.031105835)
N405	GREENPOINT AV	c(996881.13558631, 205720.913047139)
N408A	NASSAU AV	c(997756.629427089, 203274.536356213)
N409	METROPOLITAN AV	c(997669.816093273, 199364.126651994)
N412	BROADWAY	c(998016.28721701, 196531.652738543)
N414	FLUSHING AV	c(998035.215564031, 194445.510181654)
N414A	FLUSHING AV	c(998035.215564031, 194445.510181654)
N415	MYRTLE-WILLOUGH	c(998379.717683569, 192330.410007343)
N416	MYRTLE-WILLOUGH	c(998379.717683569, 192330.410007343)
N417	BEDFORD-NOSTRAN	c(997156.932569629, 190532.856784031)
N418	BEDFORD-NOSTRAN	c(997156.932569629, 190532.856784031)
N419	CLASSON AV	c(995336.153696793, 190247.416458411)
N420B	CLINTON-WASH AV	c(993473.448435352, 189979.948825589)
N422	FULTON ST	c(991087.401123672, 189617.381213107)
N500	47-50 STS ROCK	c(989427.542297602, 215674.643240074)
N501	47-50 STS ROCK	c(989427.542297602, 215674.643240074)
N501A	47-50 STS ROCK	c(989427.542297602, 215674.643240074)
N502	42 ST-BRYANT PK	c(988524.133782029, 214051.730096598)
N503	42 ST-BRYANT PK	c(988524.133782029, 214051.730096598)
N504	42 ST-BRYANT PK	c(988524.133782029, 214051.730096598)
N505	34 ST-HERALD SQ	c(987602.882291422, 212351.975083982)
N506	34 ST-HERALD SQ	c(987602.882291422, 212351.975083982)
N507	34 ST-HERALD SQ	c(987602.882291422, 212351.975083982)
N508	23 ST	c(986265.363302403, 209964.723765534)
N509	23 ST	c(986253.451311735, 209923.553280531)
N510	14 ST	c(985109.089024004, 207912.374801765)
N511	14 ST	c(985109.089024004, 207912.374801765)
N512	14 ST	c(985109.089024004, 207912.374801765)
N513	14 ST	c(985109.089024004, 207912.374801765)
N519	B'WAY-LAFAYETTE	c(985302.158629498, 203521.826405496)
N519A	B'WAY-LAFAYETTE	c(985302.158629498, 203521.826405496)
N520	GRAND ST	c(985867.760843806, 201060.803008094)
N521	2 AV	c(987057.041926632, 202791.118066967)
N523	2 AV	c(987057.041926632, 202791.118066967)
N525	DELANCEY/ESSEX	c(987628.289800581, 201001.96256034)
N526	DELANCEY/ESSEX	c(987628.289800581, 201001.96256034)
N528	EAST BROADWAY	c(986980.102615356, 199277.504755552)
N529	EAST BROADWAY	c(986980.102615356, 199277.504755552)
N530	YORK ST	c(987885.164944245, 194216.714509703)
N531	BERGEN ST	c(986779.049005151, 189260.965442332)
N532	BERGEN ST	c(986779.049005151, 189260.965442332)
N533	BERGEN ST	c(986779.049005151, 189260.965442332)
N534	CARROLL ST	c(985642.362509936, 187102.953214249)
N535	CARROLL ST	c(985642.362509936, 187102.953214249)
N536	SMITH-9 ST	c(985321.003388191, 184728.60683232)
N537	4 AV-9 ST	c(987368.856211604, 183492.252536965)
N539	7 AV	c(989708.537333552, 182019.321733536)
N539A	7 AV	c(989708.537333552, 182019.321733536)
N541	15 ST-PROSPECT	c(989935.138342169, 179869.837842405)
N542	15 ST-PROSPECT	c(989935.138342169, 179869.837842405)
N543	FT HAMILTON PKY	c(990960.161087427, 176352.878796514)
N544	FT HAMILTON PKY	c(990960.161087427, 176352.878796514)
N545	CHURCH AV	c(989927.650221966, 173917.815390289)
N546	CHURCH AV	c(989927.650221966, 173917.815390289)
N547	DITMAS AV	c(990306.339677762, 171043.729905058)
N548	DITMAS AV	c(990306.339677762, 171043.729905058)
N549	18 AV	c(990592.808253677, 168759.837811706)
N550	18 AV	c(990592.808253677, 168759.837811706)
N551	AVENUE I	c(990986.590288736, 167092.784932996)
N553	BAY PKWY	c(991064.487320452, 165490.498750627)
N554	AVENUE N	c(991422.387089952, 163401.919022851)
N555	AVENUE N	c(991422.387089952, 163401.919022851)
N556	AVENUE P	c(991750.671916174, 161206.224785153)
N557	KINGS HWY	c(991930.164295073, 159052.021993788)
N558	KINGS HWY	c(991930.164295073, 159052.021993788)
N559	AVENUE U	c(991656.886139582, 156440.086854292)
N561	AVENUE X	c(991389.3121277, 154065.334028765)
N562	NEPTUNE AV	c(991324.671653426, 150948.513742642)
N600	57 ST	c(990496.992280219, 217486.722067051)
N601	LEXINGTON AV/63	c(993587.779339958, 217902.325545876)
N601A	LEXINGTON AV/63	c(993587.779339958, 217902.325545876)
N602	ROOSEVELT ISLND	c(997196.949601505, 215849.145279573)
N603	21 ST-QNSBRIDGE	c(1000158.54388517, 214020.863180094)
N604	JAMAICA VAN WK	c(1035029.49655427, 195293.291998537)
N605	SUTPHIN-ARCHER	c(1037506.06426309, 194541.516905254)
N606	JAMAICA CENTER	c(1039396.57368261, 195144.331050263)
N607	JAMAICA CENTER	c(1039396.57368261, 195144.331050263)
N700	72 ST-2 AVE	c(995784.090658482, 219305.224058807)
N700A	72 ST-2 AVE	c(995784.090658482, 219305.224058807)
N701	86 ST-2 AVE	c(997565.888082163, 222542.146656653)
N701A	86 ST-2 AVE	c(997565.888082163, 222542.146656653)
N702	96 ST-2 AVE	c(998744.691327827, 224746.678220479)
N702A	96 ST-2 AVE	c(998744.691327827, 224746.678220479)
OB01	ORCHARD BEACH	c(1031810.5505772, 249882.664144853)
R101	SOUTH FERRY	c(980650.229447435, 195428.47018534)
R102	RECTOR ST	c(980454.194633479, 197161.982174419)
R103	RECTOR ST	c(980454.194633479, 197161.982174419)
R106	WTC-CORTLANDT	c(981110.56427863, 198114.247532882)
R107	WTC-CORTLANDT	c(981110.56427863, 198114.247532882)
R107D	WTC-CORTLANDT	c(981084.830399984, 198491.697024454)
R108	WTC-CORTLANDT	c(981110.56427863, 198114.247532882)
R108A	WTC-CORTLANDT	c(981084.830399984, 198491.697024454)
R109	WTC-CORTLANDT	c(981110.56427863, 198114.247532882)
R110	WALL ST	c(981739.203361554, 196806.229164057)
R111	WALL ST	c(981739.203361554, 196806.229164057)
R112	WALL ST	c(981739.203361554, 196806.229164057)
R112A	WALL ST	c(981739.203361554, 196806.229164057)
R113	FULTON ST	c(982036.797120522, 197926.151063587)
R114	FULTON ST	c(982036.797120522, 197926.151063587)
R115	PARK PLACE	c(981816.782967862, 199063.975593593)
R116	CHAMBERS ST	c(981662.18278984, 199929.276320189)
R117	FRANKLIN ST	c(982322.625199641, 201345.367843253)
R118	FRANKLIN ST	c(982322.625199641, 201345.367843253)
R119	CANAL ST	c(982512.875839851, 202619.0537882)
R120	CANAL ST	c(982512.875839851, 202619.0537882)
R121	HOUSTON ST	c(982768.838089141, 204580.230427862)
R122	HOUSTON ST	c(982768.838089141, 204580.230427862)
R123	HOUSTON ST	c(982768.838089141, 204580.230427862)
R124	HOUSTON ST	c(982768.838089141, 204580.230427862)
R125	CHRISTOPHER ST	c(983446.842799254, 206475.813931178)
R126	CHRISTOPHER ST	c(983446.842799254, 206475.813931178)
R127	14 ST	c(984698.661733487, 208152.45825711)
R128	14 ST	c(984698.661733487, 208152.45825711)
R129	18 ST	c(984838.304324238, 209277.88178244)
R130	18 ST	c(984838.304324238, 209277.88178244)
R131	23 ST	c(985462.578788912, 210361.792135289)
R132	23 ST	c(985462.578788912, 210361.792135289)
R133	28 ST	c(986089.840518516, 211510.570337491)
R134	28 ST	c(986089.840518516, 211510.570337491)
R135	34 ST-PENN STA	c(986717.044644824, 212641.877318142)
R137	34 ST-PENN STA	c(986717.044644824, 212641.877318142)
R138	34 ST-PENN STA	c(986193.935548969, 212618.148187932)
R139	34 ST-PENN STA	c(986717.044644824, 212641.877318142)
R141	34 ST-PENN STA	c(986717.044644824, 212641.877318142)
R142	34 ST-PENN STA	c(986193.935548969, 212618.148187932)
R143	TIMES SQ-42 ST	c(987989.043975587, 214673.557310095)
R145	TIMES SQ-42 ST	c(987989.043975587, 214673.557310095)
R147	TIMES SQ-42 ST	c(987989.043975587, 214673.557310095)
R148	TIMES SQ-42 ST	c(987989.043975587, 214673.557310095)
R151	TIMES SQ-42 ST	c(987989.043975587, 214673.557310095)
R154	50 ST	c(988707.875194411, 216775.878295801)
R155	50 ST	c(988707.875194411, 216775.878295801)
R158	59 ST COLUMBUS	c(989266.148544293, 219120.470215719)
R159	66 ST-LINCOLN	c(989170.745724868, 221056.518005145)
R160	66 ST-LINCOLN	c(989170.745724868, 221056.518005145)
R160A	66 ST-LINCOLN	c(989170.745724868, 221056.518005145)
R161A	72 ST	c(989259.544299164, 222933.218648874)
R161B	72 ST	c(989259.544299164, 222933.218648874)
R162	79 ST	c(989805.809532979, 224863.214321231)
R163	79 ST	c(989805.809532979, 224863.214321231)
R164	86 ST	c(990898.640478938, 226674.958876416)
R165	86 ST	c(990898.640478938, 226674.958876416)
R166	86 ST	c(990898.640478938, 226674.958876416)
R168A	96 ST	c(991902.418880687, 228510.043266914)
R169	96 ST	c(991902.418880687, 228510.043266914)
R170	103 ST	c(993018.673478587, 230504.789804388)
R171	CATHEDRAL PKWY	c(993457.415231753, 232209.311957581)
R172	CATHEDRAL PKWY	c(993457.415231753, 232209.311957581)
R173	116 ST-COLUMBIA	c(994181.583167391, 233724.504111232)
R174	125 ST	c(995766.265366298, 236423.475126789)
R175	137 ST CITY COL	c(997071.805439231, 238755.152872888)
R176	137 ST CITY COL	c(997071.805439231, 238755.152872888)
R177	145 ST	c(997973.726151843, 240370.385811103)
R178	145 ST	c(997973.726151843, 240370.385811103)
R179	157 ST	c(999545.641370308, 243086.729037345)
R180	157 ST	c(999545.641370308, 243086.729037345)
R182	168 ST	c(1000826.53777258, 245601.134074193)
R183	181 ST	c(1002611.30604411, 248778.352965693)
R185	191 ST	c(1003784.88476611, 250849.076214038)
R186	DYCKMAN ST	c(1004836.93354909, 252798.065800421)
R188	207 ST	c(1006731.99655058, 254304.469906)
R190	215 ST	c(1007667.99927931, 256019.937054302)
R192	MARBLE HILL-225	c(1009173.39392337, 257913.090168553)
R194	231 ST	c(1010560.2670464, 259487.04789069)
R196	238 ST	c(1011691.33340656, 261657.584951049)
R197	V.CORTLANDT PK	c(1012300.58334863, 263248.265490975)
R200A	BOWLING GREEN	c(980340.898040398, 196047.878880519)
R201	BOWLING GREEN	c(980340.898040398, 196047.878880519)
R202	BOWLING GREEN	c(980340.898040398, 196047.878880519)
R203	WALL ST	c(980959.876922247, 197025.648944762)
R203A	WALL ST	c(980959.876922247, 197025.648944762)
R204	WALL ST	c(980959.876922247, 197025.648944762)
R204A	WALL ST	c(980959.876922247, 197025.648944762)
R205A	FULTON ST	c(982036.797120522, 197926.151063587)
R206	FULTON ST	c(982036.797120522, 197926.151063587)
R208	FULTON ST	c(982036.797120522, 197926.151063587)
R210	BROOKLYN BRIDGE	c(983164.105376017, 199099.582346655)
R210A	BROOKLYN BRIDGE	c(983164.105376017, 199099.582346655)
R215	SPRING ST	c(985023.076426346, 202465.256347492)
R216	SPRING ST	c(985023.076426346, 202465.256347492)
R217A	BLEECKER ST	c(985457.093131787, 203655.90740957)
R219	ASTOR PL	c(986732.761833982, 205255.782143373)
R220	ASTOR PL	c(986732.761833982, 205255.782143373)
R221	14 ST-UNION SQ	c(986830.689863754, 206997.29604661)
R226	23 ST	c(988010.715375675, 208910.919586288)
R226A	23 ST	c(988010.715375675, 208910.919586288)
R227	23 ST	c(988010.715375675, 208910.919586288)
R227A	23 ST	c(988010.715375675, 208910.919586288)
R228	28 ST	c(988614.072900489, 210006.566236975)
R229	28 ST	c(988614.072900489, 210006.566236975)
R230	28 ST	c(988614.072900489, 210006.566236975)
R231	33 ST	c(989285.815660523, 211108.436096809)
R231A	33 ST	c(989285.815660523, 211108.436096809)
R232	33 ST	c(989285.815660523, 211108.436096809)
R232A	33 ST	c(989285.815660523, 211108.436096809)
R236	GRD CNTRL-42 ST	c(990637.737640114, 213196.377591775)
R237	GRD CNTRL-42 ST	c(990637.737640114, 213196.377591775)
R237B	GRD CNTRL-42 ST	c(990637.737640114, 213196.377591775)
R238	GRD CNTRL-42 ST	c(990637.737640114, 213196.377591775)
R238A	GRD CNTRL-42 ST	c(990637.737640114, 213196.377591775)
R240	GRD CNTRL-42 ST	c(990637.737640114, 213196.377591775)
R241A	GRD CNTRL-42 ST	c(990637.737640114, 213196.377591775)
R242	51 ST	c(992043.228075242, 215112.81265652)
R242A	51 ST	c(992043.228075242, 215112.81265652)
R243	51 ST	c(992043.228075242, 215112.81265652)
R244	59 ST	c(993201.61273423, 217185.537062315)
R244A	59 ST	c(993201.61273423, 217185.537062315)
R245	59 ST	c(993201.61273423, 217185.537062315)
R245A	59 ST	c(993201.61273423, 217185.537062315)
R246	68ST-HUNTER CO	c(994217.474514788, 219134.021981459)
R247	77 ST	c(995363.603968016, 221135.803064541)
R248	77 ST	c(995363.603968016, 221135.803064541)
R249	86 ST	c(996562.930026843, 223267.369821218)
R250	86 ST	c(996562.930026843, 223267.369821218)
R251	96 ST	c(997827.577101739, 225576.829438832)
R252	103 ST	c(998794.939827242, 227311.621724616)
R253	110 ST	c(999673.348169698, 228945.840835024)
R254	110 ST	c(999673.348169698, 228945.840835024)
R256	116 ST	c(1000421.1940319, 230224.414623702)
R257	116 ST	c(1000421.1940319, 230224.414623702)
R258	125 ST	c(1001566.19871723, 232350.007676001)
R259	138/GRAND CONC	c(1003660.74383566, 235558.475647061)
R260	149/GRAND CONC	c(1004475.74619054, 237461.340137609)
R261	149/GRAND CONC	c(1004475.74619054, 237461.340137609)
R262	161/YANKEE STAD	c(1004802.47919182, 240907.873536108)
R262A	161/YANKEE STAD	c(1004802.47919182, 240907.873536108)
R262B	161/YANKEE STAD	c(1004802.47919182, 240907.873536108)
R283	167 ST	c(1006005.49646267, 243695.008352023)
R284	170 ST	c(1007001.51781905, 245340.17740921)
R285	MT EDEN AV	c(1007872.67641481, 246928.794406076)
R286	176 ST	c(1008458.80578053, 248470.158005209)
R287	BURNSIDE AV	c(1009775.00105705, 250203.936964172)
R288	183 ST	c(1010853.29114429, 252026.425343133)
R289	FORDHAM RD	c(1011578.65949326, 253685.703291739)
R290	KINGSBRIDGE RD	c(1012647.82538641, 255493.326729411)
R291	BEDFORD PK BLVD	c(1014648.31996838, 257499.622011831)
R293	MOSHOLU PKWY	c(1016143.72975215, 259771.7473222)
R294	WOODLAWN	c(1017748.5756348, 262084.925169465)
R301	CENTRAL PK N110	c(997593.128345256, 230417.977381779)
R302	116 ST	c(998196.629515157, 231506.950081433)
R303	116 ST	c(998196.629515157, 231506.950081433)
R304	125 ST	c(999224.912501461, 233685.559835647)
R305	125 ST	c(999224.912501461, 233685.559835647)
R306	135 ST	c(1000583.69476715, 236011.991818848)
R307	135 ST	c(1000583.69476715, 236011.991818848)
R308	145 ST	c(1001876.73618889, 238178.146695465)
R309	HARLEM 148 ST	c(1001840.38974337, 239444.189183328)
R310	3 AV-149 ST	c(1007015.5096577, 236626.711691285)
R311	3 AV-149 ST	c(1007015.5096577, 236626.711691285)
R312	JACKSON AV	c(1009771.44108034, 236765.35326417)
R314	PROSPECT AV	c(1011522.37559314, 237820.555589681)
R315	PROSPECT AV	c(1011522.37559314, 237820.555589681)
R316	INTERVALE AV	c(1012827.60417237, 238833.456870889)
R317	SIMPSON ST	c(1013800.67928784, 239562.567926905)
R318	SIMPSON ST	c(1013800.67928784, 239562.567926905)
R319	FREEMAN ST	c(1014172.25792071, 241674.720073108)
R320	FREEMAN ST	c(1014172.25792071, 241674.720073108)
R321	174 ST	c(1015335.80559739, 244378.109441891)
R322	174 ST	c(1015335.80559739, 244378.109441891)
R323	WEST FARMS SQ	c(1017516.29990305, 245370.180616373)
R325	E 180 ST	c(1019237.25192245, 246022.946686379)
R326	BRONX PARK EAST	c(1020640.71627341, 248544.411311477)
R327	PELHAM PKWY	c(1020873.47141773, 251601.927145524)
R328	PELHAM PKWY	c(1020873.47141773, 251601.927145524)
R329	ALLERTON AV	c(1020928.09557352, 254623.474244852)
R330	BURKE AV	c(1020996.19260333, 256775.367117088)
R331	GUN HILL RD	c(1021236.00695942, 259110.787187421)
R332	219 ST	c(1022205.7458203, 261287.764017521)
R333	225 ST	c(1022820.26295924, 262789.818848117)
R334	233 ST	c(1023712.85513747, 264794.768674694)
R335	NEREID AV	c(1024504.97470439, 266616.322596609)
R336	WAKEFIELD/241	c(1025552.02942283, 268331.585606808)
R401	3 AV 138 ST	c(1004689.09004721, 234577.071372032)
R402	BROOK AV	c(1006608.56601629, 233679.58483807)
R403	BROOK AV	c(1006608.56601629, 233679.58483807)
R404	CYPRESS AV	c(1007927.93431206, 232840.315114129)
R405	CYPRESS AV	c(1007927.93431206, 232840.315114129)
R406	E 143/ST MARY'S	c(1009804.03876738, 233937.047943792)
R407	E 143/ST MARY'S	c(1009804.03876738, 233937.047943792)
R408	E 149 ST	c(1010800.6639103, 235163.01560723)
R409	E 149 ST	c(1010800.6639103, 235163.01560723)
R410	LONGWOOD AV	c(1013020.3792094, 236615.240833592)
R411	LONGWOOD AV	c(1013020.3792094, 236615.240833592)
R412	HUNTS POINT AV	c(1014538.64211454, 238368.090334701)
R413	WHITLOCK AV	c(1015682.40145649, 240416.753956735)
R414	ELDER AV	c(1017581.40199604, 241288.598476489)
R415	MORISN AV/SNDVW	c(1018964.81073852, 241509.506638268)
R416	ST LAWRENCE AV	c(1020883.1888716, 242242.825782981)
R417	PARKCHESTER	c(1022768.94746477, 242881.881917755)
R418	CASTLE HILL AV	c(1025420.19083386, 243253.856369218)
R419	ZEREGA AV	c(1026733.48914164, 244059.486992477)
R420	WESTCHESTER SQ	c(1027704.99981339, 245311.616668138)
R421	MIDDLETOWN RD	c(1029435.97363344, 246678.499393733)
R422	BUHRE AV	c(1030579.77811324, 247839.983515729)
R423	PELHAM BAY PARK	c(1031798.62046984, 249900.128998684)
R501	5 AVE	c(989246.445274166, 213915.607723916)
R503	VERNON-JACKSON	c(997122.844714102, 209837.987028385)
R504	VERNON-JACKSON	c(997122.844714102, 209837.987028385)
R506	VERNON-JACKSON	c(997122.844714102, 209837.987028385)
R507	HUNTERS PT AV	c(998413.090502247, 209749.808588614)
R508	COURT SQ	c(999387.164955748, 211444.175999052)
R509	QUEENSBORO PLZ	c(1000825.20260613, 212712.627277503)
R510	39 AV	c(1002893.37069473, 213649.733458453)
R511	36 AV	c(1003816.77396283, 215071.721822279)
R512	BROADWAY	c(1004920.90943086, 216887.743413631)
R513	30 AV	c(1006016.04741398, 218668.103982748)
R514	ASTORIA BLVD	c(1007069.92295158, 219974.478684621)
R515	ASTORIA DITMARS	c(1008604.70718957, 221636.603316462)
R516	33 ST-RAWSON ST	c(1003371.52747081, 210546.72323326)
R517	33 ST-RAWSON ST	c(1003371.52747081, 210546.72323326)
R518	40 ST LOWERY ST	c(1005310.05641938, 210264.1487719)
R519	46 ST BLISS ST	c(1006856.22688722, 210010.871431199)
R520	46 ST BLISS ST	c(1006856.22688722, 210010.871431199)
R521	52 ST	c(1008496.8494519, 210385.53085289)
R523	61 ST WOODSIDE	c(1011136.41855551, 210942.09600389)
R524	69 ST	c(1012955.49488138, 211199.940397296)
R525	74 ST-BROADWAY	c(1014352.42322261, 211321.862339081)
R526	82 ST-JACKSON H	c(1016450.87438176, 211685.97330065)
R527	90 ST-ELMHURST	c(1018388.60762461, 212014.334648278)
R528	JUNCTION BLVD	c(1020421.76094851, 212236.607718276)
R529	103 ST-CORONA	c(1022299.92858907, 212499.977297264)
R530	111 ST	c(1024373.78343198, 213196.278026825)
R532	METS-WILLETS PT	c(1027020.13448106, 214243.518188744)
R532H	METS-WILLETS PT	c(1027020.13448106, 214243.518188744)
R533	FLUSHING-MAIN	c(1031330.07226571, 216057.132126482)
R534	FLUSHING-MAIN	c(1031330.07226571, 216057.132126482)
R550	34 ST-HUDSON YD	c(984084.878094286, 214509.684538341)
R551	34 ST-HUDSON YD	c(984084.878094286, 214509.684538341)
R600	CLARK ST	c(986222.099454759, 193342.131330895)
R601A	BOROUGH HALL	c(986981.250026049, 191538.045126626)
R602	BOROUGH HALL	c(986981.250026049, 191538.045126626)
R604	BOROUGH HALL	c(986981.250026049, 191538.045126626)
R605	HOYT ST	c(988391.776458701, 190860.956409286)
R606	HOYT ST	c(988391.499014326, 190861.685020601)
R608	NEVINS ST	c(989670.962013392, 190031.994790741)
R609	NEVINS ST	c(989670.962013392, 190031.994790741)
R610	ATL AV-BARCLAY	c(990513.329763746, 188499.829107237)
R612	ATL AV-BARCLAY	c(990513.329763746, 188499.829107237)
R617	BERGEN ST	c(991147.405278501, 187311.559814975)
R618	BERGEN ST	c(991147.405278501, 187311.559814975)
R619	GRAND ARMY PLAZ	c(992290.804216745, 185278.228191196)
R621	EASTN PKWY-MUSM	c(994136.43699399, 184110.871639627)
R622	FRANKLIN AV	c(995886.763105999, 183637.291129947)
R623	NOSTRAND AV	c(997994.11442724, 183282.807115439)
R624	KINGSTON AV	c(1000291.67472544, 183165.444158687)
R625	CROWN HTS-UTICA	c(1002845.5289207, 183119.901576417)
R626	CROWN HTS-UTICA	c(1002845.5289207, 183119.901576417)
R627	SUTTER AV-RUTLD	c(1005704.06694762, 181414.285656879)
R628	SARATOGA AV	c(1007467.37715016, 180277.380511768)
R629	ROCKAWAY AV	c(1009562.48077727, 180671.125187032)
R630	JUNIUS ST	c(1011312.47121768, 180992.891155888)
R632	PENNSYLVANIA AV	c(1013585.66603613, 181529.269949175)
R633	VAN SICLEN AV	c(1014919.01648327, 181720.731198347)
R634	NEW LOTS AV	c(1016406.71306547, 182031.240492586)
R635	PRESIDENT ST	c(997940.955907036, 182606.583609909)
R636	STERLING ST	c(997953.938017103, 180738.680027476)
R637	WINTHROP ST	c(998068.118686794, 178514.886541549)
R639	CHURCH AV	c(998242.194392031, 176400.063508645)
R641	BEVERLY RD	c(998409.906640011, 174303.820086741)
R643	NEWKIRK AV	c(998583.89639448, 172435.651668601)
R644	NEWKIRK AV	c(998583.89639448, 172435.651668601)
R645	FLATBUSH AV-B.C	c(998782.494602746, 169839.939304434)
R646	FLATBUSH AV-B.C	c(998782.494602746, 169839.939304434)
R647	FLATBUSH AV-B.C	c(998782.494602746, 169839.939304434)
R726	MORRIS PARK	c(1022709.27075563, 250493.173558694)
R727	PELHAM PKWY	c(1024261.62794363, 252257.629954659)
R728	GUN HILL RD	c(1021212.224432, 259110.750887479)
R729	BAYCHESTER AV	c(1028884.27562103, 259437.004882733)
R730	EASTCHSTER/DYRE	c(1031019.58777328, 262934.333598034)
S101	ST. GEORGE	c(963818.805666181, 173816.075651598)
S101A	ST. GEORGE	c(963818.805666181, 173816.075651598)
S102	TOMPKINSVILLE	c(963483.119901621, 171342.577863378)
TRAM1	RIT-MANHATTAN	c(994218.503455281, 216629.232848737)
TRAM2	RIT-ROOSEVELT	c(996992.273390513, 215221.291702994)
