# Supplementary material for: Neighborhood-level disparities and subway utilization during the COVID-19 pandemic in New York City
Source: Nat Commun. 2021 Jun 17;12:3692. doi: 10.1038/s41467-021-24088-7 (PMC8211826; doi:10.1038/s41467-021-24088-7)
Supplement: Supplementary file 4 — Source Data [file 41467_2021_24088_MOESM4_ESM.zip › sfig5_c.csv]

OBJECTID	UHFCODE	SHAPE_Leng	SHAPE_Area	UHF_NEIGH	BOROUGH	geometry	uhf	uhf_weighted_bwqs	Risk	NotIncluded
33	404	70215.8330846	214568819.413	Bayside - Little Neck	Queens	list(list(c(1057651.61302711, 1057929.94645995, 1057956.00021361, 1058192.00006969, 1058506.00009786, 1058639.18683936, 1058721.36777736, 1058775.96543719, 1058952.00019011, 1059004.58801144, 1059118.65766519, 1059395.78768836, 1059537.92749594, 1059669.99973837, 1059808.64447419, 1059984.54766569, 1060273.66782236, 1060500.67032111, 1060825.00005302, 1060825.28187661, 1060825.34782135, 1060964.0…	404	4.801126771856495	Low	*
35	406	61672.8253216	153432076.319	Fresh Meadows	Queens	list(list(c(1045675.00016935, 1045887.00040153, 1046098.99997753, 1046272.99995761, 1046335.9998316, 1046343.47914736, 1046360.99978161, 1046404.00002369, 1046441.00880794, 1046479.71312685, 1046713.81731744, 1046742.22802177, 1046943.49861661, 1046979.41488336, 1047197.00007811, 1047388.11255677, 1047590.4582807, 1047622.82895085, 1047809.78625411, 1047964.99985445, 1047570.99998628, 1047360.999…	406	6.044673070074148	High	*
38	409	129288.280297	361601679.269	Southeast Queens	Queens	list(list(c(1063633.54627319, 1063672.12460811, 1063700.98183386, 1063748.99978244, 1063842.66790219, 1063876.91094394, 1063911.77307895, 1064310.23652086, 1064353.48774669, 1065195.95784652, 1065814.26369652, 1065902.08701169, 1065926.1046802, 1066088.72705835, 1066405.99971777, 1066541.34295103, 1066605.31231128, 1066765.46126918, 1066916.0000101, 1066987.04579978, 1067000.56775436, 1067038.473…	409	6.356972279069731	High	*
40	501	86322.5902046	164519524.446	Port Richmond	Staten Island	list(list(c(954321.144819692, 954334.999778852, 955208.000001356, 955114.823350444, 955095.367680699, 955066.131190613, 955033.089590028, 954682.000069112, 954735.999961108, 954812.999807104, 954850.000061199, 954943.999873191, 954990.999779195, 955165.699889109, 955199.000019357, 955227.999961361, 955255.999905363, 955377.822496355, 955380.370391518, 955236.088527858, 955213.828073695, 954966.39…	501	6.190481186406161	High	*
42	503	117827.805092	413108024.388	Willowbrook	Staten Island	list(list(c(928508.201695025, 928963.751636937, 929236.201879442, 929463.381871268, 928932.661476031, 928829.722049356, 929415.911821857, 929047.23178494, 928864.522832781, 928672.481222108, 927987.517040864, 928075.752100602, 928069.609396353, 928037.635050863, 928066.921737686, 928508.201695025, 163120.884766191, 162955.454650849, 163050.554854348, 162437.864806771, 161315.724662602, 160385.444…	503	4.913086113507743	Low	*
43	504	175067.70894	731130742.266	South Beach - Tottenville	Staten Island	list(list(c(927254.101841033, 926548.83389461, 926727.221989274, 926916.501794443, 926949.977121189, 926969.509234354, 927553.332213685, 928096.962031946, 928839.081938773, 928678.061919615, 928497.651847363, 927254.101841033, 148338.335263103, 148238.166500181, 149054.015262187, 149961.27525869, 150222.426639274, 150319.039635018, 150649.675128609, 150568.654949442, 150290.415020347, 149919.2753…	504	4.51587752058039	Low	*
