# Supplementary material for: Neighborhood-level disparities and subway utilization during the COVID-19 pandemic in New York City
Source: Nat Commun. 2021 Jun 17;12:3692. doi: 10.1038/s41467-021-24088-7 (PMC8211826; doi:10.1038/s41467-021-24088-7)
Supplement: Supplementary file 4 — Source Data [file 41467_2021_24088_MOESM4_ESM.zip › sfig6.csv]

date	usage.median.ratio	Lower	Upper	Prediction
2020-01-29	1.0361125008049217	0.9570206472979157	0.9880776041771644	0.97254912573754
2020-01-30	1.0313234623049519	0.9570206472979157	0.9880776041771644	0.97254912573754
2020-01-31	1.0198094409025926	0.9570206472979157	0.9880776041771644	0.97254912573754
2020-02-01	0.961402148472491	0.9570206472979157	0.9880776041771644	0.97254912573754
2020-02-02	0.9682998807577268	0.9570206472979157	0.9880776041771644	0.97254912573754
2020-02-03	1.0149801999272214	0.9570206472979157	0.9880776041771644	0.97254912573754
2020-02-04	1.0083412415243265	0.9570206472979157	0.9880776041771644	0.97254912573754
2020-02-05	1.006268816902983	0.9570206472979157	0.9880776041771644	0.97254912573754
2020-02-06	1.0233824203043704	0.9570206472979157	0.9880776041771644	0.97254912573754
2020-02-07	1.0161481793563965	0.9570206472979157	0.9880776041771644	0.97254912573754
2020-02-08	0.9895921535803489	0.9570206472979157	0.9880776041771644	0.97254912573754
2020-02-09	0.9858186744270503	0.9570206472979157	0.9880776041771644	0.97254912573754
2020-02-10	1.0117534302288247	0.9570206472979157	0.9880776041771644	0.97254912573754
2020-02-11	1.0019875956580704	0.9570206472979157	0.9880776041771644	0.97254912573754
2020-02-12	0.99511642784282	0.9570206472979157	0.9880776041771644	0.97254912573754
2020-02-13	1.0084339898865549	0.9570206472979157	0.9880776041771644	0.97254912573754
2020-02-14	1.0150170510929881	0.9570206472979157	0.9880776041771644	0.97254912573754
2020-02-15	0.9390185919542405	0.9570206472979157	0.9880776041771644	0.97254912573754
2020-02-16	1.0073427529305408	0.9570206472979157	0.9880776041771644	0.97254912573754
2020-02-17	0.6102399554765932	0.9570206472979157	0.9880776041771644	0.97254912573754
2020-02-18	0.9214169163708233	0.9570206472979157	0.9880776041771644	0.97254912573754
2020-02-19	0.9589828791002323	0.9570206472979157	0.9880776041771644	0.97254912573754
2020-02-20	0.9527756853202974	0.9570206472979157	0.9880776041771644	0.97254912573754
2020-02-21	0.9583983787334213	0.9570206472979157	0.9880776041771644	0.97254912573754
2020-02-22	0.9868947575786086	0.9570206472979157	0.9880776041771644	0.97254912573754
2020-02-23	0.9991256182093903	0.9570206472979157	0.9880776041771644	0.97254912573754
2020-02-24	1.0153412034163152	0.9570206472979157	0.9880776041771644	0.97254912573754
2020-02-25	1.0003480430662428	0.9570206472979157	0.9880776041771644	0.97254912573754
2020-02-26	0.9959883747735403	0.9570206472979157	0.9880776041771644	0.97254912573754
2020-02-27	1.0104383019511523	0.9570206472979157	0.9880776041771644	0.97254912573754
2020-02-28	1.0111709663750137	0.9570206472979157	0.9880776041771644	0.97254912573754
2020-02-29	0.9650427138766839	0.9570206472979157	0.9880776041771644	0.97254912573754
2020-03-01	0.9003300826738578	0.9570206472979501	0.9880776041771149	0.9725491257375325
2020-03-02	0.983564905957736	0.9570206475238293	0.9880776037871953	0.9725491256555123
2020-03-03	0.9664310929621178	0.9570207274193587	0.9880774178531755	0.9725490726362671
2020-03-04	0.9586594780464051	0.9570240671870581	0.9880641592304756	0.9725441132087669
2020-03-05	0.9574929106929577	0.957030947143644	0.9878147957809249	0.9724228714622845
2020-03-06	0.9394204349481153	0.9563870958593333	0.9861662417394802	0.9712766687994068
2020-03-07	0.8703189704058399	0.949456902549221	0.9821342438019129	0.965795573175567
2020-03-08	0.8226367590944738	0.9241985559519308	0.9753339307096822	0.9497662433308065
2020-03-09	0.9137001171749944	0.8780786592971107	0.9557435356094443	0.9169110974532775
2020-03-10	0.8665762752463217	0.8164455054128354	0.913230935126637	0.8648382202697362
2020-03-11	0.8319617393125981	0.7455559646610126	0.8471105136986232	0.7963332391798179
2020-03-12	0.7459807766570518	0.6705313901272589	0.7646725698879435	0.7176019800076012
2020-03-13	0.6346538977502436	0.5948367033555828	0.6763190185199093	0.635577860937746
2020-03-14	0.5535018054038445	0.5207064347246195	0.5913118517909774	0.5560091432577985
2020-03-15	0.5028707678762532	0.4501691933595416	0.5152791747767934	0.48272418406816747
2020-03-16	0.4223737477546716	0.3856993577902801	0.4497404476507334	0.41771990272050674
2020-03-17	0.33890527498267736	0.32938124411758307	0.39383383407376704	0.36160753909567506
2020-03-18	0.3025653377031935	0.2819816120330915	0.34623107461786323	0.3141063433254774
2020-03-19	0.2652120144821282	0.24310145492569085	0.305791853051018	0.27444665398835444
2020-03-20	0.25010554087604114	0.21173091018013063	0.2715697593383293	0.24165033475922995
2020-03-21	0.21825341321573485	0.18666669114007026	0.24274182811441106	0.21470425962724066
2020-03-22	0.1925395188135299	0.16673686077779992	0.21857479200107133	0.19265582638943562
2020-03-23	0.14881781522517942	0.1508999980382793	0.19841503467794702	0.17465751635811316
2020-03-24	0.1456224161763026	0.1382765650871177	0.1816852576418209	0.1599809113644693
2020-03-25	0.1372866916268719	0.12814764353736943	0.16788026419085425	0.14801395386411184
2020-03-26	0.13392313586849203	0.11994023357230346	0.15655991317667903	0.13825007337449124
2020-03-27	0.13217987197831882	0.1132084897409501	0.14733997657783593	0.13027423315939302
2020-03-28	0.12733714853161518	0.10761440997508952	0.13988290983849427	0.1237486599067919
2020-03-29	0.1289656280789038	0.10290850108002973	0.1338907551873498	0.11839962813368976
2020-03-30	0.11484800105977923	0.0989103846540949	0.1291013516918875	0.11400586817299119
2020-03-31	0.10521436818432814	0.09549025291291711	0.12528720433394486	0.11038872862343099
2020-04-01	0.10220921780682647	0.09255288950057305	0.122255117072397	0.10740400328648503
2020-04-02	0.0980472457487916	0.0900255826102849	0.11984488904344984	0.10493523582686737
2020-04-03	0.10043906325615165	0.08785008442659514	0.11792648807637476	0.10288828625148495
2020-04-04	0.10518530272835659	0.08597781032629163	0.11639608704193204	0.10118694868411184
2020-04-05	0.10687485380545544	0.0843671722915909	0.11517168972976426	0.09976943101067758
2020-04-06	0.09621401970061341	0.08298211979435377	0.11418894724572107	0.09858553352003742
2020-04-07	0.09086022548504467	0.0817912845481222	0.11339749620482367	0.09759439037647294
2020-04-08	0.08739260827277122	0.08076739838676412	0.11275792592371943	0.09676266215524178
2020-04-09	0.08406012714716622	0.07988682733325497	0.11223935028914783	0.0960630888112014
2020-04-10	0.0860992336453486	0.07912915799373156	0.11181750239151476	0.09547333019262316
2020-04-11	0.09777257322735511	0.0784768156744014	0.11147325592668628	0.09497503580054384
2020-04-12	0.0974540722649431	0.07791471073151	0.11119148392023302	0.09455309732587151
2020-04-13	0.08102228829138805	0.07742991470250699	0.11096017930628088	0.09419504700439393
2020-04-14	0.09054127735262359	0.07701136798733169	0.11076977685840705	0.09389057242286937
2020-04-15	0.0872882741159709	0.07664961959833373	0.11061262929839301	0.09363112444836337
2020-04-16	0.08782529349070933	0.07633659813733587	0.1104826013501268	0.09340959974373134
2020-04-17	0.09304279079451687	0.07606541213530185	0.11037475411920339	0.09322008312725262
2020-04-18	0.1066030039789996	0.07583017727043816	0.11028509880777009	0.09305763803910412
2020-04-19	0.10825511352636205	0.07562586769744031	0.11021040381542721	0.09291813575643376
2020-04-20	0.09690248256042426	0.07544818867817527	0.11014804308901255	0.0927981158835939
2020-04-21	0.0908743811594507	0.07529346781632099	0.11009587646114019	0.09269467213873059
2020-04-22	0.09463600710863389	0.07515856239954088	0.11005215488973624	0.09260535864463856
2020-04-23	0.09370751190078637	0.07504078059656394	0.11001544515423986	0.0925281128754019
2020-04-24	0.09452313904226599	0.07493781451286581	0.10998456981089692	0.09246119216188137
2020-04-25	0.11269353605612295	0.07484768335891545	0.10995855915855338	0.09240312125873441
2020-04-26	0.10793488512798652	0.07476868521863503	0.10993661269129062	0.09235264895496283
2020-04-27	0.10165250981098842	0.0746993561176179	0.10991806807012179	0.09230871209386984
2020-04-28	0.10241323561496407	0.07463843527892278	0.10990237607381778	0.09227040567637028
2020-04-29	0.09905890590566105	0.07458483561914817	0.10988908031949654	0.09223695796932235
2020-04-30	0.09686012280568804	0.07453761868036518	0.10987780079995443	0.09220770974015981
