# Supplementary material for: Neighborhood-level disparities and subway utilization during the COVID-19 pandemic in New York City
Source: Nat Commun. 2021 Jun 17;12:3692. doi: 10.1038/s41467-021-24088-7 (PMC8211826; doi:10.1038/s41467-021-24088-7)
Supplement: Supplementary file 4 — Source Data [file 41467_2021_24088_MOESM4_ESM.zip › sfig9.csv]

date	place	source	relative_use
2020-03-01	Bronx	MTA Turnstiles	0.9102612569942048
2020-03-01	Brooklyn	MTA Turnstiles	0.9225683222835943
2020-03-01	Manhattan	MTA Turnstiles	0.8984168916076293
2020-03-01	Queens	MTA Turnstiles	0.9391580525114723
2020-03-01	Staten Island	MTA Turnstiles	0.5320078325048954
2020-03-02	Bronx	MTA Turnstiles	0.981401226383825
2020-03-02	Brooklyn	MTA Turnstiles	1.0218914594814232
2020-03-02	Manhattan	MTA Turnstiles	0.9714763010050778
2020-03-02	Queens	MTA Turnstiles	0.9843556666570635
2020-03-02	Staten Island	MTA Turnstiles	0.9348972417522985
2020-03-03	Bronx	MTA Turnstiles	0.9582719152171336
2020-03-03	Brooklyn	MTA Turnstiles	1.002194490355602
2020-03-03	Manhattan	MTA Turnstiles	0.958261782594325
2020-03-03	Queens	MTA Turnstiles	0.9618008156975721
2020-03-03	Staten Island	MTA Turnstiles	0.9028183617683099
2020-03-04	Bronx	MTA Turnstiles	0.9507644642883619
2020-03-04	Brooklyn	MTA Turnstiles	1.0013045230240543
2020-03-04	Manhattan	MTA Turnstiles	0.9362589956072739
2020-03-04	Queens	MTA Turnstiles	0.9829528709075759
2020-03-04	Staten Island	MTA Turnstiles	0.8905341425439294
2020-03-05	Bronx	MTA Turnstiles	0.9486382181056345
2020-03-05	Brooklyn	MTA Turnstiles	0.9982192873616665
2020-03-05	Manhattan	MTA Turnstiles	0.9414932880629153
2020-03-05	Queens	MTA Turnstiles	0.9674695296674464
2020-03-05	Staten Island	MTA Turnstiles	0.9068542429498297
2020-03-06	Bronx	MTA Turnstiles	0.9467991744327595
2020-03-06	Brooklyn	MTA Turnstiles	0.9812201570151025
2020-03-06	Manhattan	MTA Turnstiles	0.9236687290146856
2020-03-06	Queens	MTA Turnstiles	0.9579296431941955
2020-03-06	Staten Island	MTA Turnstiles	0.8615051359094403
2020-03-07	Bronx	MTA Turnstiles	0.9161586103982428
2020-03-07	Brooklyn	MTA Turnstiles	0.9243998051849396
2020-03-07	Manhattan	MTA Turnstiles	0.8531967919341423
2020-03-07	Queens	MTA Turnstiles	0.8813778806190713
2020-03-07	Staten Island	MTA Turnstiles	0.5207562268680604
2020-03-08	Bronx	MTA Turnstiles	0.8720598267943042
2020-03-08	Brooklyn	MTA Turnstiles	0.8765030220057384
2020-03-08	Manhattan	MTA Turnstiles	0.8088669731391317
2020-03-08	Queens	MTA Turnstiles	0.8308626792947812
2020-03-08	Staten Island	MTA Turnstiles	0.46723904202440125
2020-03-09	Bronx	MTA Turnstiles	0.9622638382499171
2020-03-09	Brooklyn	MTA Turnstiles	0.9582238362495873
2020-03-09	Manhattan	MTA Turnstiles	0.8843973117064269
2020-03-09	Queens	MTA Turnstiles	0.947323554332257
2020-03-09	Staten Island	MTA Turnstiles	0.8440373174689021
2020-03-10	Bronx	MTA Turnstiles	0.928378673054369
2020-03-10	Brooklyn	MTA Turnstiles	0.9080916375181397
2020-03-10	Manhattan	MTA Turnstiles	0.8345341488571466
2020-03-10	Queens	MTA Turnstiles	0.9123990497486189
2020-03-10	Staten Island	MTA Turnstiles	0.8038457913092657
2020-03-11	Bronx	MTA Turnstiles	0.8991482171739995
2020-03-11	Brooklyn	MTA Turnstiles	0.9017417953154351
2020-03-11	Manhattan	MTA Turnstiles	0.7779070171027648
2020-03-11	Queens	MTA Turnstiles	0.9084338762924049
2020-03-11	Staten Island	MTA Turnstiles	0.7813542626545074
2020-03-12	Bronx	MTA Turnstiles	0.851578421643219
2020-03-12	Brooklyn	MTA Turnstiles	0.8229518104787061
2020-03-12	Manhattan	MTA Turnstiles	0.6834423188150354
2020-03-12	Queens	MTA Turnstiles	0.8344954176992888
2020-03-12	Staten Island	MTA Turnstiles	0.725444851287981
2020-03-13	Bronx	MTA Turnstiles	0.7996193008022454
2020-03-13	Brooklyn	MTA Turnstiles	0.7240632420849186
2020-03-13	Manhattan	MTA Turnstiles	0.5541445808176725
2020-03-13	Queens	MTA Turnstiles	0.7648070224046224
2020-03-13	Staten Island	MTA Turnstiles	0.6100202641324854
2020-03-14	Bronx	MTA Turnstiles	0.753597478573598
2020-03-14	Brooklyn	MTA Turnstiles	0.631029727262821
2020-03-14	Manhattan	MTA Turnstiles	0.4671627193002104
2020-03-14	Queens	MTA Turnstiles	0.6998308353172732
2020-03-14	Staten Island	MTA Turnstiles	0.5091527458237471
2020-03-15	Bronx	MTA Turnstiles	0.7348944731479027
2020-03-15	Brooklyn	MTA Turnstiles	0.5786791293231301
2020-03-15	Manhattan	MTA Turnstiles	0.40828396915621806
2020-03-15	Queens	MTA Turnstiles	0.6849576728969186
2020-03-15	Staten Island	MTA Turnstiles	0.47025154390721496
2020-03-16	Bronx	MTA Turnstiles	0.6051278864213899
2020-03-16	Brooklyn	MTA Turnstiles	0.4869395840211291
2020-03-16	Manhattan	MTA Turnstiles	0.35345639057810807
2020-03-16	Queens	MTA Turnstiles	0.5106636025107167
2020-03-16	Staten Island	MTA Turnstiles	0.4001487290427258
2020-03-17	Bronx	MTA Turnstiles	0.5200520463283044
2020-03-17	Brooklyn	MTA Turnstiles	0.401050769928705
2020-03-17	Manhattan	MTA Turnstiles	0.2646877432982812
2020-03-17	Queens	MTA Turnstiles	0.457319643460322
2020-03-17	Staten Island	MTA Turnstiles	0.3172777830144217
2020-03-18	Bronx	MTA Turnstiles	0.49140513545171305
2020-03-18	Brooklyn	MTA Turnstiles	0.37192848200631096
2020-03-18	Manhattan	MTA Turnstiles	0.22941272578434585
2020-03-18	Queens	MTA Turnstiles	0.39852258214532327
2020-03-18	Staten Island	MTA Turnstiles	0.28769343204855263
2020-03-19	Bronx	MTA Turnstiles	0.45507060250497816
2020-03-19	Brooklyn	MTA Turnstiles	0.3320795143094344
2020-03-19	Manhattan	MTA Turnstiles	0.1977002972973473
2020-03-19	Queens	MTA Turnstiles	0.3448866314919408
2020-03-19	Staten Island	MTA Turnstiles	0.2470610907689343
2020-03-20	Bronx	MTA Turnstiles	0.44335953561168684
2020-03-20	Brooklyn	MTA Turnstiles	0.3170402829964468
2020-03-20	Manhattan	MTA Turnstiles	0.18443558576782307
2020-03-20	Queens	MTA Turnstiles	0.32870983661913294
2020-03-20	Staten Island	MTA Turnstiles	0.24309971350709245
2020-03-21	Bronx	MTA Turnstiles	0.42365509985781763
2020-03-21	Brooklyn	MTA Turnstiles	0.2733097508687197
2020-03-21	Manhattan	MTA Turnstiles	0.15473049349920187
2020-03-21	Queens	MTA Turnstiles	0.28719557535035606
2020-03-21	Staten Island	MTA Turnstiles	0.2588776632989897
2020-03-22	Bronx	MTA Turnstiles	0.3837843083577035
2020-03-22	Brooklyn	MTA Turnstiles	0.24089097141364366
2020-03-22	Manhattan	MTA Turnstiles	0.1361729634781861
2020-03-22	Queens	MTA Turnstiles	0.25763667047673516
2020-03-22	Staten Island	MTA Turnstiles	0.23889139930712458
2020-03-23	Bronx	MTA Turnstiles	0.2775162965418186
2020-03-23	Brooklyn	MTA Turnstiles	0.18626660233131015
2020-03-23	Manhattan	MTA Turnstiles	0.11112164767328817
2020-03-23	Queens	MTA Turnstiles	0.17818790781234187
2020-03-23	Staten Island	MTA Turnstiles	0.1300027041644132
2020-03-24	Bronx	MTA Turnstiles	0.27749441588997714
2020-03-24	Brooklyn	MTA Turnstiles	0.1870287507419278
2020-03-24	Manhattan	MTA Turnstiles	0.10655202056538311
2020-03-24	Queens	MTA Turnstiles	0.1757497466647684
2020-03-24	Staten Island	MTA Turnstiles	0.12329154491469507
2020-03-25	Bronx	MTA Turnstiles	0.26109693227962305
2020-03-25	Brooklyn	MTA Turnstiles	0.1760558445859903
2020-03-25	Manhattan	MTA Turnstiles	0.09978590856797466
2020-03-25	Queens	MTA Turnstiles	0.1673021646037426
2020-03-25	Staten Island	MTA Turnstiles	0.11509008293349433
2020-03-26	Bronx	MTA Turnstiles	0.2591387597050067
2020-03-26	Brooklyn	MTA Turnstiles	0.1753433839364443
2020-03-26	Manhattan	MTA Turnstiles	0.09682724176781342
2020-03-26	Queens	MTA Turnstiles	0.15980360275167838
2020-03-26	Staten Island	MTA Turnstiles	0.11344510824179353
2020-03-27	Bronx	MTA Turnstiles	0.2640709739779157
2020-03-27	Brooklyn	MTA Turnstiles	0.17611215757292442
2020-03-27	Manhattan	MTA Turnstiles	0.09404994129050934
2020-03-27	Queens	MTA Turnstiles	0.15968885194709243
2020-03-27	Staten Island	MTA Turnstiles	0.11990776325903152
2020-03-28	Bronx	MTA Turnstiles	0.2698626157157761
2020-03-28	Brooklyn	MTA Turnstiles	0.16260105445409015
2020-03-28	Manhattan	MTA Turnstiles	0.09028486442173732
2020-03-28	Queens	MTA Turnstiles	0.15070364187479235
2020-03-28	Staten Island	MTA Turnstiles	0.15564669400820247
2020-03-29	Bronx	MTA Turnstiles	0.27595297171321265
2020-03-29	Brooklyn	MTA Turnstiles	0.16403586539122314
2020-03-29	Manhattan	MTA Turnstiles	0.09178167061272997
2020-03-29	Queens	MTA Turnstiles	0.15526926045847736
2020-03-29	Staten Island	MTA Turnstiles	0.16207260129537582
2020-03-30	Bronx	MTA Turnstiles	0.22660893823886863
2020-03-30	Brooklyn	MTA Turnstiles	0.15171953170632602
2020-03-30	Manhattan	MTA Turnstiles	0.08300042084989626
2020-03-30	Queens	MTA Turnstiles	0.13047113983203285
2020-03-30	Staten Island	MTA Turnstiles	0.08883180097349919
2020-03-31	Bronx	MTA Turnstiles	0.20797838518866793
2020-03-31	Brooklyn	MTA Turnstiles	0.13847405381144073
2020-03-31	Manhattan	MTA Turnstiles	0.07670737414113345
2020-03-31	Queens	MTA Turnstiles	0.11942976542413761
2020-03-31	Staten Island	MTA Turnstiles	0.07616174945800736
2020-04-01	Bronx	MTA Turnstiles	0.2100593528673314
2020-04-01	Brooklyn	MTA Turnstiles	0.1380187851006576
2020-04-01	Manhattan	MTA Turnstiles	0.07353971475693655
2020-04-01	Queens	MTA Turnstiles	0.116316118508013
2020-04-01	Staten Island	MTA Turnstiles	0.05597389558232932
2020-04-02	Bronx	MTA Turnstiles	0.20673155269120175
2020-04-02	Brooklyn	MTA Turnstiles	0.13295868928592486
2020-04-02	Manhattan	MTA Turnstiles	0.06952777198252849
2020-04-02	Queens	MTA Turnstiles	0.11011938593597076
2020-04-02	Staten Island	MTA Turnstiles	0.062074234417775515
2020-04-03	Bronx	MTA Turnstiles	0.20880588742701522
2020-04-03	Brooklyn	MTA Turnstiles	0.1360591621870299
2020-04-03	Manhattan	MTA Turnstiles	0.07104784624639941
2020-04-03	Queens	MTA Turnstiles	0.1135071512490791
2020-04-03	Staten Island	MTA Turnstiles	0.07146783947223749
2020-04-04	Bronx	MTA Turnstiles	0.21866853348518647
2020-04-04	Brooklyn	MTA Turnstiles	0.1370432946632522
2020-04-04	Manhattan	MTA Turnstiles	0.07461949087204499
2020-04-04	Queens	MTA Turnstiles	0.1122295876801233
2020-04-04	Staten Island	MTA Turnstiles	0.0934091544700289
2020-04-05	Bronx	MTA Turnstiles	0.22523541297089295
2020-04-05	Brooklyn	MTA Turnstiles	0.13994780663135223
2020-04-05	Manhattan	MTA Turnstiles	0.07547856575526085
2020-04-05	Queens	MTA Turnstiles	0.11578270093059287
2020-04-05	Staten Island	MTA Turnstiles	0.12266385891023954
2020-04-06	Bronx	MTA Turnstiles	0.19997239837234038
2020-04-06	Brooklyn	MTA Turnstiles	0.13041085242900186
2020-04-06	Manhattan	MTA Turnstiles	0.06892026137857726
2020-04-06	Queens	MTA Turnstiles	0.10761756698409652
2020-04-06	Staten Island	MTA Turnstiles	0.061448965263615395
2020-04-07	Bronx	MTA Turnstiles	0.19122915429219817
2020-04-07	Brooklyn	MTA Turnstiles	0.12276603462168591
2020-04-07	Manhattan	MTA Turnstiles	0.06504769225399948
2020-04-07	Queens	MTA Turnstiles	0.10098664052400302
2020-04-07	Staten Island	MTA Turnstiles	0.05667657663356316
2020-04-08	Bronx	MTA Turnstiles	0.18608095089733245
2020-04-08	Brooklyn	MTA Turnstiles	0.11771539353681319
2020-04-08	Manhattan	MTA Turnstiles	0.06275122639153317
2020-04-08	Queens	MTA Turnstiles	0.09689020197485601
2020-04-08	Staten Island	MTA Turnstiles	0.05503263052208835
2020-04-09	Bronx	MTA Turnstiles	0.17962503482607986
2020-04-09	Brooklyn	MTA Turnstiles	0.11098865857265508
2020-04-09	Manhattan	MTA Turnstiles	0.06053706297062331
2020-04-09	Queens	MTA Turnstiles	0.0936636177875618
2020-04-09	Staten Island	MTA Turnstiles	0.050487043993124085
2020-04-10	Bronx	MTA Turnstiles	0.18081615347502536
2020-04-10	Brooklyn	MTA Turnstiles	0.11423135235935186
2020-04-10	Manhattan	MTA Turnstiles	0.06178387848336388
2020-04-10	Queens	MTA Turnstiles	0.09626210578994508
2020-04-10	Staten Island	MTA Turnstiles	0.04796591533809785
2020-04-11	Bronx	MTA Turnstiles	0.20196329402914118
2020-04-11	Brooklyn	MTA Turnstiles	0.12777645881017854
2020-04-11	Manhattan	MTA Turnstiles	0.06969335695081011
2020-04-11	Queens	MTA Turnstiles	0.1032899821075597
2020-04-11	Staten Island	MTA Turnstiles	0.06656101426307448
2020-04-12	Bronx	MTA Turnstiles	0.20888379147529035
2020-04-12	Brooklyn	MTA Turnstiles	0.1261914875860239
2020-04-12	Manhattan	MTA Turnstiles	0.069036785304347
2020-04-12	Queens	MTA Turnstiles	0.10518994908345947
2020-04-12	Staten Island	MTA Turnstiles	0.08291655698868124
2020-04-13	Bronx	MTA Turnstiles	0.1670511842910494
2020-04-13	Brooklyn	MTA Turnstiles	0.10666930541388382
2020-04-13	Manhattan	MTA Turnstiles	0.05963302752293578
2020-04-13	Queens	MTA Turnstiles	0.08944880544028401
2020-04-13	Staten Island	MTA Turnstiles	0.049413259336030226
2020-04-14	Bronx	MTA Turnstiles	0.1923691591398823
2020-04-14	Brooklyn	MTA Turnstiles	0.1211666500317686
2020-04-14	Manhattan	MTA Turnstiles	0.06488574094357785
2020-04-14	Queens	MTA Turnstiles	0.10111316008399768
2020-04-14	Staten Island	MTA Turnstiles	0.054778923398064394
2020-04-15	Bronx	MTA Turnstiles	0.18649940621060687
2020-04-15	Brooklyn	MTA Turnstiles	0.11468262054439465
2020-04-15	Manhattan	MTA Turnstiles	0.06331949178824633
2020-04-15	Queens	MTA Turnstiles	0.09797331286917534
2020-04-15	Staten Island	MTA Turnstiles	0.05628765060240964
2020-04-16	Bronx	MTA Turnstiles	0.18964968906224539
2020-04-16	Brooklyn	MTA Turnstiles	0.11583749147319672
2020-04-16	Manhattan	MTA Turnstiles	0.06303011255966422
2020-04-16	Queens	MTA Turnstiles	0.09785085907413517
2020-04-16	Staten Island	MTA Turnstiles	0.05736295919016999
2020-04-17	Bronx	MTA Turnstiles	0.19579522663324397
2020-04-17	Brooklyn	MTA Turnstiles	0.12587701460711564
2020-04-17	Manhattan	MTA Turnstiles	0.06571973936172842
2020-04-17	Queens	MTA Turnstiles	0.10458715202230322
2020-04-17	Staten Island	MTA Turnstiles	0.059304562946673994
2020-04-18	Bronx	MTA Turnstiles	0.20801930903334676
2020-04-18	Brooklyn	MTA Turnstiles	0.1277534088909685
2020-04-18	Manhattan	MTA Turnstiles	0.08382696472014557
2020-04-18	Queens	MTA Turnstiles	0.10558303668777086
2020-04-18	Staten Island	MTA Turnstiles	0.0825953202200056
2020-04-19	Bronx	MTA Turnstiles	0.23123529506342885
2020-04-19	Brooklyn	MTA Turnstiles	0.14046823996946792
2020-04-19	Manhattan	MTA Turnstiles	0.07681629158183115
2020-04-19	Queens	MTA Turnstiles	0.11625348990157658
2020-04-19	Staten Island	MTA Turnstiles	0.10502763885232956
2020-04-20	Bronx	MTA Turnstiles	0.20478874299678398
2020-04-20	Brooklyn	MTA Turnstiles	0.1302016667687814
2020-04-20	Manhattan	MTA Turnstiles	0.06894478575214423
2020-04-20	Queens	MTA Turnstiles	0.11016919930917028
2020-04-20	Staten Island	MTA Turnstiles	0.06078031493430511
2020-04-21	Bronx	MTA Turnstiles	0.192672805290901
2020-04-21	Brooklyn	MTA Turnstiles	0.12182880012074501
2020-04-21	Manhattan	MTA Turnstiles	0.06453381490065525
2020-04-21	Queens	MTA Turnstiles	0.10380541150310185
2020-04-21	Staten Island	MTA Turnstiles	0.05572775001581378
2020-04-22	Bronx	MTA Turnstiles	0.20201875357675006
2020-04-22	Brooklyn	MTA Turnstiles	0.12684513527976735
2020-04-22	Manhattan	MTA Turnstiles	0.0673453200208051
2020-04-22	Queens	MTA Turnstiles	0.10809946302400954
2020-04-22	Staten Island	MTA Turnstiles	0.05704066265060241
2020-04-23	Bronx	MTA Turnstiles	0.2019610368446783
2020-04-23	Brooklyn	MTA Turnstiles	0.12682226714456712
2020-04-23	Manhattan	MTA Turnstiles	0.06556615438144175
2020-04-23	Queens	MTA Turnstiles	0.10699611011453397
2020-04-23	Staten Island	MTA Turnstiles	0.05755395683453238
2020-04-24	Bronx	MTA Turnstiles	0.19317289199782559
2020-04-24	Brooklyn	MTA Turnstiles	0.1279572118668615
2020-04-24	Manhattan	MTA Turnstiles	0.06670813685708349
2020-04-24	Queens	MTA Turnstiles	0.10948710183433101
2020-04-24	Staten Island	MTA Turnstiles	0.05854865310610225
2020-04-25	Bronx	MTA Turnstiles	0.2456635651705997
2020-04-25	Brooklyn	MTA Turnstiles	0.14525828586970801
2020-04-25	Manhattan	MTA Turnstiles	0.07823730954375784
2020-04-25	Queens	MTA Turnstiles	0.12303450495928174
2020-04-25	Staten Island	MTA Turnstiles	0.09769739908641745
2020-04-26	Bronx	MTA Turnstiles	0.233204885656557
2020-04-26	Brooklyn	MTA Turnstiles	0.1389660161718799
2020-04-26	Manhattan	MTA Turnstiles	0.0758565640280387
2020-04-26	Queens	MTA Turnstiles	0.1191010498594053
2020-04-26	Staten Island	MTA Turnstiles	0.09686759673598315
2020-04-27	Bronx	MTA Turnstiles	0.21295492152355408
2020-04-27	Brooklyn	MTA Turnstiles	0.13612449212874864
2020-04-27	Manhattan	MTA Turnstiles	0.07219884069259759
2020-04-27	Queens	MTA Turnstiles	0.1177873659718391
2020-04-27	Staten Island	MTA Turnstiles	0.06151583029654642
2020-04-28	Bronx	MTA Turnstiles	0.21418640144684728
2020-04-28	Brooklyn	MTA Turnstiles	0.13775302288556246
2020-04-28	Manhattan	MTA Turnstiles	0.07238467115373805
2020-04-28	Queens	MTA Turnstiles	0.119316426833173
2020-04-28	Staten Island	MTA Turnstiles	0.06167373015370991
2020-04-29	Bronx	MTA Turnstiles	0.2103057330985117
2020-04-29	Brooklyn	MTA Turnstiles	0.13152950788140097
2020-04-29	Manhattan	MTA Turnstiles	0.07056269512108598
2020-04-29	Queens	MTA Turnstiles	0.11528435303725527
2020-04-29	Staten Island	MTA Turnstiles	0.06017821285140562
2020-04-30	Bronx	MTA Turnstiles	0.20319900541972655
2020-04-30	Brooklyn	MTA Turnstiles	0.13066490130479863
2020-04-30	Manhattan	MTA Turnstiles	0.06821434260876869
2020-04-30	Queens	MTA Turnstiles	0.11232980018243369
2020-04-30	Staten Island	MTA Turnstiles	0.0567263003756287
2020-03-01	Bronx	Google Mobility	1.03
2020-03-01	Brooklyn	Google Mobility	1
2020-03-01	Manhattan	Google Mobility	0.97
2020-03-01	Queens	Google Mobility	0.96
2020-03-01	Staten Island	Google Mobility	1.04
2020-03-02	Bronx	Google Mobility	1.08
2020-03-02	Brooklyn	Google Mobility	1.02
2020-03-02	Manhattan	Google Mobility	0.97
2020-03-02	Queens	Google Mobility	0.96
2020-03-02	Staten Island	Google Mobility	1.01
2020-03-03	Bronx	Google Mobility	1.04
2020-03-03	Brooklyn	Google Mobility	1.02
2020-03-03	Manhattan	Google Mobility	0.99
2020-03-03	Queens	Google Mobility	0.97
2020-03-03	Staten Island	Google Mobility	1.02
2020-03-04	Bronx	Google Mobility	1.02
2020-03-04	Brooklyn	Google Mobility	1.02
2020-03-04	Manhattan	Google Mobility	0.97
2020-03-04	Queens	Google Mobility	0.96
2020-03-04	Staten Island	Google Mobility	1.03
2020-03-05	Bronx	Google Mobility	1.02
2020-03-05	Brooklyn	Google Mobility	1.01
2020-03-05	Manhattan	Google Mobility	0.98
2020-03-05	Queens	Google Mobility	0.98
2020-03-05	Staten Island	Google Mobility	1.03
2020-03-06	Bronx	Google Mobility	0.96
2020-03-06	Brooklyn	Google Mobility	0.98
2020-03-06	Manhattan	Google Mobility	0.96
2020-03-06	Queens	Google Mobility	0.95
2020-03-06	Staten Island	Google Mobility	0.97
2020-03-07	Bronx	Google Mobility	1.09
2020-03-07	Brooklyn	Google Mobility	1.07
2020-03-07	Manhattan	Google Mobility	0.98
2020-03-07	Queens	Google Mobility	0.98
2020-03-07	Staten Island	Google Mobility	1.03
2020-03-08	Bronx	Google Mobility	1.04
2020-03-08	Brooklyn	Google Mobility	1.03
2020-03-08	Manhattan	Google Mobility	0.96
2020-03-08	Queens	Google Mobility	0.9299999999999999
2020-03-08	Staten Island	Google Mobility	1.04
2020-03-09	Bronx	Google Mobility	1.03
2020-03-09	Brooklyn	Google Mobility	1
2020-03-09	Manhattan	Google Mobility	0.9299999999999999
2020-03-09	Queens	Google Mobility	0.9299999999999999
2020-03-09	Staten Island	Google Mobility	1.04
2020-03-10	Bronx	Google Mobility	1
2020-03-10	Brooklyn	Google Mobility	0.96
2020-03-10	Manhattan	Google Mobility	0.89
2020-03-10	Queens	Google Mobility	0.9
2020-03-10	Staten Island	Google Mobility	1.02
2020-03-11	Bronx	Google Mobility	0.98
2020-03-11	Brooklyn	Google Mobility	0.94
2020-03-11	Manhattan	Google Mobility	0.85
2020-03-11	Queens	Google Mobility	0.9
2020-03-11	Staten Island	Google Mobility	0.96
2020-03-12	Bronx	Google Mobility	0.9299999999999999
2020-03-12	Brooklyn	Google Mobility	0.89
2020-03-12	Manhattan	Google Mobility	0.8
2020-03-12	Queens	Google Mobility	0.86
2020-03-12	Staten Island	Google Mobility	0.91
2020-03-13	Bronx	Google Mobility	0.87
2020-03-13	Brooklyn	Google Mobility	0.85
2020-03-13	Manhattan	Google Mobility	0.7
2020-03-13	Queens	Google Mobility	0.8200000000000001
2020-03-13	Staten Island	Google Mobility	0.84
2020-03-14	Bronx	Google Mobility	0.96
2020-03-14	Brooklyn	Google Mobility	0.84
2020-03-14	Manhattan	Google Mobility	0.65
2020-03-14	Queens	Google Mobility	0.8
2020-03-14	Staten Island	Google Mobility	0.87
2020-03-15	Bronx	Google Mobility	0.86
2020-03-15	Brooklyn	Google Mobility	0.78
2020-03-15	Manhattan	Google Mobility	0.5800000000000001
2020-03-15	Queens	Google Mobility	0.73
2020-03-15	Staten Island	Google Mobility	0.8200000000000001
2020-03-16	Bronx	Google Mobility	0.73
2020-03-16	Brooklyn	Google Mobility	0.6699999999999999
2020-03-16	Manhattan	Google Mobility	0.52
2020-03-16	Queens	Google Mobility	0.6599999999999999
2020-03-16	Staten Island	Google Mobility	0.6599999999999999
2020-03-17	Bronx	Google Mobility	0.69
2020-03-17	Brooklyn	Google Mobility	0.61
2020-03-17	Manhattan	Google Mobility	0.44999999999999996
2020-03-17	Queens	Google Mobility	0.6
2020-03-17	Staten Island	Google Mobility	0.5800000000000001
2020-03-18	Bronx	Google Mobility	0.6699999999999999
2020-03-18	Brooklyn	Google Mobility	0.5800000000000001
2020-03-18	Manhattan	Google Mobility	0.41000000000000003
2020-03-18	Queens	Google Mobility	0.56
2020-03-18	Staten Island	Google Mobility	0.56
2020-03-19	Bronx	Google Mobility	0.62
2020-03-19	Brooklyn	Google Mobility	0.54
2020-03-19	Manhattan	Google Mobility	0.37
2020-03-19	Queens	Google Mobility	0.5
2020-03-19	Staten Island	Google Mobility	0.52
2020-03-20	Bronx	Google Mobility	0.62
2020-03-20	Brooklyn	Google Mobility	0.54
2020-03-20	Manhattan	Google Mobility	0.36
2020-03-20	Queens	Google Mobility	0.49
2020-03-20	Staten Island	Google Mobility	0.54
2020-03-21	Bronx	Google Mobility	0.6799999999999999
2020-03-21	Brooklyn	Google Mobility	0.55
2020-03-21	Manhattan	Google Mobility	0.32999999999999996
2020-03-21	Queens	Google Mobility	0.49
2020-03-21	Staten Island	Google Mobility	0.5900000000000001
2020-03-22	Bronx	Google Mobility	0.54
2020-03-22	Brooklyn	Google Mobility	0.44999999999999996
2020-03-22	Manhattan	Google Mobility	0.27
2020-03-22	Queens	Google Mobility	0.37
2020-03-22	Staten Island	Google Mobility	0.5
2020-03-23	Bronx	Google Mobility	0.4
2020-03-23	Brooklyn	Google Mobility	0.32999999999999996
2020-03-23	Manhattan	Google Mobility	0.22999999999999998
2020-03-23	Queens	Google Mobility	0.28
2020-03-23	Staten Island	Google Mobility	0.33999999999999997
2020-03-24	Bronx	Google Mobility	0.48
2020-03-24	Brooklyn	Google Mobility	0.41000000000000003
2020-03-24	Manhattan	Google Mobility	0.27
2020-03-24	Queens	Google Mobility	0.33999999999999997
2020-03-24	Staten Island	Google Mobility	0.41000000000000003
2020-03-25	Bronx	Google Mobility	0.44999999999999996
2020-03-25	Brooklyn	Google Mobility	0.37
2020-03-25	Manhattan	Google Mobility	0.25
2020-03-25	Queens	Google Mobility	0.31000000000000005
2020-03-25	Staten Island	Google Mobility	0.36
2020-03-26	Bronx	Google Mobility	0.48
2020-03-26	Brooklyn	Google Mobility	0.39
2020-03-26	Manhattan	Google Mobility	0.25
2020-03-26	Queens	Google Mobility	0.31999999999999995
2020-03-26	Staten Island	Google Mobility	0.4
2020-03-27	Bronx	Google Mobility	0.48
2020-03-27	Brooklyn	Google Mobility	0.41000000000000003
2020-03-27	Manhattan	Google Mobility	0.25
2020-03-27	Queens	Google Mobility	0.31999999999999995
2020-03-27	Staten Island	Google Mobility	0.41000000000000003
2020-03-28	Bronx	Google Mobility	0.47
2020-03-28	Brooklyn	Google Mobility	0.38
2020-03-28	Manhattan	Google Mobility	0.22999999999999998
2020-03-28	Queens	Google Mobility	0.29000000000000004
2020-03-28	Staten Island	Google Mobility	0.4
2020-03-29	Bronx	Google Mobility	0.44999999999999996
2020-03-29	Brooklyn	Google Mobility	0.37
2020-03-29	Manhattan	Google Mobility	0.21999999999999997
2020-03-29	Queens	Google Mobility	0.25
2020-03-29	Staten Island	Google Mobility	0.4
2020-03-30	Bronx	Google Mobility	0.45999999999999996
2020-03-30	Brooklyn	Google Mobility	0.36
2020-03-30	Manhattan	Google Mobility	0.22999999999999998
2020-03-30	Queens	Google Mobility	0.27
2020-03-30	Staten Island	Google Mobility	0.36
2020-03-31	Bronx	Google Mobility	0.44999999999999996
2020-03-31	Brooklyn	Google Mobility	0.35
2020-03-31	Manhattan	Google Mobility	0.21999999999999997
2020-03-31	Queens	Google Mobility	0.27
2020-03-31	Staten Island	Google Mobility	0.35
2020-04-01	Bronx	Google Mobility	0.47
2020-04-01	Brooklyn	Google Mobility	0.36
2020-04-01	Manhattan	Google Mobility	0.21999999999999997
2020-04-01	Queens	Google Mobility	0.27
2020-04-01	Staten Island	Google Mobility	0.36
2020-04-02	Bronx	Google Mobility	0.44999999999999996
2020-04-02	Brooklyn	Google Mobility	0.35
2020-04-02	Manhattan	Google Mobility	0.20999999999999996
2020-04-02	Queens	Google Mobility	0.26
2020-04-02	Staten Island	Google Mobility	0.35
2020-04-03	Bronx	Google Mobility	0.43000000000000005
2020-04-03	Brooklyn	Google Mobility	0.35
2020-04-03	Manhattan	Google Mobility	0.20999999999999996
2020-04-03	Queens	Google Mobility	0.26
2020-04-03	Staten Island	Google Mobility	0.33999999999999997
2020-04-04	Bronx	Google Mobility	0.54
2020-04-04	Brooklyn	Google Mobility	0.4
2020-04-04	Manhattan	Google Mobility	0.22999999999999998
2020-04-04	Queens	Google Mobility	0.28
2020-04-04	Staten Island	Google Mobility	0.43999999999999995
2020-04-05	Bronx	Google Mobility	0.49
2020-04-05	Brooklyn	Google Mobility	0.38
2020-04-05	Manhattan	Google Mobility	0.21999999999999997
2020-04-05	Queens	Google Mobility	0.22999999999999998
2020-04-05	Staten Island	Google Mobility	0.42000000000000004
2020-04-06	Bronx	Google Mobility	0.44999999999999996
2020-04-06	Brooklyn	Google Mobility	0.35
2020-04-06	Manhattan	Google Mobility	0.20999999999999996
2020-04-06	Queens	Google Mobility	0.25
2020-04-06	Staten Island	Google Mobility	0.36
2020-04-07	Bronx	Google Mobility	0.43000000000000005
2020-04-07	Brooklyn	Google Mobility	0.35
2020-04-07	Manhattan	Google Mobility	0.19999999999999996
2020-04-07	Queens	Google Mobility	0.25
2020-04-07	Staten Island	Google Mobility	0.35
2020-04-08	Bronx	Google Mobility	0.42000000000000004
2020-04-08	Brooklyn	Google Mobility	0.32999999999999996
2020-04-08	Manhattan	Google Mobility	0.18999999999999995
2020-04-08	Queens	Google Mobility	0.25
2020-04-08	Staten Island	Google Mobility	0.32999999999999996
2020-04-09	Bronx	Google Mobility	0.4
2020-04-09	Brooklyn	Google Mobility	0.30000000000000004
2020-04-09	Manhattan	Google Mobility	0.18999999999999995
2020-04-09	Queens	Google Mobility	0.22999999999999998
2020-04-09	Staten Island	Google Mobility	0.31000000000000005
2020-04-10	Bronx	Google Mobility	0.4
2020-04-10	Brooklyn	Google Mobility	0.30000000000000004
2020-04-10	Manhattan	Google Mobility	0.18999999999999995
2020-04-10	Queens	Google Mobility	0.22999999999999998
2020-04-10	Staten Island	Google Mobility	0.31999999999999995
2020-04-11	Bronx	Google Mobility	0.52
2020-04-11	Brooklyn	Google Mobility	0.39
2020-04-11	Manhattan	Google Mobility	0.21999999999999997
2020-04-11	Queens	Google Mobility	0.27
2020-04-11	Staten Island	Google Mobility	0.45999999999999996
2020-04-12	Bronx	Google Mobility	0.49
2020-04-12	Brooklyn	Google Mobility	0.37
2020-04-12	Manhattan	Google Mobility	0.21999999999999997
2020-04-12	Queens	Google Mobility	0.22999999999999998
2020-04-12	Staten Island	Google Mobility	0.43999999999999995
2020-04-13	Bronx	Google Mobility	0.33999999999999997
2020-04-13	Brooklyn	Google Mobility	0.27
2020-04-13	Manhattan	Google Mobility	0.17000000000000004
2020-04-13	Queens	Google Mobility	0.19999999999999996
2020-04-13	Staten Island	Google Mobility	0.28
2020-04-14	Bronx	Google Mobility	0.45999999999999996
2020-04-14	Brooklyn	Google Mobility	0.35
2020-04-14	Manhattan	Google Mobility	0.20999999999999996
2020-04-14	Queens	Google Mobility	0.27
2020-04-14	Staten Island	Google Mobility	0.37
2020-04-15	Bronx	Google Mobility	0.44999999999999996
2020-04-15	Brooklyn	Google Mobility	0.32999999999999996
2020-04-15	Manhattan	Google Mobility	0.19999999999999996
2020-04-15	Queens	Google Mobility	0.26
2020-04-15	Staten Island	Google Mobility	0.35
2020-04-16	Bronx	Google Mobility	0.43999999999999995
2020-04-16	Brooklyn	Google Mobility	0.32999999999999996
2020-04-16	Manhattan	Google Mobility	0.19999999999999996
2020-04-16	Queens	Google Mobility	0.25
2020-04-16	Staten Island	Google Mobility	0.33999999999999997
2020-04-17	Bronx	Google Mobility	0.44999999999999996
2020-04-17	Brooklyn	Google Mobility	0.36
2020-04-17	Manhattan	Google Mobility	0.19999999999999996
2020-04-17	Queens	Google Mobility	0.26
2020-04-17	Staten Island	Google Mobility	0.36
2020-04-18	Bronx	Google Mobility	0.5
2020-04-18	Brooklyn	Google Mobility	0.38
2020-04-18	Manhattan	Google Mobility	0.20999999999999996
2020-04-18	Queens	Google Mobility	0.26
2020-04-18	Staten Island	Google Mobility	0.43000000000000005
2020-04-19	Bronx	Google Mobility	0.52
2020-04-19	Brooklyn	Google Mobility	0.41000000000000003
2020-04-19	Manhattan	Google Mobility	0.24
2020-04-19	Queens	Google Mobility	0.26
2020-04-19	Staten Island	Google Mobility	0.48
2020-04-20	Bronx	Google Mobility	0.45999999999999996
2020-04-20	Brooklyn	Google Mobility	0.36
2020-04-20	Manhattan	Google Mobility	0.20999999999999996
2020-04-20	Queens	Google Mobility	0.26
2020-04-20	Staten Island	Google Mobility	0.36
2020-04-21	Bronx	Google Mobility	0.4
2020-04-21	Brooklyn	Google Mobility	0.32999999999999996
2020-04-21	Manhattan	Google Mobility	0.18999999999999995
2020-04-21	Queens	Google Mobility	0.24
2020-04-21	Staten Island	Google Mobility	0.32999999999999996
2020-04-22	Bronx	Google Mobility	0.43999999999999995
2020-04-22	Brooklyn	Google Mobility	0.35
2020-04-22	Manhattan	Google Mobility	0.19999999999999996
2020-04-22	Queens	Google Mobility	0.27
2020-04-22	Staten Island	Google Mobility	0.36
2020-04-23	Bronx	Google Mobility	0.43999999999999995
2020-04-23	Brooklyn	Google Mobility	0.35
2020-04-23	Manhattan	Google Mobility	0.19999999999999996
2020-04-23	Queens	Google Mobility	0.26
2020-04-23	Staten Island	Google Mobility	0.35
2020-04-24	Bronx	Google Mobility	0.41000000000000003
2020-04-24	Brooklyn	Google Mobility	0.33999999999999997
2020-04-24	Manhattan	Google Mobility	0.18999999999999995
2020-04-24	Queens	Google Mobility	0.25
2020-04-24	Staten Island	Google Mobility	0.31999999999999995
2020-04-25	Bronx	Google Mobility	0.6
2020-04-25	Brooklyn	Google Mobility	0.45999999999999996
2020-04-25	Manhattan	Google Mobility	0.25
2020-04-25	Queens	Google Mobility	0.31999999999999995
2020-04-25	Staten Island	Google Mobility	0.54
2020-04-26	Bronx	Google Mobility	0.43999999999999995
2020-04-26	Brooklyn	Google Mobility	0.36
2020-04-26	Manhattan	Google Mobility	0.20999999999999996
2020-04-26	Queens	Google Mobility	0.22999999999999998
2020-04-26	Staten Island	Google Mobility	0.41000000000000003
2020-04-27	Bronx	Google Mobility	0.44999999999999996
2020-04-27	Brooklyn	Google Mobility	0.36
2020-04-27	Manhattan	Google Mobility	0.20999999999999996
2020-04-27	Queens	Google Mobility	0.26
2020-04-27	Staten Island	Google Mobility	0.36
2020-04-28	Bronx	Google Mobility	0.49
2020-04-28	Brooklyn	Google Mobility	0.4
2020-04-28	Manhattan	Google Mobility	0.21999999999999997
2020-04-28	Queens	Google Mobility	0.30000000000000004
2020-04-28	Staten Island	Google Mobility	0.41000000000000003
2020-04-29	Bronx	Google Mobility	0.44999999999999996
2020-04-29	Brooklyn	Google Mobility	0.36
2020-04-29	Manhattan	Google Mobility	0.20999999999999996
2020-04-29	Queens	Google Mobility	0.27
2020-04-29	Staten Island	Google Mobility	0.35
2020-04-30	Bronx	Google Mobility	0.43000000000000005
2020-04-30	Brooklyn	Google Mobility	0.35
2020-04-30	Manhattan	Google Mobility	0.19999999999999996
2020-04-30	Queens	Google Mobility	0.26
2020-04-30	Staten Island	Google Mobility	0.32999999999999996
