# Supplementary material for: Neighborhood-level disparities and subway utilization during the COVID-19 pandemic in New York City
Source: Nat Commun. 2021 Jun 17;12:3692. doi: 10.1038/s41467-021-24088-7 (PMC8211826; doi:10.1038/s41467-021-24088-7)
Supplement: Supplementary file 4 — Source Data [file 41467_2021_24088_MOESM4_ESM.zip › sfig8.csv]

date	usage.median.ratio	Lower	Upper	Prediction	Risk
2020-02-18	1.0349275460915708	0.9512833612542312	0.9620871609416536	0.9566852610979424	High (≥ 75%ile)
2020-02-18	0.8088260135135135	0.9512833612542312	0.9620871609416536	0.9566852610979424	High (≥ 75%ile)
2020-02-18	0.8987317395251588	0.9512833612542312	0.9620871609416536	0.9566852610979424	High (≥ 75%ile)
2020-02-18	0.866044860093521	0.9512833612542312	0.9620871609416536	0.9566852610979424	High (≥ 75%ile)
2020-02-18	0.9006192418063736	0.9512833612542312	0.9620871609416536	0.9566852610979424	High (≥ 75%ile)
2020-02-18	0.901836716758942	0.9512833612542312	0.9620871609416536	0.9566852610979424	High (≥ 75%ile)
2020-02-18	0.9198178688433561	0.9512833612542312	0.9620871609416536	0.9566852610979424	High (≥ 75%ile)
2020-02-18	0.7966560697044625	0.9512833612542312	0.9620871609416536	0.9566852610979424	High (≥ 75%ile)
2020-02-18	0.7841268018147362	0.9512833612542312	0.9620871609416536	0.9566852610979424	High (≥ 75%ile)
2020-02-18	0.869059829059829	0.9512833612542312	0.9620871609416536	0.9566852610979424	High (≥ 75%ile)
2020-02-18	0.8559556151632908	0.9512833612542312	0.9620871609416536	0.9566852610979424	High (≥ 75%ile)
2020-02-18	0.857434469960566	0.9512833612542312	0.9620871609416536	0.9566852610979424	High (≥ 75%ile)
2020-02-18	0.9483547770930191	0.9512833612542312	0.9620871609416536	0.9566852610979424	High (≥ 75%ile)
2020-02-18	0.8446330607597557	0.9512833612542312	0.9620871609416536	0.9566852610979424	High (≥ 75%ile)
2020-02-18	0.9354228893341904	0.9512833612542312	0.9620871609416536	0.9566852610979424	High (≥ 75%ile)
2020-02-18	0.8494219675204426	0.9512833612542312	0.9620871609416536	0.9566852610979424	High (≥ 75%ile)
2020-02-18	0.9370232795531234	0.9512833612542312	0.9620871609416536	0.9566852610979424	High (≥ 75%ile)
2020-02-18	0.9445863573980885	0.9512833612542312	0.9620871609416536	0.9566852610979424	High (≥ 75%ile)
2020-02-18	0.9669740063551596	0.9512833612542312	0.9620871609416536	0.9566852610979424	High (≥ 75%ile)
2020-02-18	0.8738963931484242	0.9512833612542312	0.9620871609416536	0.9566852610979424	High (≥ 75%ile)
2020-02-18	0.8585559785721505	0.9512833612542312	0.9620871609416536	0.9566852610979424	High (≥ 75%ile)
2020-02-18	0.8244945875479477	0.9512833612542312	0.9620871609416536	0.9566852610979424	High (≥ 75%ile)
2020-02-18	0.8024233452140541	0.9512833612542312	0.9620871609416536	0.9566852610979424	High (≥ 75%ile)
2020-02-18	0.8780723305189302	0.9512833612542312	0.9620871609416536	0.9566852610979424	High (≥ 75%ile)
2020-02-18	0.9008385029654373	0.9512833612542312	0.9620871609416536	0.9566852610979424	High (≥ 75%ile)
2020-02-18	0.8790224483025545	0.9512833612542312	0.9620871609416536	0.9566852610979424	High (≥ 75%ile)
2020-02-18	0.8789863000277591	0.9512833612542312	0.9620871609416536	0.9566852610979424	High (≥ 75%ile)
2020-02-18	0.8621200503249533	0.9512833612542312	0.9620871609416536	0.9566852610979424	High (≥ 75%ile)
2020-02-18	1.0484225525888211	0.9512833612542312	0.9620871609416536	0.9566852610979424	High (≥ 75%ile)
2020-02-18	0.8591535990931419	0.9512833612542312	0.9620871609416536	0.9566852610979424	High (≥ 75%ile)
2020-02-19	1.0535474871683752	0.9512833612542312	0.9620871609416536	0.9566852610979424	High (≥ 75%ile)
2020-02-19	0.8188605108055009	0.9512833612542312	0.9620871609416536	0.9566852610979424	High (≥ 75%ile)
2020-02-19	0.8942591085796944	0.9512833612542312	0.9620871609416536	0.9566852610979424	High (≥ 75%ile)
2020-02-19	0.8569066172233218	0.9512833612542312	0.9620871609416536	0.9566852610979424	High (≥ 75%ile)
2020-02-19	0.8981957512852847	0.9512833612542312	0.9620871609416536	0.9566852610979424	High (≥ 75%ile)
2020-02-19	0.9216460695630017	0.9512833612542312	0.9620871609416536	0.9566852610979424	High (≥ 75%ile)
2020-02-19	0.9241938577025287	0.9512833612542312	0.9620871609416536	0.9566852610979424	High (≥ 75%ile)
2020-02-19	0.8267675175963862	0.9512833612542312	0.9620871609416536	0.9566852610979424	High (≥ 75%ile)
2020-02-19	0.7805040155081695	0.9512833612542312	0.9620871609416536	0.9566852610979424	High (≥ 75%ile)
2020-02-19	0.8979154325688979	0.9512833612542312	0.9620871609416536	0.9566852610979424	High (≥ 75%ile)
2020-02-19	0.8800582473464466	0.9512833612542312	0.9620871609416536	0.9566852610979424	High (≥ 75%ile)
2020-02-19	0.8620423717279863	0.9512833612542312	0.9620871609416536	0.9566852610979424	High (≥ 75%ile)
2020-02-19	0.9347404469449444	0.9512833612542312	0.9620871609416536	0.9566852610979424	High (≥ 75%ile)
2020-02-19	0.8818261512281486	0.9512833612542312	0.9620871609416536	0.9566852610979424	High (≥ 75%ile)
2020-02-19	0.9430078571692058	0.9512833612542312	0.9620871609416536	0.9566852610979424	High (≥ 75%ile)
2020-02-19	0.8599304613939536	0.9512833612542312	0.9620871609416536	0.9566852610979424	High (≥ 75%ile)
2020-02-19	0.945488384917626	0.9512833612542312	0.9620871609416536	0.9566852610979424	High (≥ 75%ile)
2020-02-19	0.9167518361233953	0.9512833612542312	0.9620871609416536	0.9566852610979424	High (≥ 75%ile)
2020-02-19	0.9757475054454039	0.9512833612542312	0.9620871609416536	0.9566852610979424	High (≥ 75%ile)
2020-02-19	0.8999443870660205	0.9512833612542312	0.9620871609416536	0.9566852610979424	High (≥ 75%ile)
2020-02-19	0.8809233857477418	0.9512833612542312	0.9620871609416536	0.9566852610979424	High (≥ 75%ile)
2020-02-19	0.8603353472269364	0.9512833612542312	0.9620871609416536	0.9566852610979424	High (≥ 75%ile)
2020-02-19	0.8401626677511184	0.9512833612542312	0.9620871609416536	0.9566852610979424	High (≥ 75%ile)
2020-02-19	0.9027420736932305	0.9512833612542312	0.9620871609416536	0.9566852610979424	High (≥ 75%ile)
2020-02-19	0.8962686567164179	0.9512833612542312	0.9620871609416536	0.9566852610979424	High (≥ 75%ile)
2020-02-19	0.9179444598210167	0.9512833612542312	0.9620871609416536	0.9566852610979424	High (≥ 75%ile)
2020-02-19	0.9061665689913394	0.9512833612542312	0.9620871609416536	0.9566852610979424	High (≥ 75%ile)
2020-02-19	0.8952210140866121	0.9512833612542312	0.9620871609416536	0.9566852610979424	High (≥ 75%ile)
2020-02-19	0.9772615736954032	0.9512833612542312	0.9620871609416536	0.9566852610979424	High (≥ 75%ile)
2020-02-19	0.8960596875728608	0.9512833612542312	0.9620871609416536	0.9566852610979424	High (≥ 75%ile)
2020-02-20	1.0307282812616407	0.9512833612542312	0.9620871609416536	0.9566852610979424	High (≥ 75%ile)
2020-02-20	0.8210526315789474	0.9512833612542312	0.9620871609416536	0.9566852610979424	High (≥ 75%ile)
2020-02-20	0.8794417742565621	0.9512833612542312	0.9620871609416536	0.9566852610979424	High (≥ 75%ile)
2020-02-20	0.9393739201138327	0.9512833612542312	0.9620871609416536	0.9566852610979424	High (≥ 75%ile)
2020-02-20	0.9198851579078766	0.9512833612542312	0.9620871609416536	0.9566852610979424	High (≥ 75%ile)
2020-02-20	0.9095856629605221	0.9512833612542312	0.9620871609416536	0.9566852610979424	High (≥ 75%ile)
2020-02-20	0.9090110614003788	0.9512833612542312	0.9620871609416536	0.9566852610979424	High (≥ 75%ile)
2020-02-20	0.8525469168900804	0.9512833612542312	0.9620871609416536	0.9566852610979424	High (≥ 75%ile)
2020-02-20	0.7994916527063717	0.9512833612542312	0.9620871609416536	0.9566852610979424	High (≥ 75%ile)
2020-02-20	0.8743838177800441	0.9512833612542312	0.9620871609416536	0.9566852610979424	High (≥ 75%ile)
2020-02-20	0.884378606029721	0.9512833612542312	0.9620871609416536	0.9566852610979424	High (≥ 75%ile)
2020-02-20	0.8886928256326909	0.9512833612542312	0.9620871609416536	0.9566852610979424	High (≥ 75%ile)
2020-02-20	0.9474110887878467	0.9512833612542312	0.9620871609416536	0.9566852610979424	High (≥ 75%ile)
2020-02-20	0.8837602770507839	0.9512833612542312	0.9620871609416536	0.9566852610979424	High (≥ 75%ile)
2020-02-20	0.9648910854841662	0.9512833612542312	0.9620871609416536	0.9566852610979424	High (≥ 75%ile)
2020-02-20	0.8522195138830151	0.9512833612542312	0.9620871609416536	0.9566852610979424	High (≥ 75%ile)
2020-02-20	0.9587435373247839	0.9512833612542312	0.9620871609416536	0.9566852610979424	High (≥ 75%ile)
2020-02-20	1.0689546190652355	0.9512833612542312	0.9620871609416536	0.9566852610979424	High (≥ 75%ile)
2020-02-20	0.9644767778648584	0.9512833612542312	0.9620871609416536	0.9566852610979424	High (≥ 75%ile)
2020-02-20	0.8852435643564357	0.9512833612542312	0.9620871609416536	0.9566852610979424	High (≥ 75%ile)
2020-02-20	0.8948005846732094	0.9512833612542312	0.9620871609416536	0.9566852610979424	High (≥ 75%ile)
2020-02-20	0.8439427052158298	0.9512833612542312	0.9620871609416536	0.9566852610979424	High (≥ 75%ile)
2020-02-20	0.8395039554572248	0.9512833612542312	0.9620871609416536	0.9566852610979424	High (≥ 75%ile)
2020-02-20	0.8259728950089805	0.9512833612542312	0.9620871609416536	0.9566852610979424	High (≥ 75%ile)
2020-02-20	0.9053261552025863	0.9512833612542312	0.9620871609416536	0.9566852610979424	High (≥ 75%ile)
2020-02-20	0.926494829911584	0.9512833612542312	0.9620871609416536	0.9566852610979424	High (≥ 75%ile)
2020-02-20	0.8867004586048757	0.9512833612542312	0.9620871609416536	0.9566852610979424	High (≥ 75%ile)
2020-02-20	0.889164721796911	0.9512833612542312	0.9620871609416536	0.9566852610979424	High (≥ 75%ile)
2020-02-20	0.9836955108479895	0.9512833612542312	0.9620871609416536	0.9566852610979424	High (≥ 75%ile)
2020-02-20	0.9119405864197531	0.9512833612542312	0.9620871609416536	0.9566852610979424	High (≥ 75%ile)
2020-02-21	1.010646887359216	0.9512833612542312	0.9620871609416536	0.9566852610979424	High (≥ 75%ile)
2020-02-21	0.8445310514276031	0.9512833612542312	0.9620871609416536	0.9566852610979424	High (≥ 75%ile)
2020-02-21	0.8636317400430918	0.9512833612542312	0.9620871609416536	0.9566852610979424	High (≥ 75%ile)
2020-02-21	0.8822169687417915	0.9512833612542312	0.9620871609416536	0.9566852610979424	High (≥ 75%ile)
2020-02-21	0.8720143312101911	0.9512833612542312	0.9620871609416536	0.9566852610979424	High (≥ 75%ile)
2020-02-21	0.9104444145477376	0.9512833612542312	0.9620871609416536	0.9566852610979424	High (≥ 75%ile)
2020-02-21	0.9046565774155996	0.9512833612542312	0.9620871609416536	0.9566852610979424	High (≥ 75%ile)
2020-02-21	0.8760885531423775	0.9512833612542312	0.9620871609416536	0.9566852610979424	High (≥ 75%ile)
2020-02-21	0.7812663831770257	0.9512833612542312	0.9620871609416536	0.9566852610979424	High (≥ 75%ile)
2020-02-21	0.885359156800803	0.9512833612542312	0.9620871609416536	0.9566852610979424	High (≥ 75%ile)
2020-02-21	0.8718492468823817	0.9512833612542312	0.9620871609416536	0.9566852610979424	High (≥ 75%ile)
2020-02-21	0.8406369017574451	0.9512833612542312	0.9620871609416536	0.9566852610979424	High (≥ 75%ile)
2020-02-21	0.9286316733961417	0.9512833612542312	0.9620871609416536	0.9566852610979424	High (≥ 75%ile)
2020-02-21	0.858400906002265	0.9512833612542312	0.9620871609416536	0.9566852610979424	High (≥ 75%ile)
2020-02-21	0.9572619672322313	0.9512833612542312	0.9620871609416536	0.9566852610979424	High (≥ 75%ile)
2020-02-21	0.820500730821821	0.9512833612542312	0.9620871609416536	0.9566852610979424	High (≥ 75%ile)
2020-02-21	0.9455500996850937	0.9512833612542312	0.9620871609416536	0.9566852610979424	High (≥ 75%ile)
2020-02-21	0.9860689928182371	0.9512833612542312	0.9620871609416536	0.9566852610979424	High (≥ 75%ile)
2020-02-21	0.9606154592552805	0.9512833612542312	0.9620871609416536	0.9566852610979424	High (≥ 75%ile)
2020-02-21	0.8777395429640519	0.9512833612542312	0.9620871609416536	0.9566852610979424	High (≥ 75%ile)
2020-02-21	0.8688161777469189	0.9512833612542312	0.9620871609416536	0.9566852610979424	High (≥ 75%ile)
2020-02-21	0.8359106280891406	0.9512833612542312	0.9620871609416536	0.9566852610979424	High (≥ 75%ile)
2020-02-21	0.8253621653331595	0.9512833612542312	0.9620871609416536	0.9566852610979424	High (≥ 75%ile)
2020-02-21	0.9900020943793472	0.9512833612542312	0.9620871609416536	0.9566852610979424	High (≥ 75%ile)
2020-02-21	0.8955638725301337	0.9512833612542312	0.9620871609416536	0.9566852610979424	High (≥ 75%ile)
2020-02-21	0.8949538132681885	0.9512833612542312	0.9620871609416536	0.9566852610979424	High (≥ 75%ile)
2020-02-21	0.848770039592393	0.9512833612542312	0.9620871609416536	0.9566852610979424	High (≥ 75%ile)
2020-02-21	0.8711671312568173	0.9512833612542312	0.9620871609416536	0.9566852610979424	High (≥ 75%ile)
2020-02-21	0.939410850583397	0.9512833612542312	0.9620871609416536	0.9566852610979424	High (≥ 75%ile)
2020-02-21	0.8837579617834395	0.9512833612542312	0.9620871609416536	0.9566852610979424	High (≥ 75%ile)
2020-02-22	1.0816511949437093	0.9512833612542312	0.9620871609416536	0.9566852610979424	High (≥ 75%ile)
2020-02-22	0.8563892606881348	0.9512833612542312	0.9620871609416536	0.9566852610979424	High (≥ 75%ile)
2020-02-22	0.918429003021148	0.9512833612542312	0.9620871609416536	0.9566852610979424	High (≥ 75%ile)
2020-02-22	1.0034679913768862	0.9512833612542312	0.9620871609416536	0.9566852610979424	High (≥ 75%ile)
2020-02-22	0.873469042993496	0.9512833612542312	0.9620871609416536	0.9566852610979424	High (≥ 75%ile)
2020-02-22	0.9320448635852059	0.9512833612542312	0.9620871609416536	0.9566852610979424	High (≥ 75%ile)
2020-02-22	0.8991312196773101	0.9512833612542312	0.9620871609416536	0.9566852610979424	High (≥ 75%ile)
2020-02-22	0.8186188811188811	0.9512833612542312	0.9620871609416536	0.9566852610979424	High (≥ 75%ile)
2020-02-22	0.7861398844990375	0.9512833612542312	0.9620871609416536	0.9566852610979424	High (≥ 75%ile)
2020-02-22	0.9554701511657699	0.9512833612542312	0.9620871609416536	0.9566852610979424	High (≥ 75%ile)
2020-02-22	0.9876818417664355	0.9512833612542312	0.9620871609416536	0.9566852610979424	High (≥ 75%ile)
2020-02-22	0.9155592469545958	0.9512833612542312	0.9620871609416536	0.9566852610979424	High (≥ 75%ile)
2020-02-22	0.9720073459847515	0.9512833612542312	0.9620871609416536	0.9566852610979424	High (≥ 75%ile)
2020-02-22	0.9226271245715885	0.9512833612542312	0.9620871609416536	0.9566852610979424	High (≥ 75%ile)
2020-02-22	1.0238467677573824	0.9512833612542312	0.9620871609416536	0.9566852610979424	High (≥ 75%ile)
2020-02-22	0.9048928262308437	0.9512833612542312	0.9620871609416536	0.9566852610979424	High (≥ 75%ile)
2020-02-22	1.0353795970020618	0.9512833612542312	0.9620871609416536	0.9566852610979424	High (≥ 75%ile)
2020-02-22	0.9571654587786629	0.9512833612542312	0.9620871609416536	0.9566852610979424	High (≥ 75%ile)
2020-02-22	1.0461543231887878	0.9512833612542312	0.9620871609416536	0.9566852610979424	High (≥ 75%ile)
2020-02-22	0.9565452274031806	0.9512833612542312	0.9620871609416536	0.9566852610979424	High (≥ 75%ile)
2020-02-22	0.8929720575783234	0.9512833612542312	0.9620871609416536	0.9566852610979424	High (≥ 75%ile)
2020-02-22	0.902504684168587	0.9512833612542312	0.9620871609416536	0.9566852610979424	High (≥ 75%ile)
2020-02-22	0.935699828740464	0.9512833612542312	0.9620871609416536	0.9566852610979424	High (≥ 75%ile)
2020-02-22	1.013797873889617	0.9512833612542312	0.9620871609416536	0.9566852610979424	High (≥ 75%ile)
2020-02-22	1.1971516585561854	0.9512833612542312	0.9620871609416536	0.9566852610979424	High (≥ 75%ile)
2020-02-22	0.7946235005058534	0.9512833612542312	0.9620871609416536	0.9566852610979424	High (≥ 75%ile)
2020-02-22	0.9557279780921953	0.9512833612542312	0.9620871609416536	0.9566852610979424	High (≥ 75%ile)
2020-02-22	0.9465434525190132	0.9512833612542312	0.9620871609416536	0.9566852610979424	High (≥ 75%ile)
2020-02-22	1.3685715298370804	0.9512833612542312	0.9620871609416536	0.9566852610979424	High (≥ 75%ile)
2020-02-22	0.17899947889525794	0.9512833612542312	0.9620871609416536	0.9566852610979424	High (≥ 75%ile)
2020-02-23	1.0915098000023515	0.9512833612542312	0.9620871609416536	0.9566852610979424	High (≥ 75%ile)
2020-02-23	0.7846468121707343	0.9512833612542312	0.9620871609416536	0.9566852610979424	High (≥ 75%ile)
2020-02-23	0.9462429352358009	0.9512833612542312	0.9620871609416536	0.9566852610979424	High (≥ 75%ile)
2020-02-23	1.0810912748302741	0.9512833612542312	0.9620871609416536	0.9566852610979424	High (≥ 75%ile)
2020-02-23	0.8804868428466783	0.9512833612542312	0.9620871609416536	0.9566852610979424	High (≥ 75%ile)
2020-02-23	0.9591709844559585	0.9512833612542312	0.9620871609416536	0.9566852610979424	High (≥ 75%ile)
2020-02-23	0.9984165347112259	0.9512833612542312	0.9620871609416536	0.9566852610979424	High (≥ 75%ile)
2020-02-23	0.8674568965517241	0.9512833612542312	0.9620871609416536	0.9566852610979424	High (≥ 75%ile)
2020-02-23	0.8785377358490566	0.9512833612542312	0.9620871609416536	0.9566852610979424	High (≥ 75%ile)
2020-02-23	1.028165340983179	0.9512833612542312	0.9620871609416536	0.9566852610979424	High (≥ 75%ile)
2020-02-23	1.0245058099452222	0.9512833612542312	0.9620871609416536	0.9566852610979424	High (≥ 75%ile)
2020-02-23	0.955452069238204	0.9512833612542312	0.9620871609416536	0.9566852610979424	High (≥ 75%ile)
2020-02-23	1.0099439775910364	0.9512833612542312	0.9620871609416536	0.9566852610979424	High (≥ 75%ile)
2020-02-23	1.1252890058199794	0.9512833612542312	0.9620871609416536	0.9566852610979424	High (≥ 75%ile)
2020-02-23	1.0965511697081758	0.9512833612542312	0.9620871609416536	0.9566852610979424	High (≥ 75%ile)
2020-02-23	0.9927421027165273	0.9512833612542312	0.9620871609416536	0.9566852610979424	High (≥ 75%ile)
2020-02-23	1.0664862829328163	0.9512833612542312	0.9620871609416536	0.9566852610979424	High (≥ 75%ile)
2020-02-23	1.0040205086099572	0.9512833612542312	0.9620871609416536	0.9566852610979424	High (≥ 75%ile)
2020-02-23	1.11725004560287	0.9512833612542312	0.9620871609416536	0.9566852610979424	High (≥ 75%ile)
2020-02-23	0.967214222943284	0.9512833612542312	0.9620871609416536	0.9566852610979424	High (≥ 75%ile)
2020-02-23	0.8765632062678921	0.9512833612542312	0.9620871609416536	0.9566852610979424	High (≥ 75%ile)
2020-02-23	0.9135100121102881	0.9512833612542312	0.9620871609416536	0.9566852610979424	High (≥ 75%ile)
2020-02-23	0.9749436614338642	0.9512833612542312	0.9620871609416536	0.9566852610979424	High (≥ 75%ile)
2020-02-23	1.092867153500037	0.9512833612542312	0.9620871609416536	0.9566852610979424	High (≥ 75%ile)
2020-02-23	1.2553667392883079	0.9512833612542312	0.9620871609416536	0.9566852610979424	High (≥ 75%ile)
2020-02-23	0.7925460926301221	0.9512833612542312	0.9620871609416536	0.9566852610979424	High (≥ 75%ile)
2020-02-23	0.9970096506728287	0.9512833612542312	0.9620871609416536	0.9566852610979424	High (≥ 75%ile)
2020-02-23	1.0259433578163932	0.9512833612542312	0.9620871609416536	0.9566852610979424	High (≥ 75%ile)
2020-02-23	1.3818341736166737	0.9512833612542312	0.9620871609416536	0.9566852610979424	High (≥ 75%ile)
2020-02-23	0.007078393204742524	0.9512833612542312	0.9620871609416536	0.9566852610979424	High (≥ 75%ile)
2020-02-24	1.162442667701304	0.9512833612542312	0.9620871609416536	0.9566852610979424	High (≥ 75%ile)
2020-02-24	0.959257728170502	0.9512833612542312	0.9620871609416536	0.9566852610979424	High (≥ 75%ile)
2020-02-24	1.0119090787640515	0.9512833612542312	0.9620871609416536	0.9566852610979424	High (≥ 75%ile)
2020-02-24	1.1233253905215779	0.9512833612542312	0.9620871609416536	0.9566852610979424	High (≥ 75%ile)
2020-02-24	1.0152443815810153	0.9512833612542312	0.9620871609416536	0.9566852610979424	High (≥ 75%ile)
2020-02-24	1.0338451606953474	0.9512833612542312	0.9620871609416536	0.9566852610979424	High (≥ 75%ile)
2020-02-24	0.9957304947947129	0.9512833612542312	0.9620871609416536	0.9566852610979424	High (≥ 75%ile)
2020-02-24	0.8657573582196698	0.9512833612542312	0.9620871609416536	0.9566852610979424	High (≥ 75%ile)
2020-02-24	0.9632061446977205	0.9512833612542312	0.9620871609416536	0.9566852610979424	High (≥ 75%ile)
2020-02-24	1.020484503028144	0.9512833612542312	0.9620871609416536	0.9566852610979424	High (≥ 75%ile)
2020-02-24	1.0039508977116207	0.9512833612542312	0.9620871609416536	0.9566852610979424	High (≥ 75%ile)
2020-02-24	1.0348546119776623	0.9512833612542312	0.9620871609416536	0.9566852610979424	High (≥ 75%ile)
2020-02-24	1.0412963930998431	0.9512833612542312	0.9620871609416536	0.9566852610979424	High (≥ 75%ile)
2020-02-24	0.9961829259340821	0.9512833612542312	0.9620871609416536	0.9566852610979424	High (≥ 75%ile)
2020-02-24	1.080589360576336	0.9512833612542312	0.9620871609416536	0.9566852610979424	High (≥ 75%ile)
2020-02-24	0.978995776324587	0.9512833612542312	0.9620871609416536	0.9566852610979424	High (≥ 75%ile)
2020-02-24	1.0321041928344996	0.9512833612542312	0.9620871609416536	0.9566852610979424	High (≥ 75%ile)
2020-02-24	1.027086457274548	0.9512833612542312	0.9620871609416536	0.9566852610979424	High (≥ 75%ile)
2020-02-24	1.0617740232312567	0.9512833612542312	0.9620871609416536	0.9566852610979424	High (≥ 75%ile)
2020-02-24	0.9957541013398536	0.9512833612542312	0.9620871609416536	0.9566852610979424	High (≥ 75%ile)
2020-02-24	1.0055147592372218	0.9512833612542312	0.9620871609416536	0.9566852610979424	High (≥ 75%ile)
2020-02-24	0.9917152858809801	0.9512833612542312	0.9620871609416536	0.9566852610979424	High (≥ 75%ile)
2020-02-24	0.962090859703925	0.9512833612542312	0.9620871609416536	0.9566852610979424	High (≥ 75%ile)
2020-02-24	1.1073453986759756	0.9512833612542312	0.9620871609416536	0.9566852610979424	High (≥ 75%ile)
2020-02-24	1.0675830469644902	0.9512833612542312	0.9620871609416536	0.9566852610979424	High (≥ 75%ile)
2020-02-24	0.9829501016737057	0.9512833612542312	0.9620871609416536	0.9566852610979424	High (≥ 75%ile)
2020-02-24	1.0188789345415852	0.9512833612542312	0.9620871609416536	0.9566852610979424	High (≥ 75%ile)
2020-02-24	1.0047143693344514	0.9512833612542312	0.9620871609416536	0.9566852610979424	High (≥ 75%ile)
2020-02-24	1.034258072667545	0.9512833612542312	0.9620871609416536	0.9566852610979424	High (≥ 75%ile)
2020-02-24	1.0572365636902243	0.9512833612542312	0.9620871609416536	0.9566852610979424	High (≥ 75%ile)
2020-02-25	1.1334376488196476	0.9512833612542312	0.9620871609416536	0.9566852610979424	High (≥ 75%ile)
2020-02-25	0.9119510135135135	0.9512833612542312	0.9620871609416536	0.9566852610979424	High (≥ 75%ile)
2020-02-25	0.992764587746568	0.9512833612542312	0.9620871609416536	0.9566852610979424	High (≥ 75%ile)
2020-02-25	1.0763921882423546	0.9512833612542312	0.9620871609416536	0.9566852610979424	High (≥ 75%ile)
2020-02-25	0.9856013693802548	0.9512833612542312	0.9620871609416536	0.9566852610979424	High (≥ 75%ile)
2020-02-25	1.0123033658493716	0.9512833612542312	0.9620871609416536	0.9566852610979424	High (≥ 75%ile)
2020-02-25	0.9698484091287689	0.9512833612542312	0.9620871609416536	0.9566852610979424	High (≥ 75%ile)
2020-02-25	0.8863770163664194	0.9512833612542312	0.9620871609416536	0.9566852610979424	High (≥ 75%ile)
2020-02-25	0.8794578762993166	0.9512833612542312	0.9620871609416536	0.9566852610979424	High (≥ 75%ile)
2020-02-25	0.9948148148148148	0.9512833612542312	0.9620871609416536	0.9566852610979424	High (≥ 75%ile)
2020-02-25	0.9571282827240735	0.9512833612542312	0.9620871609416536	0.9566852610979424	High (≥ 75%ile)
2020-02-25	1.0032011134307586	0.9512833612542312	0.9620871609416536	0.9566852610979424	High (≥ 75%ile)
2020-02-25	1.0345622950228854	0.9512833612542312	0.9620871609416536	0.9566852610979424	High (≥ 75%ile)
2020-02-25	0.9643756684953249	0.9512833612542312	0.9620871609416536	0.9566852610979424	High (≥ 75%ile)
2020-02-25	1.05985103406556	0.9512833612542312	0.9620871609416536	0.9566852610979424	High (≥ 75%ile)
2020-02-25	0.9524085321709178	0.9512833612542312	0.9620871609416536	0.9566852610979424	High (≥ 75%ile)
2020-02-25	1.016998894150339	0.9512833612542312	0.9620871609416536	0.9566852610979424	High (≥ 75%ile)
2020-02-25	0.9918223519084064	0.9512833612542312	0.9620871609416536	0.9566852610979424	High (≥ 75%ile)
2020-02-25	1.0548870483235229	0.9512833612542312	0.9620871609416536	0.9566852610979424	High (≥ 75%ile)
2020-02-25	0.9898251854700444	0.9512833612542312	0.9620871609416536	0.9566852610979424	High (≥ 75%ile)
2020-02-25	0.9376233954381591	0.9512833612542312	0.9620871609416536	0.9566852610979424	High (≥ 75%ile)
2020-02-25	0.924389478138608	0.9512833612542312	0.9620871609416536	0.9566852610979424	High (≥ 75%ile)
2020-02-25	0.9330683637592424	0.9512833612542312	0.9620871609416536	0.9566852610979424	High (≥ 75%ile)
2020-02-25	1.0625784510411862	0.9512833612542312	0.9620871609416536	0.9566852610979424	High (≥ 75%ile)
2020-02-25	1.0126388983570795	0.9512833612542312	0.9620871609416536	0.9566852610979424	High (≥ 75%ile)
2020-02-25	0.9870986766928379	0.9512833612542312	0.9620871609416536	0.9566852610979424	High (≥ 75%ile)
2020-02-25	1.0250975653565422	0.9512833612542312	0.9620871609416536	0.9566852610979424	High (≥ 75%ile)
2020-02-25	1.0009603430434686	0.9512833612542312	0.9620871609416536	0.9566852610979424	High (≥ 75%ile)
2020-02-25	1.025171386120548	0.9512833612542312	0.9620871609416536	0.9566852610979424	High (≥ 75%ile)
2020-02-25	1.0317400340071794	0.9512833612542312	0.9620871609416536	0.9566852610979424	High (≥ 75%ile)
2020-02-26	1.1265150796982706	0.9512833612542312	0.9620871609416536	0.9566852610979424	High (≥ 75%ile)
2020-02-26	0.9269362010133388	0.9512833612542312	0.9620871609416536	0.9566852610979424	High (≥ 75%ile)
2020-02-26	1.0018262363258295	0.9512833612542312	0.9620871609416536	0.9566852610979424	High (≥ 75%ile)
2020-02-26	1.043571947583373	0.9512833612542312	0.9620871609416536	0.9566852610979424	High (≥ 75%ile)
2020-02-26	0.9622659811814919	0.9512833612542312	0.9620871609416536	0.9566852610979424	High (≥ 75%ile)
2020-02-26	0.9947764046375335	0.9512833612542312	0.9620871609416536	0.9566852610979424	High (≥ 75%ile)
2020-02-26	0.9598093202925947	0.9512833612542312	0.9620871609416536	0.9566852610979424	High (≥ 75%ile)
2020-02-26	0.8549217354764156	0.9512833612542312	0.9620871609416536	0.9566852610979424	High (≥ 75%ile)
2020-02-26	0.841539739684298	0.9512833612542312	0.9620871609416536	0.9566852610979424	High (≥ 75%ile)
2020-02-26	0.9863191447349863	0.9512833612542312	0.9620871609416536	0.9566852610979424	High (≥ 75%ile)
2020-02-26	0.9527195367515728	0.9512833612542312	0.9620871609416536	0.9566852610979424	High (≥ 75%ile)
2020-02-26	1.003311708932541	0.9512833612542312	0.9620871609416536	0.9566852610979424	High (≥ 75%ile)
2020-02-26	1.0135061939789982	0.9512833612542312	0.9620871609416536	0.9566852610979424	High (≥ 75%ile)
2020-02-26	0.9696443611736597	0.9512833612542312	0.9620871609416536	0.9566852610979424	High (≥ 75%ile)
2020-02-26	1.0465159172230625	0.9512833612542312	0.9620871609416536	0.9566852610979424	High (≥ 75%ile)
2020-02-26	0.9627839682455516	0.9512833612542312	0.9620871609416536	0.9566852610979424	High (≥ 75%ile)
2020-02-26	0.9969807679051492	0.9512833612542312	0.9620871609416536	0.9566852610979424	High (≥ 75%ile)
2020-02-26	1.0212724438796292	0.9512833612542312	0.9620871609416536	0.9566852610979424	High (≥ 75%ile)
2020-02-26	1.0524222361884756	0.9512833612542312	0.9620871609416536	0.9566852610979424	High (≥ 75%ile)
2020-02-26	0.9845554937634067	0.9512833612542312	0.9620871609416536	0.9566852610979424	High (≥ 75%ile)
2020-02-26	0.9333824021411844	0.9512833612542312	0.9620871609416536	0.9566852610979424	High (≥ 75%ile)
2020-02-26	0.9416875975833277	0.9512833612542312	0.9620871609416536	0.9566852610979424	High (≥ 75%ile)
2020-02-26	0.9614640097600651	0.9512833612542312	0.9620871609416536	0.9566852610979424	High (≥ 75%ile)
2020-02-26	1.0365252784918595	0.9512833612542312	0.9620871609416536	0.9566852610979424	High (≥ 75%ile)
2020-02-26	0.9974946695095949	0.9512833612542312	0.9620871609416536	0.9566852610979424	High (≥ 75%ile)
2020-02-26	0.9965125934126764	0.9512833612542312	0.9620871609416536	0.9566852610979424	High (≥ 75%ile)
2020-02-26	1.029107247509279	0.9512833612542312	0.9620871609416536	0.9566852610979424	High (≥ 75%ile)
2020-02-26	1.0065837163247768	0.9512833612542312	0.9620871609416536	0.9566852610979424	High (≥ 75%ile)
2020-02-26	1.0041413036927342	0.9512833612542312	0.9620871609416536	0.9566852610979424	High (≥ 75%ile)
2020-02-26	1.031102821170436	0.9512833612542312	0.9620871609416536	0.9566852610979424	High (≥ 75%ile)
2020-02-27	1.134352416880575	0.9512833612542312	0.9620871609416536	0.9566852610979424	High (≥ 75%ile)
2020-02-27	0.8988835725677831	0.9512833612542312	0.9620871609416536	0.9566852610979424	High (≥ 75%ile)
2020-02-27	0.9998455430071868	0.9512833612542312	0.9620871609416536	0.9566852610979424	High (≥ 75%ile)
2020-02-27	0.7651184063421079	0.9512833612542312	0.9620871609416536	0.9566852610979424	High (≥ 75%ile)
2020-02-27	0.9955311446760704	0.9512833612542312	0.9620871609416536	0.9566852610979424	High (≥ 75%ile)
2020-02-27	0.9973001126724633	0.9512833612542312	0.9620871609416536	0.9566852610979424	High (≥ 75%ile)
2020-02-27	0.9496335739576758	0.9512833612542312	0.9620871609416536	0.9566852610979424	High (≥ 75%ile)
2020-02-27	0.8793565683646113	0.9512833612542312	0.9620871609416536	0.9566852610979424	High (≥ 75%ile)
2020-02-27	0.8871815608572584	0.9512833612542312	0.9620871609416536	0.9566852610979424	High (≥ 75%ile)
2020-02-27	1.0020964360587001	0.9512833612542312	0.9620871609416536	0.9566852610979424	High (≥ 75%ile)
2020-02-27	0.9780636242758654	0.9512833612542312	0.9620871609416536	0.9566852610979424	High (≥ 75%ile)
2020-02-27	1.0401671697237056	0.9512833612542312	0.9620871609416536	0.9566852610979424	High (≥ 75%ile)
2020-02-27	1.0240033837369145	0.9512833612542312	0.9620871609416536	0.9566852610979424	High (≥ 75%ile)
2020-02-27	0.9892404895973775	0.9512833612542312	0.9620871609416536	0.9566852610979424	High (≥ 75%ile)
2020-02-27	1.0410763316858869	0.9512833612542312	0.9620871609416536	0.9566852610979424	High (≥ 75%ile)
2020-02-27	0.9793388747491368	0.9512833612542312	0.9620871609416536	0.9566852610979424	High (≥ 75%ile)
2020-02-27	1.0199758587246988	0.9512833612542312	0.9620871609416536	0.9566852610979424	High (≥ 75%ile)
2020-02-27	1.0310044663091333	0.9512833612542312	0.9620871609416536	0.9566852610979424	High (≥ 75%ile)
2020-02-27	1.0616076600674687	0.9512833612542312	0.9620871609416536	0.9566852610979424	High (≥ 75%ile)
2020-02-27	0.9834613861386139	0.9512833612542312	0.9620871609416536	0.9566852610979424	High (≥ 75%ile)
2020-02-27	0.9612445186886616	0.9512833612542312	0.9620871609416536	0.9566852610979424	High (≥ 75%ile)
2020-02-27	0.9547460293155529	0.9512833612542312	0.9620871609416536	0.9566852610979424	High (≥ 75%ile)
2020-02-27	0.9667153785237859	0.9512833612542312	0.9620871609416536	0.9566852610979424	High (≥ 75%ile)
2020-02-27	1.0689598867903989	0.9512833612542312	0.9620871609416536	0.9566852610979424	High (≥ 75%ile)
2020-02-27	1.0056774917509383	0.9512833612542312	0.9620871609416536	0.9566852610979424	High (≥ 75%ile)
2020-02-27	1.0000749288176232	0.9512833612542312	0.9620871609416536	0.9566852610979424	High (≥ 75%ile)
2020-02-27	1.0115697159868051	0.9512833612542312	0.9620871609416536	0.9566852610979424	High (≥ 75%ile)
2020-02-27	0.998944567495652	0.9512833612542312	0.9620871609416536	0.9566852610979424	High (≥ 75%ile)
2020-02-27	1.0272088205466035	0.9512833612542312	0.9620871609416536	0.9566852610979424	High (≥ 75%ile)
2020-02-27	1.0638503086419753	0.9512833612542312	0.9620871609416536	0.9566852610979424	High (≥ 75%ile)
2020-02-28	1.1075226143719294	0.9512833612542312	0.9620871609416536	0.9566852610979424	High (≥ 75%ile)
2020-02-28	0.8626196729645006	0.9512833612542312	0.9620871609416536	0.9566852610979424	High (≥ 75%ile)
2020-02-28	0.9947198564836649	0.9512833612542312	0.9620871609416536	0.9566852610979424	High (≥ 75%ile)
2020-02-28	0.728447596532703	0.9512833612542312	0.9620871609416536	0.9566852610979424	High (≥ 75%ile)
2020-02-28	0.956906847133758	0.9512833612542312	0.9620871609416536	0.9566852610979424	High (≥ 75%ile)
2020-02-28	1.0075339701331898	0.9512833612542312	0.9620871609416536	0.9566852610979424	High (≥ 75%ile)
2020-02-28	0.9745052386495926	0.9512833612542312	0.9620871609416536	0.9566852610979424	High (≥ 75%ile)
2020-02-28	0.9526807260518309	0.9512833612542312	0.9620871609416536	0.9566852610979424	High (≥ 75%ile)
2020-02-28	0.8949729131473175	0.9512833612542312	0.9620871609416536	0.9566852610979424	High (≥ 75%ile)
2020-02-28	1.0131971302884473	0.9512833612542312	0.9620871609416536	0.9566852610979424	High (≥ 75%ile)
2020-02-28	0.9695159665647587	0.9512833612542312	0.9620871609416536	0.9566852610979424	High (≥ 75%ile)
2020-02-28	1.0298719772403984	0.9512833612542312	0.9620871609416536	0.9566852610979424	High (≥ 75%ile)
2020-02-28	1.0471422162404667	0.9512833612542312	0.9620871609416536	0.9566852610979424	High (≥ 75%ile)
2020-02-28	0.9663420158550396	0.9512833612542312	0.9620871609416536	0.9566852610979424	High (≥ 75%ile)
2020-02-28	1.0587915184731698	0.9512833612542312	0.9620871609416536	0.9566852610979424	High (≥ 75%ile)
2020-02-28	0.9769437502946862	0.9512833612542312	0.9620871609416536	0.9566852610979424	High (≥ 75%ile)
2020-02-28	1.0227338372772936	0.9512833612542312	0.9620871609416536	0.9566852610979424	High (≥ 75%ile)
2020-02-28	1.0487182056100344	0.9512833612542312	0.9620871609416536	0.9566852610979424	High (≥ 75%ile)
2020-02-28	1.067593089945073	0.9512833612542312	0.9620871609416536	0.9566852610979424	High (≥ 75%ile)
2020-02-28	0.9946545503140451	0.9512833612542312	0.9620871609416536	0.9566852610979424	High (≥ 75%ile)
2020-02-28	0.939969912630909	0.9512833612542312	0.9620871609416536	0.9566852610979424	High (≥ 75%ile)
2020-02-28	0.9459490707286758	0.9512833612542312	0.9620871609416536	0.9566852610979424	High (≥ 75%ile)
2020-02-28	0.9652582006615934	0.9512833612542312	0.9620871609416536	0.9566852610979424	High (≥ 75%ile)
2020-02-28	1.0780542113559453	0.9512833612542312	0.9620871609416536	0.9566852610979424	High (≥ 75%ile)
2020-02-28	1.0093565964004623	0.9512833612542312	0.9620871609416536	0.9566852610979424	High (≥ 75%ile)
2020-02-28	1.0014886632567372	0.9512833612542312	0.9620871609416536	0.9566852610979424	High (≥ 75%ile)
2020-02-28	0.973226455507237	0.9512833612542312	0.9620871609416536	0.9566852610979424	High (≥ 75%ile)
2020-02-28	1.0115592049448552	0.9512833612542312	0.9620871609416536	0.9566852610979424	High (≥ 75%ile)
2020-02-28	1.000970181930576	0.9512833612542312	0.9620871609416536	0.9566852610979424	High (≥ 75%ile)
2020-02-28	1.0691679936305734	0.9512833612542312	0.9620871609416536	0.9566852610979424	High (≥ 75%ile)
2020-02-29	1.0540983606557377	0.9512833612542312	0.9620871609416536	0.9566852610979424	High (≥ 75%ile)
2020-02-29	0.6900244075269664	0.9512833612542312	0.9620871609416536	0.9566852610979424	High (≥ 75%ile)
2020-02-29	0.9148441000881771	0.9512833612542312	0.9620871609416536	0.9566852610979424	High (≥ 75%ile)
2020-02-29	0.7060642984347174	0.9512833612542312	0.9620871609416536	0.9566852610979424	High (≥ 75%ile)
2020-02-29	0.8250696849396064	0.9512833612542312	0.9620871609416536	0.9566852610979424	High (≥ 75%ile)
2020-02-29	0.9578918772072806	0.9512833612542312	0.9620871609416536	0.9566852610979424	High (≥ 75%ile)
2020-02-29	0.9315130317048403	0.9512833612542312	0.9620871609416536	0.9566852610979424	High (≥ 75%ile)
2020-02-29	0.819493006993007	0.9512833612542312	0.9620871609416536	0.9566852610979424	High (≥ 75%ile)
2020-02-29	0.811256760473004	0.9512833612542312	0.9620871609416536	0.9566852610979424	High (≥ 75%ile)
2020-02-29	0.8710222905457341	0.9512833612542312	0.9620871609416536	0.9566852610979424	High (≥ 75%ile)
2020-02-29	1.0053231354613064	0.9512833612542312	0.9620871609416536	0.9566852610979424	High (≥ 75%ile)
2020-02-29	0.9335548172757475	0.9512833612542312	0.9620871609416536	0.9566852610979424	High (≥ 75%ile)
2020-02-29	0.9899827480661139	0.9512833612542312	0.9620871609416536	0.9566852610979424	High (≥ 75%ile)
2020-02-29	0.992711757711408	0.9512833612542312	0.9620871609416536	0.9566852610979424	High (≥ 75%ile)
2020-02-29	1.0236552274541102	0.9512833612542312	0.9620871609416536	0.9566852610979424	High (≥ 75%ile)
2020-02-29	0.9159666004785907	0.9512833612542312	0.9620871609416536	0.9566852610979424	High (≥ 75%ile)
2020-02-29	1.0417507609395285	0.9512833612542312	0.9620871609416536	0.9566852610979424	High (≥ 75%ile)
2020-02-29	0.9443910931789448	0.9512833612542312	0.9620871609416536	0.9566852610979424	High (≥ 75%ile)
2020-02-29	1.0229918915985798	0.9512833612542312	0.9620871609416536	0.9566852610979424	High (≥ 75%ile)
2020-02-29	0.9639733936590472	0.9512833612542312	0.9620871609416536	0.9566852610979424	High (≥ 75%ile)
2020-02-29	0.8612475303415185	0.9512833612542312	0.9620871609416536	0.9566852610979424	High (≥ 75%ile)
2020-02-29	0.9156849654340663	0.9512833612542312	0.9620871609416536	0.9566852610979424	High (≥ 75%ile)
2020-02-29	0.882283837912049	0.9512833612542312	0.9620871609416536	0.9566852610979424	High (≥ 75%ile)
2020-02-29	1.0218071938255424	0.9512833612542312	0.9620871609416536	0.9566852610979424	High (≥ 75%ile)
2020-02-29	1.1879548194115808	0.9512833612542312	0.9620871609416536	0.9566852610979424	High (≥ 75%ile)
2020-02-29	0.8171701112877583	0.9512833612542312	0.9620871609416536	0.9566852610979424	High (≥ 75%ile)
2020-02-29	1.0306870351974655	0.9512833612542312	0.9620871609416536	0.9566852610979424	High (≥ 75%ile)
2020-02-29	0.9705677698157892	0.9512833612542312	0.9620871609416536	0.9566852610979424	High (≥ 75%ile)
2020-02-29	1.3157614923856669	0.9512833612542312	0.9620871609416536	0.9566852610979424	High (≥ 75%ile)
2020-02-29	0.17118290776446066	0.9512833612542312	0.9620871609416536	0.9566852610979424	High (≥ 75%ile)
2020-03-01	1.0299436635748023	0.9512833612542312	0.9620871609416536	0.9566852610979424	High (≥ 75%ile)
2020-03-01	0.6702415660141607	0.9512833612542312	0.9620871609416536	0.9566852610979424	High (≥ 75%ile)
2020-03-01	0.8877626438602049	0.9512833612542312	0.9620871609416536	0.9566852610979424	High (≥ 75%ile)
2020-03-01	0.7389728851680619	0.9512833612542312	0.9620871609416536	0.9566852610979424	High (≥ 75%ile)
2020-03-01	0.8681118083285796	0.9512833612542312	0.9620871609416536	0.9566852610979424	High (≥ 75%ile)
2020-03-01	0.9338699816588547	0.9512833612542312	0.9620871609416536	0.9566852610979424	High (≥ 75%ile)
2020-03-01	0.9243256147051803	0.9512833612542312	0.9620871609416536	0.9566852610979424	High (≥ 75%ile)
2020-03-01	0.7670736129578146	0.9512833612542312	0.9620871609416536	0.9566852610979424	High (≥ 75%ile)
2020-03-01	0.8224671669793621	0.9512833612542312	0.9620871609416536	0.9566852610979424	High (≥ 75%ile)
2020-03-01	0.9986017387075202	0.9512833612542312	0.9620871609416536	0.9566852610979424	High (≥ 75%ile)
2020-03-01	0.895373949254095	0.9512833612542312	0.9620871609416536	0.9566852610979424	High (≥ 75%ile)
2020-03-01	0.913414533101334	0.9512833612542312	0.9620871609416536	0.9566852610979424	High (≥ 75%ile)
2020-03-01	0.9328693536943816	0.9512833612542312	0.9620871609416536	0.9566852610979424	High (≥ 75%ile)
2020-03-01	0.9817829962226233	0.9512833612542312	0.9620871609416536	0.9566852610979424	High (≥ 75%ile)
2020-03-01	0.9420098363062468	0.9512833612542312	0.9620871609416536	0.9566852610979424	High (≥ 75%ile)
2020-03-01	0.9161025977218716	0.9512833612542312	0.9620871609416536	0.9566852610979424	High (≥ 75%ile)
2020-03-01	1.0091201132527496	0.9512833612542312	0.9620871609416536	0.9566852610979424	High (≥ 75%ile)
2020-03-01	0.8893831386384002	0.9512833612542312	0.9620871609416536	0.9566852610979424	High (≥ 75%ile)
2020-03-01	1.0016647649688557	0.9512833612542312	0.9620871609416536	0.9566852610979424	High (≥ 75%ile)
2020-03-01	0.9252561784207354	0.9512833612542312	0.9620871609416536	0.9566852610979424	High (≥ 75%ile)
2020-03-01	0.8637159781945565	0.9512833612542312	0.9620871609416536	0.9566852610979424	High (≥ 75%ile)
2020-03-01	0.920308778374035	0.9512833612542312	0.9620871609416536	0.9566852610979424	High (≥ 75%ile)
2020-03-01	0.8683684054534677	0.9512833612542312	0.9620871609416536	0.9566852610979424	High (≥ 75%ile)
2020-03-01	0.988060048876993	0.9512833612542312	0.9620871609416536	0.9566852610979424	High (≥ 75%ile)
2020-03-01	1.0759486990024807	0.9512833612542312	0.9620871609416536	0.9566852610979424	High (≥ 75%ile)
2020-03-01	0.7558505064617534	0.9512833612542312	0.9620871609416536	0.9566852610979424	High (≥ 75%ile)
2020-03-01	0.9360880992780384	0.9512833612542312	0.9620871609416536	0.9566852610979424	High (≥ 75%ile)
2020-03-01	0.923901589774133	0.9512833612542312	0.9620871609416536	0.9566852610979424	High (≥ 75%ile)
2020-03-01	1.273781510020148	0.9512833612542312	0.9620871609416536	0.9566852610979424	High (≥ 75%ile)
2020-03-01	0.00374468085106383	0.9512833612542312	0.9620871609416536	0.9566852610979424	High (≥ 75%ile)
2020-03-02	1.1230063687333296	0.9512833612542326	0.962087160941649	0.9566852610979408	High (≥ 75%ile)
2020-03-02	0.8403941296303995	0.9512833612542326	0.962087160941649	0.9566852610979408	High (≥ 75%ile)
2020-03-02	0.9495059394285307	0.9512833612542326	0.962087160941649	0.9566852610979408	High (≥ 75%ile)
2020-03-02	0.7010241662882801	0.9512833612542326	0.962087160941649	0.9566852610979408	High (≥ 75%ile)
2020-03-02	0.973721881390593	0.9512833612542326	0.962087160941649	0.9566852610979408	High (≥ 75%ile)
2020-03-02	0.952493551160791	0.9512833612542326	0.962087160941649	0.9566852610979408	High (≥ 75%ile)
2020-03-02	0.9909559244419004	0.9512833612542326	0.962087160941649	0.9566852610979408	High (≥ 75%ile)
2020-03-02	0.790013374944271	0.9512833612542326	0.962087160941649	0.9566852610979408	High (≥ 75%ile)
2020-03-02	0.8709422903516681	0.9512833612542326	0.962087160941649	0.9566852610979408	High (≥ 75%ile)
2020-03-02	1.0145156570090723	0.9512833612542326	0.962087160941649	0.9566852610979408	High (≥ 75%ile)
2020-03-02	0.949686108891679	0.9512833612542326	0.962087160941649	0.9566852610979408	High (≥ 75%ile)
2020-03-02	1.000279381635314	0.9512833612542326	0.962087160941649	0.9566852610979408	High (≥ 75%ile)
2020-03-02	1.0228613299139035	0.9512833612542326	0.962087160941649	0.9566852610979408	High (≥ 75%ile)
2020-03-02	0.9908271530463788	0.9512833612542326	0.962087160941649	0.9566852610979408	High (≥ 75%ile)
2020-03-02	1.0006506180871828	0.9512833612542326	0.962087160941649	0.9566852610979408	High (≥ 75%ile)
2020-03-02	0.9221661312528683	0.9512833612542326	0.962087160941649	0.9566852610979408	High (≥ 75%ile)
2020-03-02	0.9620204603580562	0.9512833612542326	0.962087160941649	0.9566852610979408	High (≥ 75%ile)
2020-03-02	0.9960108425794238	0.9512833612542326	0.962087160941649	0.9566852610979408	High (≥ 75%ile)
2020-03-02	1.025978948093786	0.9512833612542326	0.962087160941649	0.9566852610979408	High (≥ 75%ile)
2020-03-02	0.9822233926984232	0.9512833612542326	0.962087160941649	0.9566852610979408	High (≥ 75%ile)
2020-03-02	0.9390183097421124	0.9512833612542326	0.962087160941649	0.9566852610979408	High (≥ 75%ile)
2020-03-02	0.9768282432053796	0.9512833612542326	0.962087160941649	0.9566852610979408	High (≥ 75%ile)
2020-03-02	0.9653832685798136	0.9512833612542326	0.962087160941649	0.9566852610979408	High (≥ 75%ile)
2020-03-02	0.9976953467954346	0.9512833612542326	0.962087160941649	0.9566852610979408	High (≥ 75%ile)
2020-03-02	0.9733506232302115	0.9512833612542326	0.962087160941649	0.9566852610979408	High (≥ 75%ile)
2020-03-02	0.9196602305044155	0.9512833612542326	0.962087160941649	0.9566852610979408	High (≥ 75%ile)
2020-03-02	1.0067506600274037	0.9512833612542326	0.962087160941649	0.9566852610979408	High (≥ 75%ile)
2020-03-02	0.9929767277095816	0.9512833612542326	0.962087160941649	0.9566852610979408	High (≥ 75%ile)
2020-03-02	1.0284279468314868	0.9512833612542326	0.962087160941649	0.9566852610979408	High (≥ 75%ile)
2020-03-02	0.9615384615384616	0.9512833612542326	0.962087160941649	0.9566852610979408	High (≥ 75%ile)
2020-03-03	1.0855435188644005	0.9512833612584889	0.962087160906617	0.9566852610825529	High (≥ 75%ile)
2020-03-03	0.821703890132974	0.9512833612584889	0.962087160906617	0.9566852610825529	High (≥ 75%ile)
2020-03-03	0.9511868135645658	0.9512833612584889	0.962087160906617	0.9566852610825529	High (≥ 75%ile)
2020-03-03	0.6944484707928685	0.9512833612584889	0.962087160906617	0.9566852610825529	High (≥ 75%ile)
2020-03-03	0.9420234757401511	0.9512833612584889	0.962087160906617	0.9566852610825529	High (≥ 75%ile)
2020-03-03	0.984828107926368	0.9512833612584889	0.962087160906617	0.9566852610825529	High (≥ 75%ile)
2020-03-03	0.9733541889629812	0.9512833612584889	0.962087160906617	0.9566852610825529	High (≥ 75%ile)
2020-03-03	0.822405557967868	0.9512833612584889	0.962087160906617	0.9566852610825529	High (≥ 75%ile)
2020-03-03	0.8609425008277232	0.9512833612584889	0.962087160906617	0.9566852610825529	High (≥ 75%ile)
2020-03-03	0.9854163133796846	0.9512833612584889	0.962087160906617	0.9566852610825529	High (≥ 75%ile)
2020-03-03	0.9052858050951054	0.9512833612584889	0.962087160906617	0.9566852610825529	High (≥ 75%ile)
2020-03-03	0.99498861047836	0.9512833612584889	0.962087160906617	0.9566852610825529	High (≥ 75%ile)
2020-03-03	0.9704871817461017	0.9512833612584889	0.962087160906617	0.9566852610825529	High (≥ 75%ile)
2020-03-03	0.9330520669806384	0.9512833612584889	0.962087160906617	0.9566852610825529	High (≥ 75%ile)
2020-03-03	0.9939577590770523	0.9512833612584889	0.962087160906617	0.9566852610825529	High (≥ 75%ile)
2020-03-03	0.9212639817762331	0.9512833612584889	0.962087160906617	0.9566852610825529	High (≥ 75%ile)
2020-03-03	0.9688981102906775	0.9512833612584889	0.962087160906617	0.9566852610825529	High (≥ 75%ile)
2020-03-03	0.9644324864877735	0.9512833612584889	0.962087160906617	0.9566852610825529	High (≥ 75%ile)
2020-03-03	1.0009680380539097	0.9512833612584889	0.962087160906617	0.9566852610825529	High (≥ 75%ile)
2020-03-03	0.9470444394732985	0.9512833612584889	0.962087160906617	0.9566852610825529	High (≥ 75%ile)
2020-03-03	0.8928902866570427	0.9512833612584889	0.962087160906617	0.9566852610825529	High (≥ 75%ile)
2020-03-03	0.8934117525666821	0.9512833612584889	0.962087160906617	0.9566852610825529	High (≥ 75%ile)
2020-03-03	0.9361665097660731	0.9512833612584889	0.962087160906617	0.9566852610825529	High (≥ 75%ile)
2020-03-03	1.0194961804485716	0.9512833612584889	0.962087160906617	0.9566852610825529	High (≥ 75%ile)
2020-03-03	0.9686469931739728	0.9512833612584889	0.962087160906617	0.9566852610825529	High (≥ 75%ile)
2020-03-03	0.9310314912813394	0.9512833612584889	0.962087160906617	0.9566852610825529	High (≥ 75%ile)
2020-03-03	1.0091675125267856	0.9512833612584889	0.962087160906617	0.9566852610825529	High (≥ 75%ile)
2020-03-03	0.9772780476385556	0.9512833612584889	0.962087160906617	0.9566852610825529	High (≥ 75%ile)
2020-03-03	1.010160041647774	0.9512833612584889	0.962087160906617	0.9566852610825529	High (≥ 75%ile)
2020-03-03	0.9920760697305864	0.9512833612584889	0.962087160906617	0.9566852610825529	High (≥ 75%ile)
2020-03-04	1.0791426705456273	0.9512833599921118	0.9620871411759029	0.9566852505840073	High (≥ 75%ile)
2020-03-04	0.8094404202817799	0.9512833599921118	0.9620871411759029	0.9566852505840073	High (≥ 75%ile)
2020-03-04	0.9464225889305994	0.9512833599921118	0.9620871411759029	0.9566852505840073	High (≥ 75%ile)
2020-03-04	0.9080832526621491	0.9512833599921118	0.9620871411759029	0.9566852505840073	High (≥ 75%ile)
2020-03-04	0.9547596153846154	0.9512833599921118	0.9620871411759029	0.9566852505840073	High (≥ 75%ile)
2020-03-04	0.9652916666666667	0.9512833599921118	0.9620871411759029	0.9566852505840073	High (≥ 75%ile)
2020-03-04	0.9847428790955491	0.9512833599921118	0.9620871411759029	0.9566852505840073	High (≥ 75%ile)
2020-03-04	0.8675330119471809	0.9512833599921118	0.9620871411759029	0.9566852505840073	High (≥ 75%ile)
2020-03-04	0.8412308028638574	0.9512833599921118	0.9620871411759029	0.9566852505840073	High (≥ 75%ile)
2020-03-04	0.9841684257304744	0.9512833599921118	0.9620871411759029	0.9566852505840073	High (≥ 75%ile)
2020-03-04	0.9313770491803278	0.9512833599921118	0.9620871411759029	0.9566852505840073	High (≥ 75%ile)
2020-03-04	0.9522324213528206	0.9512833599921118	0.9620871411759029	0.9566852505840073	High (≥ 75%ile)
2020-03-04	1.0349767344591416	0.9512833599921118	0.9620871411759029	0.9566852505840073	High (≥ 75%ile)
2020-03-04	0.9354806934594169	0.9512833599921118	0.9620871411759029	0.9566852505840073	High (≥ 75%ile)
2020-03-04	0.9995500278982703	0.9512833599921118	0.9620871411759029	0.9566852505840073	High (≥ 75%ile)
2020-03-04	0.9114245292650555	0.9512833599921118	0.9620871411759029	0.9566852505840073	High (≥ 75%ile)
2020-03-04	0.9788460234592176	0.9512833599921118	0.9620871411759029	0.9566852505840073	High (≥ 75%ile)
2020-03-04	0.9862025301334353	0.9512833599921118	0.9620871411759029	0.9566852505840073	High (≥ 75%ile)
2020-03-04	1.0053470616031237	0.9512833599921118	0.9620871411759029	0.9566852505840073	High (≥ 75%ile)
2020-03-04	0.936322277212505	0.9512833599921118	0.9620871411759029	0.9566852505840073	High (≥ 75%ile)
2020-03-04	0.9097987808874615	0.9512833599921118	0.9620871411759029	0.9566852505840073	High (≥ 75%ile)
2020-03-04	0.9088539986840917	0.9512833599921118	0.9620871411759029	0.9566852505840073	High (≥ 75%ile)
2020-03-04	0.9210436030191504	0.9512833599921118	0.9620871411759029	0.9566852505840073	High (≥ 75%ile)
2020-03-04	1.0012254384111556	0.9512833599921118	0.9620871411759029	0.9566852505840073	High (≥ 75%ile)
2020-03-04	0.9613351248854118	0.9512833599921118	0.9620871411759029	0.9566852505840073	High (≥ 75%ile)
2020-03-04	0.9485116938341601	0.9512833599921118	0.9620871411759029	0.9566852505840073	High (≥ 75%ile)
2020-03-04	1.023109679271463	0.9512833599921118	0.9620871411759029	0.9566852505840073	High (≥ 75%ile)
2020-03-04	0.978096538829527	0.9512833599921118	0.9620871411759029	0.9566852505840073	High (≥ 75%ile)
2020-03-04	1.0058571452208012	0.9512833599921118	0.9620871411759029	0.9566852505840073	High (≥ 75%ile)
2020-03-04	1.0088231301751052	0.9512833599921118	0.9620871411759029	0.9566852505840073	High (≥ 75%ile)
2020-03-05	1.0769946066579876	0.9512829165312193	0.9620853247771355	0.9566841206541774	High (≥ 75%ile)
2020-03-05	0.8470971373431971	0.9512829165312193	0.9620853247771355	0.9566841206541774	High (≥ 75%ile)
2020-03-05	0.9462457924022807	0.9512829165312193	0.9620853247771355	0.9566841206541774	High (≥ 75%ile)
2020-03-05	1.0110365616491637	0.9512829165312193	0.9620853247771355	0.9566841206541774	High (≥ 75%ile)
2020-03-05	0.9635459817729909	0.9512829165312193	0.9620853247771355	0.9566841206541774	High (≥ 75%ile)
2020-03-05	0.9530400395452299	0.9512829165312193	0.9620853247771355	0.9566841206541774	High (≥ 75%ile)
2020-03-05	0.9704070407040704	0.9512829165312193	0.9620853247771355	0.9566841206541774	High (≥ 75%ile)
2020-03-05	0.7916748478303554	0.9512829165312193	0.9620853247771355	0.9566841206541774	High (≥ 75%ile)
2020-03-05	0.9116841624828845	0.9512829165312193	0.9620853247771355	0.9566841206541774	High (≥ 75%ile)
2020-03-05	0.9892922871005522	0.9512829165312193	0.9620853247771355	0.9566841206541774	High (≥ 75%ile)
2020-03-05	0.9027135284577623	0.9512829165312193	0.9620853247771355	0.9566841206541774	High (≥ 75%ile)
2020-03-05	1.0088633040935673	0.9512829165312193	0.9620853247771355	0.9566841206541774	High (≥ 75%ile)
2020-03-05	1.0219560177053326	0.9512829165312193	0.9620853247771355	0.9566841206541774	High (≥ 75%ile)
2020-03-05	0.9393451245972779	0.9512829165312193	0.9620853247771355	0.9566841206541774	High (≥ 75%ile)
2020-03-05	1.0025545580614554	0.9512829165312193	0.9620853247771355	0.9566841206541774	High (≥ 75%ile)
2020-03-05	0.9232260907888938	0.9512829165312193	0.9620853247771355	0.9566841206541774	High (≥ 75%ile)
2020-03-05	0.9683379093011618	0.9512829165312193	0.9620853247771355	0.9566841206541774	High (≥ 75%ile)
2020-03-05	0.9727190373880091	0.9512829165312193	0.9620853247771355	0.9566841206541774	High (≥ 75%ile)
2020-03-05	0.9989591078066915	0.9512829165312193	0.9620853247771355	0.9566841206541774	High (≥ 75%ile)
2020-03-05	0.9408787172641553	0.9512829165312193	0.9620853247771355	0.9566841206541774	High (≥ 75%ile)
2020-03-05	0.8855366976908956	0.9512829165312193	0.9620853247771355	0.9566841206541774	High (≥ 75%ile)
2020-03-05	0.8977603408854707	0.9512829165312193	0.9620853247771355	0.9566841206541774	High (≥ 75%ile)
2020-03-05	0.93744032083519	0.9512829165312193	0.9620853247771355	0.9566841206541774	High (≥ 75%ile)
2020-03-05	1.0096761244797499	0.9512829165312193	0.9620853247771355	0.9566841206541774	High (≥ 75%ile)
2020-03-05	0.958200841111909	0.9512829165312193	0.9620853247771355	0.9566841206541774	High (≥ 75%ile)
2020-03-05	0.9454512893982808	0.9512829165312193	0.9620853247771355	0.9566841206541774	High (≥ 75%ile)
2020-03-05	0.992930036149589	0.9512829165312193	0.9620853247771355	0.9566841206541774	High (≥ 75%ile)
2020-03-05	0.9696929996943098	0.9512829165312193	0.9620853247771355	0.9566841206541774	High (≥ 75%ile)
2020-03-05	1.006337492140186	0.9512829165312193	0.9620853247771355	0.9566841206541774	High (≥ 75%ile)
2020-03-05	1.0014685635612666	0.9512829165312193	0.9620853247771355	0.9566841206541774	High (≥ 75%ile)
2020-03-06	1.0139190720618625	0.9512635775440026	0.9620389151409687	0.9566512463424857	High (≥ 75%ile)
2020-03-06	0.7827750802403094	0.9512635775440026	0.9620389151409687	0.9566512463424857	High (≥ 75%ile)
2020-03-06	0.9391296545536115	0.9512635775440026	0.9620389151409687	0.9566512463424857	High (≥ 75%ile)
2020-03-06	1.0236981132075471	0.9512635775440026	0.9620389151409687	0.9566512463424857	High (≥ 75%ile)
2020-03-06	1.0093403385872737	0.9512635775440026	0.9620389151409687	0.9566512463424857	High (≥ 75%ile)
2020-03-06	0.9534165487067302	0.9512635775440026	0.9620389151409687	0.9566512463424857	High (≥ 75%ile)
2020-03-06	0.933563661078387	0.9512635775440026	0.9620389151409687	0.9566512463424857	High (≥ 75%ile)
2020-03-06	0.8237745584441357	0.9512635775440026	0.9620389151409687	0.9566512463424857	High (≥ 75%ile)
2020-03-06	0.8750286894652284	0.9512635775440026	0.9620389151409687	0.9566512463424857	High (≥ 75%ile)
2020-03-06	0.9789798366367739	0.9512635775440026	0.9620389151409687	0.9566512463424857	High (≥ 75%ile)
2020-03-06	0.9426558886059389	0.9512635775440026	0.9620389151409687	0.9566512463424857	High (≥ 75%ile)
2020-03-06	0.9717749231047584	0.9512635775440026	0.9620389151409687	0.9566512463424857	High (≥ 75%ile)
2020-03-06	1.0155747660212904	0.9512635775440026	0.9620389151409687	0.9566512463424857	High (≥ 75%ile)
2020-03-06	0.9613109598098608	0.9512635775440026	0.9620389151409687	0.9566512463424857	High (≥ 75%ile)
2020-03-06	0.984596706882161	0.9512635775440026	0.9620389151409687	0.9566512463424857	High (≥ 75%ile)
2020-03-06	0.9055984902947519	0.9512635775440026	0.9620389151409687	0.9566512463424857	High (≥ 75%ile)
2020-03-06	0.9750721847930702	0.9512635775440026	0.9620389151409687	0.9566512463424857	High (≥ 75%ile)
2020-03-06	0.9565742316357864	0.9512635775440026	0.9620389151409687	0.9566512463424857	High (≥ 75%ile)
2020-03-06	0.9659282805205126	0.9512635775440026	0.9620389151409687	0.9566512463424857	High (≥ 75%ile)
2020-03-06	0.9332307193778354	0.9512635775440026	0.9620389151409687	0.9566512463424857	High (≥ 75%ile)
2020-03-06	0.8906400180923842	0.9512635775440026	0.9620389151409687	0.9566512463424857	High (≥ 75%ile)
2020-03-06	0.9201694820135811	0.9512635775440026	0.9620389151409687	0.9566512463424857	High (≥ 75%ile)
2020-03-06	0.9316953002527434	0.9512635775440026	0.9620389151409687	0.9566512463424857	High (≥ 75%ile)
2020-03-06	0.9497679962538844	0.9512635775440026	0.9620389151409687	0.9566512463424857	High (≥ 75%ile)
2020-03-06	0.9134920208478856	0.9512635775440026	0.9620389151409687	0.9566512463424857	High (≥ 75%ile)
2020-03-06	0.9543722014580173	0.9512635775440026	0.9620389151409687	0.9566512463424857	High (≥ 75%ile)
2020-03-06	0.9983018807471725	0.9512635775440026	0.9620389151409687	0.9566512463424857	High (≥ 75%ile)
2020-03-06	0.9622499223705807	0.9512635775440026	0.9620389151409687	0.9566512463424857	High (≥ 75%ile)
2020-03-06	0.9968846308455045	0.9512635775440026	0.9620389151409687	0.9566512463424857	High (≥ 75%ile)
2020-03-06	1.0132657042528288	0.9512635775440026	0.9620389151409687	0.9566512463424857	High (≥ 75%ile)
2020-03-07	0.9232759116255006	0.9509803836342015	0.9615770028851578	0.9562786932596796	High (≥ 75%ile)
2020-03-07	0.7692962432777498	0.9509803836342015	0.9615770028851578	0.9562786932596796	High (≥ 75%ile)
2020-03-07	0.8868259042620021	0.9509803836342015	0.9615770028851578	0.9562786932596796	High (≥ 75%ile)
2020-03-07	1.0108408490480094	0.9509803836342015	0.9615770028851578	0.9562786932596796	High (≥ 75%ile)
2020-03-07	0.9249911126910771	0.9509803836342015	0.9615770028851578	0.9562786932596796	High (≥ 75%ile)
2020-03-07	0.7672791228529731	0.9509803836342015	0.9615770028851578	0.9562786932596796	High (≥ 75%ile)
2020-03-07	0.620697350069735	0.9509803836342015	0.9615770028851578	0.9562786932596796	High (≥ 75%ile)
2020-03-07	0.6195948578106739	0.9509803836342015	0.9615770028851578	0.9562786932596796	High (≥ 75%ile)
2020-03-07	0.7538745387453875	0.9509803836342015	0.9615770028851578	0.9562786932596796	High (≥ 75%ile)
2020-03-07	0.8445362012675245	0.9509803836342015	0.9615770028851578	0.9562786932596796	High (≥ 75%ile)
2020-03-07	0.9432659993495465	0.9509803836342015	0.9615770028851578	0.9562786932596796	High (≥ 75%ile)
2020-03-07	0.7966169955698752	0.9509803836342015	0.9615770028851578	0.9562786932596796	High (≥ 75%ile)
2020-03-07	0.9383949920743666	0.9509803836342015	0.9615770028851578	0.9562786932596796	High (≥ 75%ile)
2020-03-07	0.9834633912725019	0.9509803836342015	0.9615770028851578	0.9562786932596796	High (≥ 75%ile)
2020-03-07	0.8115612470827599	0.9509803836342015	0.9615770028851578	0.9562786932596796	High (≥ 75%ile)
2020-03-07	0.929109223177494	0.9509803836342015	0.9615770028851578	0.9562786932596796	High (≥ 75%ile)
2020-03-07	0.9809019591031851	0.9509803836342015	0.9615770028851578	0.9562786932596796	High (≥ 75%ile)
2020-03-07	0.853669495599496	0.9509803836342015	0.9615770028851578	0.9562786932596796	High (≥ 75%ile)
2020-03-07	0.9807451293152558	0.9509803836342015	0.9615770028851578	0.9562786932596796	High (≥ 75%ile)
2020-03-07	0.8762132159136717	0.9509803836342015	0.9615770028851578	0.9562786932596796	High (≥ 75%ile)
2020-03-07	0.8272634353650008	0.9509803836342015	0.9615770028851578	0.9562786932596796	High (≥ 75%ile)
2020-03-07	0.9347559372535273	0.9509803836342015	0.9615770028851578	0.9562786932596796	High (≥ 75%ile)
2020-03-07	0.8883186402328822	0.9509803836342015	0.9615770028851578	0.9562786932596796	High (≥ 75%ile)
2020-03-07	0.9531603316463875	0.9509803836342015	0.9615770028851578	0.9562786932596796	High (≥ 75%ile)
2020-03-07	0.9443673970757221	0.9509803836342015	0.9615770028851578	0.9562786932596796	High (≥ 75%ile)
2020-03-07	0.9641331565768154	0.9509803836342015	0.9615770028851578	0.9562786932596796	High (≥ 75%ile)
2020-03-07	0.9599100394884803	0.9509803836342015	0.9615770028851578	0.9562786932596796	High (≥ 75%ile)
2020-03-07	0.9220286934408137	0.9509803836342015	0.9615770028851578	0.9562786932596796	High (≥ 75%ile)
2020-03-07	1.278878629641157	0.9509803836342015	0.9615770028851578	0.9562786932596796	High (≥ 75%ile)
2020-03-07	0.8115746971736204	0.9509803836342015	0.9615770028851578	0.9562786932596796	High (≥ 75%ile)
2020-03-08	0.7869117396005235	0.9489527661543223	0.9593615800906671	0.9541571731224947	High (≥ 75%ile)
2020-03-08	0.7421907538525614	0.9489527661543223	0.9593615800906671	0.9541571731224947	High (≥ 75%ile)
2020-03-08	0.8184985745961356	0.9489527661543223	0.9593615800906671	0.9541571731224947	High (≥ 75%ile)
2020-03-08	0.9557665875296764	0.9489527661543223	0.9593615800906671	0.9541571731224947	High (≥ 75%ile)
2020-03-08	0.8220193953223046	0.9489527661543223	0.9593615800906671	0.9541571731224947	High (≥ 75%ile)
2020-03-08	0.7541267576930915	0.9489527661543223	0.9593615800906671	0.9541571731224947	High (≥ 75%ile)
2020-03-08	0.7648603485318691	0.9489527661543223	0.9593615800906671	0.9541571731224947	High (≥ 75%ile)
2020-03-08	0.5388613562190258	0.9489527661543223	0.9593615800906671	0.9541571731224947	High (≥ 75%ile)
2020-03-08	0.6538461538461539	0.9489527661543223	0.9593615800906671	0.9541571731224947	High (≥ 75%ile)
2020-03-08	0.701076053255517	0.9489527661543223	0.9593615800906671	0.9541571731224947	High (≥ 75%ile)
2020-03-08	0.7855315472960251	0.9489527661543223	0.9593615800906671	0.9541571731224947	High (≥ 75%ile)
2020-03-08	0.8383461761537824	0.9489527661543223	0.9593615800906671	0.9541571731224947	High (≥ 75%ile)
2020-03-08	0.8754349809115173	0.9489527661543223	0.9593615800906671	0.9541571731224947	High (≥ 75%ile)
2020-03-08	0.8745278279153719	0.9489527661543223	0.9593615800906671	0.9541571731224947	High (≥ 75%ile)
2020-03-08	0.9118402701313955	0.9489527661543223	0.9593615800906671	0.9541571731224947	High (≥ 75%ile)
2020-03-08	0.927968532328116	0.9489527661543223	0.9593615800906671	0.9541571731224947	High (≥ 75%ile)
2020-03-08	0.9924588914298159	0.9489527661543223	0.9593615800906671	0.9541571731224947	High (≥ 75%ile)
2020-03-08	0.745497259201253	0.9489527661543223	0.9593615800906671	0.9541571731224947	High (≥ 75%ile)
2020-03-08	0.8793325975945081	0.9489527661543223	0.9593615800906671	0.9541571731224947	High (≥ 75%ile)
2020-03-08	0.759493670886076	0.9489527661543223	0.9593615800906671	0.9541571731224947	High (≥ 75%ile)
2020-03-08	0.7730698836911813	0.9489527661543223	0.9593615800906671	0.9541571731224947	High (≥ 75%ile)
2020-03-08	0.8047177662352569	0.9489527661543223	0.9593615800906671	0.9541571731224947	High (≥ 75%ile)
2020-03-08	0.856624184943687	0.9489527661543223	0.9593615800906671	0.9541571731224947	High (≥ 75%ile)
2020-03-08	0.8424066100314209	0.9489527661543223	0.9593615800906671	0.9541571731224947	High (≥ 75%ile)
2020-03-08	0.9027814429725023	0.9489527661543223	0.9593615800906671	0.9541571731224947	High (≥ 75%ile)
2020-03-08	0.9871762886083528	0.9489527661543223	0.9593615800906671	0.9541571731224947	High (≥ 75%ile)
2020-03-08	0.9658981268922381	0.9489527661543223	0.9593615800906671	0.9541571731224947	High (≥ 75%ile)
2020-03-08	0.9057589224355157	0.9489527661543223	0.9593615800906671	0.9541571731224947	High (≥ 75%ile)
2020-03-08	1.0923576185422723	0.9489527661543223	0.9593615800906671	0.9541571731224947	High (≥ 75%ile)
2020-03-08	0.7247659574468085	0.9489527661543223	0.9593615800906671	0.9541571731224947	High (≥ 75%ile)
2020-03-09	0.9151652060312448	0.9406488728128481	0.9530915825394382	0.9468702276761432	High (≥ 75%ile)
2020-03-09	0.8047644784434375	0.9406488728128481	0.9530915825394382	0.9468702276761432	High (≥ 75%ile)
2020-03-09	0.9353618949095709	0.9406488728128481	0.9530915825394382	0.9468702276761432	High (≥ 75%ile)
2020-03-09	1.0111497906261036	0.9406488728128481	0.9530915825394382	0.9468702276761432	High (≥ 75%ile)
2020-03-09	0.9627300613496933	0.9406488728128481	0.9530915825394382	0.9468702276761432	High (≥ 75%ile)
2020-03-09	0.914359415305245	0.9406488728128481	0.9530915825394382	0.9468702276761432	High (≥ 75%ile)
2020-03-09	0.9169433314253005	0.9406488728128481	0.9530915825394382	0.9468702276761432	High (≥ 75%ile)
2020-03-09	0.7405260811413286	0.9406488728128481	0.9530915825394382	0.9468702276761432	High (≥ 75%ile)
2020-03-09	0.8250676284941388	0.9406488728128481	0.9530915825394382	0.9468702276761432	High (≥ 75%ile)
2020-03-09	0.9328650863330407	0.9406488728128481	0.9530915825394382	0.9468702276761432	High (≥ 75%ile)
2020-03-09	0.9150211163109234	0.9406488728128481	0.9530915825394382	0.9468702276761432	High (≥ 75%ile)
2020-03-09	0.948686906314025	0.9406488728128481	0.9530915825394382	0.9468702276761432	High (≥ 75%ile)
2020-03-09	1.0111009342370398	0.9406488728128481	0.9530915825394382	0.9468702276761432	High (≥ 75%ile)
2020-03-09	0.9602036833327419	0.9406488728128481	0.9530915825394382	0.9468702276761432	High (≥ 75%ile)
2020-03-09	0.9750851544261165	0.9406488728128481	0.9530915825394382	0.9468702276761432	High (≥ 75%ile)
2020-03-09	0.9179440110142267	0.9406488728128481	0.9530915825394382	0.9468702276761432	High (≥ 75%ile)
2020-03-09	0.9631429383347542	0.9406488728128481	0.9530915825394382	0.9468702276761432	High (≥ 75%ile)
2020-03-09	0.9646674628463258	0.9406488728128481	0.9530915825394382	0.9468702276761432	High (≥ 75%ile)
2020-03-09	0.9680431374575775	0.9406488728128481	0.9530915825394382	0.9468702276761432	High (≥ 75%ile)
2020-03-09	0.9224248609145077	0.9406488728128481	0.9530915825394382	0.9468702276761432	High (≥ 75%ile)
2020-03-09	0.869768150466746	0.9406488728128481	0.9530915825394382	0.9468702276761432	High (≥ 75%ile)
2020-03-09	0.9207621182404034	0.9406488728128481	0.9530915825394382	0.9468702276761432	High (≥ 75%ile)
2020-03-09	0.9353687615680912	0.9406488728128481	0.9530915825394382	0.9468702276761432	High (≥ 75%ile)
2020-03-09	0.9821773485513609	0.9406488728128481	0.9530915825394382	0.9468702276761432	High (≥ 75%ile)
2020-03-09	0.9569693280757933	0.9406488728128481	0.9530915825394382	0.9468702276761432	High (≥ 75%ile)
2020-03-09	0.954385571022302	0.9406488728128481	0.9530915825394382	0.9468702276761432	High (≥ 75%ile)
2020-03-09	1.016074591451392	0.9406488728128481	0.9530915825394382	0.9468702276761432	High (≥ 75%ile)
2020-03-09	0.9846750966470036	0.9406488728128481	0.9530915825394382	0.9468702276761432	High (≥ 75%ile)
2020-03-09	1.0188758757528402	0.9406488728128481	0.9530915825394382	0.9468702276761432	High (≥ 75%ile)
2020-03-09	0.976942453012982	0.9406488728128481	0.9530915825394382	0.9468702276761432	High (≥ 75%ile)
2020-03-10	0.8429572249637917	0.9203452243584201	0.9389024911264511	0.9296238577424356	High (≥ 75%ile)
2020-03-10	0.7519866827847248	0.9203452243584201	0.9389024911264511	0.9296238577424356	High (≥ 75%ile)
2020-03-10	0.8920266066241557	0.9203452243584201	0.9389024911264511	0.9296238577424356	High (≥ 75%ile)
2020-03-10	0.9778711890612166	0.9203452243584201	0.9389024911264511	0.9296238577424356	High (≥ 75%ile)
2020-03-10	0.9163142137527919	0.9203452243584201	0.9389024911264511	0.9296238577424356	High (≥ 75%ile)
2020-03-10	0.9029587290913675	0.9203452243584201	0.9389024911264511	0.9296238577424356	High (≥ 75%ile)
2020-03-10	0.9085919705825856	0.9203452243584201	0.9389024911264511	0.9296238577424356	High (≥ 75%ile)
2020-03-10	0.6867129830655666	0.9203452243584201	0.9389024911264511	0.9296238577424356	High (≥ 75%ile)
2020-03-10	0.8229775962918	0.9203452243584201	0.9389024911264511	0.9296238577424356	High (≥ 75%ile)
2020-03-10	0.9325645808603245	0.9203452243584201	0.9389024911264511	0.9296238577424356	High (≥ 75%ile)
2020-03-10	0.8870633872834254	0.9203452243584201	0.9389024911264511	0.9296238577424356	High (≥ 75%ile)
2020-03-10	0.9934396355353076	0.9203452243584201	0.9389024911264511	0.9296238577424356	High (≥ 75%ile)
2020-03-10	0.9919126068187825	0.9203452243584201	0.9389024911264511	0.9296238577424356	High (≥ 75%ile)
2020-03-10	0.8952446363160649	0.9203452243584201	0.9389024911264511	0.9296238577424356	High (≥ 75%ile)
2020-03-10	0.9463135028568299	0.9203452243584201	0.9389024911264511	0.9296238577424356	High (≥ 75%ile)
2020-03-10	0.885897024035513	0.9203452243584201	0.9389024911264511	0.9296238577424356	High (≥ 75%ile)
2020-03-10	0.9253134259541778	0.9203452243584201	0.9389024911264511	0.9296238577424356	High (≥ 75%ile)
2020-03-10	0.9462844353436987	0.9203452243584201	0.9389024911264511	0.9296238577424356	High (≥ 75%ile)
2020-03-10	0.9410164399566052	0.9203452243584201	0.9389024911264511	0.9296238577424356	High (≥ 75%ile)
2020-03-10	0.8970895654789913	0.9203452243584201	0.9389024911264511	0.9296238577424356	High (≥ 75%ile)
2020-03-10	0.8606542586100226	0.9203452243584201	0.9389024911264511	0.9296238577424356	High (≥ 75%ile)
2020-03-10	0.8746324098436774	0.9203452243584201	0.9389024911264511	0.9296238577424356	High (≥ 75%ile)
2020-03-10	0.896042149564502	0.9203452243584201	0.9389024911264511	0.9296238577424356	High (≥ 75%ile)
2020-03-10	0.9769764452141393	0.9203452243584201	0.9389024911264511	0.9296238577424356	High (≥ 75%ile)
2020-03-10	0.9045913467777518	0.9203452243584201	0.9389024911264511	0.9296238577424356	High (≥ 75%ile)
2020-03-10	0.9058037650733062	0.9203452243584201	0.9389024911264511	0.9296238577424356	High (≥ 75%ile)
2020-03-10	0.9727230251180177	0.9203452243584201	0.9389024911264511	0.9296238577424356	High (≥ 75%ile)
2020-03-10	0.9603060806461052	0.9203452243584201	0.9389024911264511	0.9296238577424356	High (≥ 75%ile)
2020-03-10	0.9643810771323492	0.9203452243584201	0.9389024911264511	0.9296238577424356	High (≥ 75%ile)
2020-03-10	0.9328503509169119	0.9203452243584201	0.9389024911264511	0.9296238577424356	High (≥ 75%ile)
2020-03-11	1.0601700673540606	0.8857620048289729	0.9114653371825887	0.8986136710057808	High (≥ 75%ile)
2020-03-11	0.8202260606543024	0.8857620048289729	0.9114653371825887	0.8986136710057808	High (≥ 75%ile)
2020-03-11	0.94413758150003	0.8857620048289729	0.9114653371825887	0.8986136710057808	High (≥ 75%ile)
2020-03-11	0.9926911907066795	0.8857620048289729	0.9114653371825887	0.8986136710057808	High (≥ 75%ile)
2020-03-11	0.9205288461538461	0.8857620048289729	0.9114653371825887	0.8986136710057808	High (≥ 75%ile)
2020-03-11	0.8892083333333334	0.8857620048289729	0.9114653371825887	0.8986136710057808	High (≥ 75%ile)
2020-03-11	0.7676856374512925	0.8857620048289729	0.9114653371825887	0.8986136710057808	High (≥ 75%ile)
2020-03-11	0.7097044644728568	0.8857620048289729	0.9114653371825887	0.8986136710057808	High (≥ 75%ile)
2020-03-11	0.8352188883423513	0.8857620048289729	0.9114653371825887	0.8986136710057808	High (≥ 75%ile)
2020-03-11	0.912620819908899	0.8857620048289729	0.9114653371825887	0.8986136710057808	High (≥ 75%ile)
2020-03-11	0.8902295081967213	0.8857620048289729	0.9114653371825887	0.8986136710057808	High (≥ 75%ile)
2020-03-11	0.9966134925585954	0.8857620048289729	0.9114653371825887	0.8986136710057808	High (≥ 75%ile)
2020-03-11	0.9909203394851954	0.8857620048289729	0.9114653371825887	0.8986136710057808	High (≥ 75%ile)
2020-03-11	0.8794818754925138	0.8857620048289729	0.9114653371825887	0.8986136710057808	High (≥ 75%ile)
2020-03-11	0.9404056948469195	0.8857620048289729	0.9114653371825887	0.8986136710057808	High (≥ 75%ile)
2020-03-11	0.8791184749792162	0.8857620048289729	0.9114653371825887	0.8986136710057808	High (≥ 75%ile)
2020-03-11	0.9098243948742287	0.8857620048289729	0.9114653371825887	0.8986136710057808	High (≥ 75%ile)
2020-03-11	0.9367323290845887	0.8857620048289729	0.9114653371825887	0.8986136710057808	High (≥ 75%ile)
2020-03-11	0.9276364329710596	0.8857620048289729	0.9114653371825887	0.8986136710057808	High (≥ 75%ile)
2020-03-11	0.8720143862777043	0.8857620048289729	0.9114653371825887	0.8986136710057808	High (≥ 75%ile)
2020-03-11	0.8606934521858819	0.8857620048289729	0.9114653371825887	0.8986136710057808	High (≥ 75%ile)
2020-03-11	0.8723181917871841	0.8857620048289729	0.9114653371825887	0.8986136710057808	High (≥ 75%ile)
2020-03-11	0.8680213336660221	0.8857620048289729	0.9114653371825887	0.8986136710057808	High (≥ 75%ile)
2020-03-11	0.9607859708430171	0.8857620048289729	0.9114653371825887	0.8986136710057808	High (≥ 75%ile)
2020-03-11	0.780078610626248	0.8857620048289729	0.9114653371825887	0.8986136710057808	High (≥ 75%ile)
2020-03-11	0.9071226080793763	0.8857620048289729	0.9114653371825887	0.8986136710057808	High (≥ 75%ile)
2020-03-11	0.9728393486547264	0.8857620048289729	0.9114653371825887	0.8986136710057808	High (≥ 75%ile)
2020-03-11	0.9421044559191931	0.8857620048289729	0.9114653371825887	0.8986136710057808	High (≥ 75%ile)
2020-03-11	0.898128691738778	0.8857620048289729	0.9114653371825887	0.8986136710057808	High (≥ 75%ile)
2020-03-11	0.9216777521379124	0.8857620048289729	0.9114653371825887	0.8986136710057808	High (≥ 75%ile)
2020-03-12	0.864555381386328	0.8378859036423242	0.8683201970237721	0.8531030503330481	High (≥ 75%ile)
2020-03-12	0.7364104213573496	0.8378859036423242	0.8683201970237721	0.8531030503330481	High (≥ 75%ile)
2020-03-12	0.8658377412928489	0.8378859036423242	0.8683201970237721	0.8531030503330481	High (≥ 75%ile)
2020-03-12	0.9298910929599378	0.8378859036423242	0.8683201970237721	0.8531030503330481	High (≥ 75%ile)
2020-03-12	0.8777230859203665	0.8378859036423242	0.8683201970237721	0.8531030503330481	High (≥ 75%ile)
2020-03-12	0.8222524303839183	0.8378859036423242	0.8683201970237721	0.8531030503330481	High (≥ 75%ile)
2020-03-12	0.9603410341034103	0.8378859036423242	0.8683201970237721	0.8531030503330481	High (≥ 75%ile)
2020-03-12	0.6548203416453956	0.8378859036423242	0.8683201970237721	0.8531030503330481	High (≥ 75%ile)
2020-03-12	0.7865130077590141	0.8378859036423242	0.8683201970237721	0.8531030503330481	High (≥ 75%ile)
2020-03-12	0.878645920472924	0.8378859036423242	0.8683201970237721	0.8531030503330481	High (≥ 75%ile)
2020-03-12	0.8383855975096056	0.8378859036423242	0.8683201970237721	0.8531030503330481	High (≥ 75%ile)
2020-03-12	0.9642726608187134	0.8378859036423242	0.8683201970237721	0.8531030503330481	High (≥ 75%ile)
2020-03-12	0.9371530949202558	0.8378859036423242	0.8683201970237721	0.8531030503330481	High (≥ 75%ile)
2020-03-12	0.7944309290551647	0.8378859036423242	0.8683201970237721	0.8531030503330481	High (≥ 75%ile)
2020-03-12	0.8778921246624334	0.8378859036423242	0.8683201970237721	0.8531030503330481	High (≥ 75%ile)
2020-03-12	0.8403261348611724	0.8378859036423242	0.8683201970237721	0.8531030503330481	High (≥ 75%ile)
2020-03-12	0.8534968960060592	0.8378859036423242	0.8683201970237721	0.8531030503330481	High (≥ 75%ile)
2020-03-12	0.8851372822431857	0.8378859036423242	0.8683201970237721	0.8531030503330481	High (≥ 75%ile)
2020-03-12	0.8758529533250723	0.8378859036423242	0.8683201970237721	0.8531030503330481	High (≥ 75%ile)
2020-03-12	0.8243182765166129	0.8378859036423242	0.8683201970237721	0.8531030503330481	High (≥ 75%ile)
2020-03-12	0.7633634987601043	0.8378859036423242	0.8683201970237721	0.8531030503330481	High (≥ 75%ile)
2020-03-12	0.803237372687591	0.8378859036423242	0.8683201970237721	0.8531030503330481	High (≥ 75%ile)
2020-03-12	0.845948182570501	0.8378859036423242	0.8683201970237721	0.8531030503330481	High (≥ 75%ile)
2020-03-12	0.9147951746139057	0.8378859036423242	0.8683201970237721	0.8531030503330481	High (≥ 75%ile)
2020-03-12	0.8354703046466304	0.8378859036423242	0.8683201970237721	0.8531030503330481	High (≥ 75%ile)
2020-03-12	0.870702005730659	0.8378859036423242	0.8683201970237721	0.8531030503330481	High (≥ 75%ile)
2020-03-12	0.9321475415080457	0.8378859036423242	0.8683201970237721	0.8531030503330481	High (≥ 75%ile)
2020-03-12	0.8955849600419232	0.8378859036423242	0.8683201970237721	0.8531030503330481	High (≥ 75%ile)
2020-03-12	0.9396531753648608	0.8378859036423242	0.8683201970237721	0.8531030503330481	High (≥ 75%ile)
2020-03-12	0.8649839375860486	0.8378859036423242	0.8683201970237721	0.8531030503330481	High (≥ 75%ile)
2020-03-13	0.7890540630624625	0.7798789662770222	0.8113915322314302	0.7956352492542262	High (≥ 75%ile)
2020-03-13	0.6439799193482018	0.7798789662770222	0.8113915322314302	0.7956352492542262	High (≥ 75%ile)
2020-03-13	0.8306146253925527	0.7798789662770222	0.8113915322314302	0.7956352492542262	High (≥ 75%ile)
2020-03-13	0.8614842767295597	0.7798789662770222	0.8113915322314302	0.7956352492542262	High (≥ 75%ile)
2020-03-13	0.8577721169665128	0.7798789662770222	0.8113915322314302	0.7956352492542262	High (≥ 75%ile)
2020-03-13	0.75275597306224	0.7798789662770222	0.8113915322314302	0.7956352492542262	High (≥ 75%ile)
2020-03-13	0.7762233801540552	0.7798789662770222	0.8113915322314302	0.7956352492542262	High (≥ 75%ile)
2020-03-13	0.5838460011907124	0.7798789662770222	0.8113915322314302	0.7956352492542262	High (≥ 75%ile)
2020-03-13	0.7295157218269451	0.7798789662770222	0.8113915322314302	0.7956352492542262	High (≥ 75%ile)
2020-03-13	0.8031644485063117	0.7798789662770222	0.8113915322314302	0.7956352492542262	High (≥ 75%ile)
2020-03-13	0.8303974020512581	0.7798789662770222	0.8113915322314302	0.7956352492542262	High (≥ 75%ile)
2020-03-13	0.8829383028767867	0.7798789662770222	0.8113915322314302	0.7956352492542262	High (≥ 75%ile)
2020-03-13	0.8897978138172465	0.7798789662770222	0.8113915322314302	0.7956352492542262	High (≥ 75%ile)
2020-03-13	0.7940813810110974	0.7798789662770222	0.8113915322314302	0.7956352492542262	High (≥ 75%ile)
2020-03-13	0.8058653919113742	0.7798789662770222	0.8113915322314302	0.7956352492542262	High (≥ 75%ile)
2020-03-13	0.78305475676971	0.7798789662770222	0.8113915322314302	0.7956352492542262	High (≥ 75%ile)
2020-03-13	0.7898528805169807	0.7798789662770222	0.8113915322314302	0.7956352492542262	High (≥ 75%ile)
2020-03-13	0.8285357112300482	0.7798789662770222	0.8113915322314302	0.7956352492542262	High (≥ 75%ile)
2020-03-13	0.7919274196218669	0.7798789662770222	0.8113915322314302	0.7956352492542262	High (≥ 75%ile)
2020-03-13	0.7673201555411536	0.7798789662770222	0.8113915322314302	0.7956352492542262	High (≥ 75%ile)
2020-03-13	0.7439362243455645	0.7798789662770222	0.8113915322314302	0.7956352492542262	High (≥ 75%ile)
2020-03-13	0.7971266625512093	0.7798789662770222	0.8113915322314302	0.7956352492542262	High (≥ 75%ile)
2020-03-13	0.7862078894327671	0.7798789662770222	0.8113915322314302	0.7956352492542262	High (≥ 75%ile)
2020-03-13	0.8158230811800264	0.7798789662770222	0.8113915322314302	0.7956352492542262	High (≥ 75%ile)
2020-03-13	0.7681210037074848	0.7798789662770222	0.8113915322314302	0.7956352492542262	High (≥ 75%ile)
2020-03-13	0.8197461421751842	0.7798789662770222	0.8113915322314302	0.7956352492542262	High (≥ 75%ile)
2020-03-13	0.841690429656211	0.7798789662770222	0.8113915322314302	0.7956352492542262	High (≥ 75%ile)
2020-03-13	0.8185985302163273	0.7798789662770222	0.8113915322314302	0.7956352492542262	High (≥ 75%ile)
2020-03-13	0.8625720219750771	0.7798789662770222	0.8113915322314302	0.7956352492542262	High (≥ 75%ile)
2020-03-13	0.7915528677331253	0.7798789662770222	0.8113915322314302	0.7956352492542262	High (≥ 75%ile)
2020-03-14	0.6876808400559526	0.715888508187458	0.745563667401759	0.7307260877946085	High (≥ 75%ile)
2020-03-14	0.5568924826865788	0.715888508187458	0.745563667401759	0.7307260877946085	High (≥ 75%ile)
2020-03-14	0.7441263104993509	0.715888508187458	0.745563667401759	0.7307260877946085	High (≥ 75%ile)
2020-03-14	0.7637788102395918	0.715888508187458	0.745563667401759	0.7307260877946085	High (≥ 75%ile)
2020-03-14	0.7448453608247423	0.715888508187458	0.745563667401759	0.7307260877946085	High (≥ 75%ile)
2020-03-14	0.6537439658720952	0.715888508187458	0.745563667401759	0.7307260877946085	High (≥ 75%ile)
2020-03-14	0.7184379358437936	0.715888508187458	0.745563667401759	0.7307260877946085	High (≥ 75%ile)
2020-03-14	0.41293338527463963	0.715888508187458	0.745563667401759	0.7307260877946085	High (≥ 75%ile)
2020-03-14	0.7055350553505535	0.715888508187458	0.745563667401759	0.7307260877946085	High (≥ 75%ile)
2020-03-14	0.770789322066449	0.715888508187458	0.745563667401759	0.7307260877946085	High (≥ 75%ile)
2020-03-14	0.8055686047772197	0.715888508187458	0.745563667401759	0.7307260877946085	High (≥ 75%ile)
2020-03-14	0.7564773795140287	0.715888508187458	0.745563667401759	0.7307260877946085	High (≥ 75%ile)
2020-03-14	0.7946051959915101	0.715888508187458	0.745563667401759	0.7307260877946085	High (≥ 75%ile)
2020-03-14	0.7827985463560301	0.715888508187458	0.745563667401759	0.7307260877946085	High (≥ 75%ile)
2020-03-14	0.7325713601819162	0.715888508187458	0.745563667401759	0.7307260877946085	High (≥ 75%ile)
2020-03-14	0.7782978073968561	0.715888508187458	0.745563667401759	0.7307260877946085	High (≥ 75%ile)
2020-03-14	0.7156085223131993	0.715888508187458	0.745563667401759	0.7307260877946085	High (≥ 75%ile)
2020-03-14	0.7596580143845107	0.715888508187458	0.745563667401759	0.7307260877946085	High (≥ 75%ile)
2020-03-14	0.7228551897003532	0.715888508187458	0.745563667401759	0.7307260877946085	High (≥ 75%ile)
2020-03-14	0.7374492232317281	0.715888508187458	0.745563667401759	0.7307260877946085	High (≥ 75%ile)
2020-03-14	0.6822045295604927	0.715888508187458	0.745563667401759	0.7307260877946085	High (≥ 75%ile)
2020-03-14	0.8112785908334064	0.715888508187458	0.745563667401759	0.7307260877946085	High (≥ 75%ile)
2020-03-14	0.7349309493260489	0.715888508187458	0.745563667401759	0.7307260877946085	High (≥ 75%ile)
2020-03-14	0.7359391263773734	0.715888508187458	0.745563667401759	0.7307260877946085	High (≥ 75%ile)
2020-03-14	0.6523754804453779	0.715888508187458	0.745563667401759	0.7307260877946085	High (≥ 75%ile)
2020-03-14	0.8090293121225511	0.715888508187458	0.745563667401759	0.7307260877946085	High (≥ 75%ile)
2020-03-14	0.8050419728549387	0.715888508187458	0.745563667401759	0.7307260877946085	High (≥ 75%ile)
2020-03-14	0.7842473969579195	0.715888508187458	0.745563667401759	0.7307260877946085	High (≥ 75%ile)
2020-03-14	0.7645790826618714	0.715888508187458	0.745563667401759	0.7307260877946085	High (≥ 75%ile)
2020-03-14	0.6969044414535667	0.715888508187458	0.745563667401759	0.7307260877946085	High (≥ 75%ile)
2020-03-15	0.6112559039435498	0.6499358698534227	0.6765456663791941	0.6632407681163084	High (≥ 75%ile)
2020-03-15	0.6420241566014161	0.6499358698534227	0.6765456663791941	0.6632407681163084	High (≥ 75%ile)
2020-03-15	0.715939886671594	0.6499358698534227	0.6765456663791941	0.6632407681163084	High (≥ 75%ile)
2020-03-15	0.9480194926902411	0.6499358698534227	0.6765456663791941	0.6632407681163084	High (≥ 75%ile)
2020-03-15	0.6827153451226469	0.6499358698534227	0.6765456663791941	0.6632407681163084	High (≥ 75%ile)
2020-03-15	0.6547788873038516	0.6499358698534227	0.6765456663791941	0.6632407681163084	High (≥ 75%ile)
2020-03-15	0.7365321874751333	0.6499358698534227	0.6765456663791941	0.6632407681163084	High (≥ 75%ile)
2020-03-15	0.3747129215520367	0.6499358698534227	0.6765456663791941	0.6632407681163084	High (≥ 75%ile)
2020-03-15	0.7202157598499062	0.6499358698534227	0.6765456663791941	0.6632407681163084	High (≥ 75%ile)
2020-03-15	0.7301355705514013	0.6499358698534227	0.6765456663791941	0.6632407681163084	High (≥ 75%ile)
2020-03-15	0.7441329892682711	0.6499358698534227	0.6765456663791941	0.6632407681163084	High (≥ 75%ile)
2020-03-15	0.7119065374098931	0.6499358698534227	0.6765456663791941	0.6632407681163084	High (≥ 75%ile)
2020-03-15	0.7507686070475353	0.6499358698534227	0.6765456663791941	0.6632407681163084	High (≥ 75%ile)
2020-03-15	0.7548426713310136	0.6499358698534227	0.6765456663791941	0.6632407681163084	High (≥ 75%ile)
2020-03-15	0.6491962122880423	0.6499358698534227	0.6765456663791941	0.6632407681163084	High (≥ 75%ile)
2020-03-15	0.7408014422682947	0.6499358698534227	0.6765456663791941	0.6632407681163084	High (≥ 75%ile)
2020-03-15	0.6656865947947294	0.6499358698534227	0.6765456663791941	0.6632407681163084	High (≥ 75%ile)
2020-03-15	0.7419531924856098	0.6499358698534227	0.6765456663791941	0.6632407681163084	High (≥ 75%ile)
2020-03-15	0.6758945773554553	0.6499358698534227	0.6765456663791941	0.6632407681163084	High (≥ 75%ile)
2020-03-15	0.7194092827004219	0.6499358698534227	0.6765456663791941	0.6632407681163084	High (≥ 75%ile)
2020-03-15	0.6988762718202035	0.6499358698534227	0.6765456663791941	0.6632407681163084	High (≥ 75%ile)
2020-03-15	0.8147042787040492	0.6499358698534227	0.6765456663791941	0.6632407681163084	High (≥ 75%ile)
2020-03-15	0.7291790160047421	0.6499358698534227	0.6765456663791941	0.6632407681163084	High (≥ 75%ile)
2020-03-15	0.6653787966949843	0.6499358698534227	0.6765456663791941	0.6632407681163084	High (≥ 75%ile)
2020-03-15	0.6618989813690822	0.6499358698534227	0.6765456663791941	0.6632407681163084	High (≥ 75%ile)
2020-03-15	0.7962676513148047	0.6499358698534227	0.6765456663791941	0.6632407681163084	High (≥ 75%ile)
2020-03-15	0.8257643810094154	0.6499358698534227	0.6765456663791941	0.6632407681163084	High (≥ 75%ile)
2020-03-15	0.755241978589209	0.6499358698534227	0.6765456663791941	0.6632407681163084	High (≥ 75%ile)
2020-03-15	0.6849997692982052	0.6499358698534227	0.6765456663791941	0.6632407681163084	High (≥ 75%ile)
2020-03-15	0.5147234042553192	0.6499358698534227	0.6765456663791941	0.6632407681163084	High (≥ 75%ile)
2020-03-16	0.5567198301671112	0.5853058183946913	0.6092323172026843	0.5972690677986878	High (≥ 75%ile)
2020-03-16	0.4678002743940465	0.5853058183946913	0.6092323172026843	0.5972690677986878	High (≥ 75%ile)
2020-03-16	0.6018085827417686	0.5853058183946913	0.6092323172026843	0.5972690677986878	High (≥ 75%ile)
2020-03-16	0.570102416628828	0.5853058183946913	0.6092323172026843	0.5972690677986878	High (≥ 75%ile)
2020-03-16	0.6174846625766871	0.5853058183946913	0.6092323172026843	0.5972690677986878	High (≥ 75%ile)
2020-03-16	0.5489681857265692	0.5853058183946913	0.6092323172026843	0.5972690677986878	High (≥ 75%ile)
2020-03-16	0.6171722953634803	0.5853058183946913	0.6092323172026843	0.5972690677986878	High (≥ 75%ile)
2020-03-16	0.4217565760142666	0.5853058183946913	0.6092323172026843	0.5972690677986878	High (≥ 75%ile)
2020-03-16	0.5224301172227231	0.5853058183946913	0.6092323172026843	0.5972690677986878	High (≥ 75%ile)
2020-03-16	0.6374597600234123	0.5853058183946913	0.6092323172026843	0.5972690677986878	High (≥ 75%ile)
2020-03-16	0.6075904577103071	0.5853058183946913	0.6092323172026843	0.5972690677986878	High (≥ 75%ile)
2020-03-16	0.6185509405848388	0.5853058183946913	0.6092323172026843	0.5972690677986878	High (≥ 75%ile)
2020-03-16	0.6840813335775783	0.5853058183946913	0.6092323172026843	0.5972690677986878	High (≥ 75%ile)
2020-03-16	0.5802845889074199	0.5853058183946913	0.6092323172026843	0.5972690677986878	High (≥ 75%ile)
2020-03-16	0.5937464120326075	0.5853058183946913	0.6092323172026843	0.5972690677986878	High (≥ 75%ile)
2020-03-16	0.584687165366376	0.5853058183946913	0.6092323172026843	0.5972690677986878	High (≥ 75%ile)
2020-03-16	0.5526143790849674	0.5853058183946913	0.6092323172026843	0.5972690677986878	High (≥ 75%ile)
2020-03-16	0.4304920291183714	0.5853058183946913	0.6092323172026843	0.5972690677986878	High (≥ 75%ile)
2020-03-16	0.6036659947973194	0.5853058183946913	0.6092323172026843	0.5972690677986878	High (≥ 75%ile)
2020-03-16	0.5469598709549989	0.5853058183946913	0.6092323172026843	0.5972690677986878	High (≥ 75%ile)
2020-03-16	0.5529486717819451	0.5853058183946913	0.6092323172026843	0.5972690677986878	High (≥ 75%ile)
2020-03-16	0.6142056598486971	0.5853058183946913	0.6092323172026843	0.5972690677986878	High (≥ 75%ile)
2020-03-16	0.5960881092528055	0.5853058183946913	0.6092323172026843	0.5972690677986878	High (≥ 75%ile)
2020-03-16	0.621729587357331	0.5853058183946913	0.6092323172026843	0.5972690677986878	High (≥ 75%ile)
2020-03-16	0.5863656813189722	0.5853058183946913	0.6092323172026843	0.5972690677986878	High (≥ 75%ile)
2020-03-16	0.6167489896722047	0.5853058183946913	0.6092323172026843	0.5972690677986878	High (≥ 75%ile)
2020-03-16	0.6676135414229857	0.5853058183946913	0.6092323172026843	0.5972690677986878	High (≥ 75%ile)
2020-03-16	0.6304619033683984	0.5853058183946913	0.6092323172026843	0.5972690677986878	High (≥ 75%ile)
2020-03-16	0.6787589331179434	0.5853058183946913	0.6092323172026843	0.5972690677986878	High (≥ 75%ile)
2020-03-16	0.5721759348963379	0.5853058183946913	0.6092323172026843	0.5972690677986878	High (≥ 75%ile)
2020-03-17	0.4686707429762303	0.5244514891153402	0.5468789920347115	0.5356652405750258	High (≥ 75%ile)
2020-03-17	0.4355839162917897	0.5244514891153402	0.5468789920347115	0.5356652405750258	High (≥ 75%ile)
2020-03-17	0.5273714786614186	0.5244514891153402	0.5468789920347115	0.5356652405750258	High (≥ 75%ile)
2020-03-17	0.49311494419481083	0.5244514891153402	0.5468789920347115	0.5356652405750258	High (≥ 75%ile)
2020-03-17	0.505488761108207	0.5244514891153402	0.5468789920347115	0.5356652405750258	High (≥ 75%ile)
2020-03-17	0.4673447087501051	0.5244514891153402	0.5468789920347115	0.5356652405750258	High (≥ 75%ile)
2020-03-17	0.5251228012403611	0.5244514891153402	0.5468789920347115	0.5356652405750258	High (≥ 75%ile)
2020-03-17	0.22448979591836735	0.5244514891153402	0.5468789920347115	0.5356652405750258	High (≥ 75%ile)
2020-03-17	0.46926387815914355	0.5244514891153402	0.5468789920347115	0.5356652405750258	High (≥ 75%ile)
2020-03-17	0.5537278842349217	0.5244514891153402	0.5468789920347115	0.5356652405750258	High (≥ 75%ile)
2020-03-17	0.5196811891839029	0.5244514891153402	0.5468789920347115	0.5356652405750258	High (≥ 75%ile)
2020-03-17	0.5283826879271071	0.5244514891153402	0.5468789920347115	0.5356652405750258	High (≥ 75%ile)
2020-03-17	0.5839485507884767	0.5244514891153402	0.5468789920347115	0.5356652405750258	High (≥ 75%ile)
2020-03-17	0.47887231815803244	0.5244514891153402	0.5468789920347115	0.5356652405750258	High (≥ 75%ile)
2020-03-17	0.5060878771836951	0.5244514891153402	0.5468789920347115	0.5356652405750258	High (≥ 75%ile)
2020-03-17	0.5082649455331328	0.5244514891153402	0.5468789920347115	0.5356652405750258	High (≥ 75%ile)
2020-03-17	0.4316972125600917	0.5244514891153402	0.5468789920347115	0.5356652405750258	High (≥ 75%ile)
2020-03-17	0.6657872806495393	0.5244514891153402	0.5468789920347115	0.5356652405750258	High (≥ 75%ile)
2020-03-17	0.5175832429274806	0.5244514891153402	0.5468789920347115	0.5356652405750258	High (≥ 75%ile)
2020-03-17	0.4610566427794534	0.5244514891153402	0.5468789920347115	0.5356652405750258	High (≥ 75%ile)
2020-03-17	0.47489173025366055	0.5244514891153402	0.5468789920347115	0.5356652405750258	High (≥ 75%ile)
2020-03-17	0.51545168446576894	0.5244514891153402	0.5468789920347115	0.5356652405750258	High (≥ 75%ile)
2020-03-17	0.5130412081609405	0.5244514891153402	0.5468789920347115	0.5356652405750258	High (≥ 75%ile)
2020-03-17	0.5639761583493588	0.5244514891153402	0.5468789920347115	0.5356652405750258	High (≥ 75%ile)
2020-03-17	0.5327675257598172	0.5244514891153402	0.5468789920347115	0.5356652405750258	High (≥ 75%ile)
2020-03-17	0.5247505855816778	0.5244514891153402	0.5468789920347115	0.5356652405750258	High (≥ 75%ile)
2020-03-17	0.598804517698616	0.5244514891153402	0.5468789920347115	0.5356652405750258	High (≥ 75%ile)
2020-03-17	0.5364019429976005	0.5244514891153402	0.5468789920347115	0.5356652405750258	High (≥ 75%ile)
2020-03-17	0.5584664214821905	0.5244514891153402	0.5468789920347115	0.5356652405750258	High (≥ 75%ile)
2020-03-17	0.4528865745981435	0.5244514891153402	0.5468789920347115	0.5356652405750258	High (≥ 75%ile)
2020-03-18	0.4382829662174197	0.46908979721352945	0.49104022414437415	0.4800650106789518	High (≥ 75%ile)
2020-03-18	0.4049192071957335	0.46908979721352945	0.49104022414437415	0.4800650106789518	High (≥ 75%ile)
2020-03-18	0.5178204808823909	0.46908979721352945	0.49104022414437415	0.4800650106789518	High (≥ 75%ile)
2020-03-18	0.47279767666989353	0.46908979721352945	0.49104022414437415	0.4800650106789518	High (≥ 75%ile)
2020-03-18	0.47168269230769233	0.46908979721352945	0.49104022414437415	0.4800650106789518	High (≥ 75%ile)
2020-03-18	0.43025	0.46908979721352945	0.49104022414437415	0.4800650106789518	High (≥ 75%ile)
2020-03-18	0.4977224082103068	0.46908979721352945	0.49104022414437415	0.4800650106789518	High (≥ 75%ile)
2020-03-18	0.18989729616432613	0.46908979721352945	0.49104022414437415	0.4800650106789518	High (≥ 75%ile)
2020-03-18	0.46073126742088866	0.46908979721352945	0.49104022414437415	0.4800650106789518	High (≥ 75%ile)
2020-03-18	0.5504388401288746	0.46908979721352945	0.49104022414437415	0.4800650106789518	High (≥ 75%ile)
2020-03-18	0.49659016393442623	0.46908979721352945	0.49104022414437415	0.4800650106789518	High (≥ 75%ile)
2020-03-18	0.5226806879957223	0.46908979721352945	0.49104022414437415	0.4800650106789518	High (≥ 75%ile)
2020-03-18	0.559279203917673	0.46908979721352945	0.49104022414437415	0.4800650106789518	High (≥ 75%ile)
2020-03-18	0.46110782768584185	0.46908979721352945	0.49104022414437415	0.4800650106789518	High (≥ 75%ile)
2020-03-18	0.4705628251048435	0.46908979721352945	0.49104022414437415	0.4800650106789518	High (≥ 75%ile)
2020-03-18	0.48801831891836706	0.46908979721352945	0.49104022414437415	0.4800650106789518	High (≥ 75%ile)
2020-03-18	0.3973421926910299	0.46908979721352945	0.49104022414437415	0.4800650106789518	High (≥ 75%ile)
2020-03-18	0.4475254148200356	0.46908979721352945	0.49104022414437415	0.4800650106789518	High (≥ 75%ile)
2020-03-18	0.4760294129838262	0.46908979721352945	0.49104022414437415	0.4800650106789518	High (≥ 75%ile)
2020-03-18	0.4168178045556546	0.46908979721352945	0.49104022414437415	0.4800650106789518	High (≥ 75%ile)
2020-03-18	0.45120272661729044	0.46908979721352945	0.49104022414437415	0.4800650106789518	High (≥ 75%ile)
2020-03-18	0.4927947570085018	0.46908979721352945	0.49104022414437415	0.4800650106789518	High (≥ 75%ile)
2020-03-18	0.490783482003618	0.46908979721352945	0.49104022414437415	0.4800650106789518	High (≥ 75%ile)
2020-03-18	0.542362138178745	0.46908979721352945	0.49104022414437415	0.4800650106789518	High (≥ 75%ile)
2020-03-18	0.5006216015973277	0.46908979721352945	0.49104022414437415	0.4800650106789518	High (≥ 75%ile)
2020-03-18	0.5211552090715804	0.46908979721352945	0.49104022414437415	0.4800650106789518	High (≥ 75%ile)
2020-03-18	0.5659877832889427	0.46908979721352945	0.49104022414437415	0.4800650106789518	High (≥ 75%ile)
2020-03-18	0.5156479378318568	0.46908979721352945	0.49104022414437415	0.4800650106789518	High (≥ 75%ile)
2020-03-18	0.5085458065156604	0.46908979721352945	0.49104022414437415	0.4800650106789518	High (≥ 75%ile)
2020-03-18	0.460431654676259	0.46908979721352945	0.49104022414437415	0.4800650106789518	High (≥ 75%ile)
2020-03-19	0.3911634209197906	0.42019225521415776	0.4420724965803337	0.43113237589724573	High (≥ 75%ile)
2020-03-19	0.37516082341588936	0.42019225521415776	0.4420724965803337	0.43113237589724573	High (≥ 75%ile)
2020-03-19	0.4786700556433331	0.42019225521415776	0.4420724965803337	0.43113237589724573	High (≥ 75%ile)
2020-03-19	0.4371839751069623	0.42019225521415776	0.4420724965803337	0.43113237589724573	High (≥ 75%ile)
2020-03-19	0.4284321848043277	0.42019225521415776	0.4420724965803337	0.43113237589724573	High (≥ 75%ile)
2020-03-19	0.38457736035590706	0.42019225521415776	0.4420724965803337	0.43113237589724573	High (≥ 75%ile)
2020-03-19	0.45022002200220024	0.42019225521415776	0.4420724965803337	0.43113237589724573	High (≥ 75%ile)
2020-03-19	0.16885921853524447	0.42019225521415776	0.4420724965803337	0.43113237589724573	High (≥ 75%ile)
2020-03-19	0.4488817891373802	0.42019225521415776	0.4420724965803337	0.43113237589724573	High (≥ 75%ile)
2020-03-19	0.5006971167252244	0.42019225521415776	0.4420724965803337	0.43113237589724573	High (≥ 75%ile)
2020-03-19	0.4527010111784746	0.42019225521415776	0.4420724965803337	0.43113237589724573	High (≥ 75%ile)
2020-03-19	0.495796783625731	0.42019225521415776	0.4420724965803337	0.43113237589724573	High (≥ 75%ile)
2020-03-19	0.5099416848169747	0.42019225521415776	0.4420724965803337	0.43113237589724573	High (≥ 75%ile)
2020-03-19	0.42741140114405946	0.42019225521415776	0.4420724965803337	0.43113237589724573	High (≥ 75%ile)
2020-03-19	0.44839792715860155	0.42019225521415776	0.4420724965803337	0.43113237589724573	High (≥ 75%ile)
2020-03-19	0.45968855589833996	0.42019225521415776	0.4420724965803337	0.43113237589724573	High (≥ 75%ile)
2020-03-19	0.3436709631172485	0.42019225521415776	0.4420724965803337	0.43113237589724573	High (≥ 75%ile)
2020-03-19	0.37168414412619816	0.42019225521415776	0.4420724965803337	0.43113237589724573	High (≥ 75%ile)
2020-03-19	0.4225196199917389	0.42019225521415776	0.4420724965803337	0.43113237589724573	High (≥ 75%ile)
2020-03-19	0.3761940770690906	0.42019225521415776	0.4420724965803337	0.43113237589724573	High (≥ 75%ile)
2020-03-19	0.402447586229107	0.42019225521415776	0.4420724965803337	0.43113237589724573	High (≥ 75%ile)
2020-03-19	0.4704843067969237	0.42019225521415776	0.4420724965803337	0.43113237589724573	High (≥ 75%ile)
2020-03-19	0.46234642561588896	0.42019225521415776	0.4420724965803337	0.43113237589724573	High (≥ 75%ile)
2020-03-19	0.5011091627405827	0.42019225521415776	0.4420724965803337	0.43113237589724573	High (≥ 75%ile)
2020-03-19	0.4690737511539645	0.42019225521415776	0.4420724965803337	0.43113237589724573	High (≥ 75%ile)
2020-03-19	0.47818767908309456	0.42019225521415776	0.4420724965803337	0.43113237589724573	High (≥ 75%ile)
2020-03-19	0.5416040180428037	0.42019225521415776	0.4420724965803337	0.43113237589724573	High (≥ 75%ile)
2020-03-19	0.47000596823733204	0.42019225521415776	0.4420724965803337	0.43113237589724573	High (≥ 75%ile)
2020-03-19	0.47489823609226595	0.42019225521415776	0.4420724965803337	0.43113237589724573	High (≥ 75%ile)
2020-03-19	0.4244148692060578	0.42019225521415776	0.4420724965803337	0.43113237589724573	High (≥ 75%ile)
2020-03-20	0.3518565428971402	0.3780028659904374	0.39971691722501823	0.3888598916077278	High (≥ 75%ile)
2020-03-20	0.23475434120648506	0.3780028659904374	0.39971691722501823	0.3888598916077278	High (≥ 75%ile)
2020-03-20	0.47113503813369223	0.3780028659904374	0.39971691722501823	0.3888598916077278	High (≥ 75%ile)
2020-03-20	0.4008553459119497	0.3780028659904374	0.39971691722501823	0.3888598916077278	High (≥ 75%ile)
2020-03-20	0.43363583293530755	0.3780028659904374	0.39971691722501823	0.3888598916077278	High (≥ 75%ile)
2020-03-20	0.36636211555784326	0.3780028659904374	0.39971691722501823	0.3888598916077278	High (≥ 75%ile)
2020-03-20	0.4247281377435433	0.3780028659904374	0.39971691722501823	0.3888598916077278	High (≥ 75%ile)
2020-03-20	0.16114308394522722	0.3780028659904374	0.39971691722501823	0.3888598916077278	High (≥ 75%ile)
2020-03-20	0.42689924259811796	0.3780028659904374	0.39971691722501823	0.3888598916077278	High (≥ 75%ile)
2020-03-20	0.48569143771063006	0.3780028659904374	0.39971691722501823	0.3888598916077278	High (≥ 75%ile)
2020-03-20	0.46396280634534964	0.3780028659904374	0.39971691722501823	0.3888598916077278	High (≥ 75%ile)
2020-03-20	0.44020264157770944	0.3780028659904374	0.39971691722501823	0.3888598916077278	High (≥ 75%ile)
2020-03-20	0.4883189254840323	0.3780028659904374	0.39971691722501823	0.3888598916077278	High (≥ 75%ile)
2020-03-20	0.4402508979788774	0.3780028659904374	0.39971691722501823	0.3888598916077278	High (≥ 75%ile)
2020-03-20	0.416268305637757	0.3780028659904374	0.39971691722501823	0.3888598916077278	High (≥ 75%ile)
2020-03-20	0.4466810448118859	0.3780028659904374	0.39971691722501823	0.3888598916077278	High (≥ 75%ile)
2020-03-20	0.32600027498968787	0.3780028659904374	0.39971691722501823	0.3888598916077278	High (≥ 75%ile)
2020-03-20	0.36307763972202944	0.3780028659904374	0.39971691722501823	0.3888598916077278	High (≥ 75%ile)
2020-03-20	0.39142743617761	0.3780028659904374	0.39971691722501823	0.3888598916077278	High (≥ 75%ile)
2020-03-20	0.3518794556059624	0.3780028659904374	0.39971691722501823	0.3888598916077278	High (≥ 75%ile)
2020-03-20	0.40514219483236275	0.3780028659904374	0.39971691722501823	0.3888598916077278	High (≥ 75%ile)
2020-03-20	0.48007744542342445	0.3780028659904374	0.39971691722501823	0.3888598916077278	High (≥ 75%ile)
2020-03-20	0.4407172793294302	0.3780028659904374	0.39971691722501823	0.3888598916077278	High (≥ 75%ile)
2020-03-20	0.4650717295985697	0.3780028659904374	0.39971691722501823	0.3888598916077278	High (≥ 75%ile)
2020-03-20	0.46910429315995916	0.3780028659904374	0.39971691722501823	0.3888598916077278	High (≥ 75%ile)
2020-03-20	0.4666395292898642	0.3780028659904374	0.39971691722501823	0.3888598916077278	High (≥ 75%ile)
2020-03-20	0.5027714587805582	0.3780028659904374	0.39971691722501823	0.3888598916077278	High (≥ 75%ile)
2020-03-20	0.4419110145056115	0.3780028659904374	0.39971691722501823	0.3888598916077278	High (≥ 75%ile)
2020-03-20	0.4452967975345036	0.3780028659904374	0.39971691722501823	0.3888598916077278	High (≥ 75%ile)
2020-03-20	0.41201716738197425	0.3780028659904374	0.39971691722501823	0.3888598916077278	High (≥ 75%ile)
2020-03-21	0.2915668653112844	0.34221967931284675	0.36344556811678136	0.35283262371481405	High (≥ 75%ile)
2020-03-21	0.5267922776337679	0.34221967931284675	0.36344556811678136	0.35283262371481405	High (≥ 75%ile)
2020-03-21	0.4284059023075957	0.34221967931284675	0.36344556811678136	0.35283262371481405	High (≥ 75%ile)
2020-03-21	0.4007470164890225	0.34221967931284675	0.36344556811678136	0.35283262371481405	High (≥ 75%ile)
2020-03-21	0.3913082118734447	0.34221967931284675	0.36344556811678136	0.35283262371481405	High (≥ 75%ile)
2020-03-21	0.3236163604385735	0.34221967931284675	0.36344556811678136	0.35283262371481405	High (≥ 75%ile)
2020-03-21	0.4417294281729428	0.34221967931284675	0.36344556811678136	0.35283262371481405	High (≥ 75%ile)
2020-03-21	0.08239189715621348	0.34221967931284675	0.36344556811678136	0.35283262371481405	High (≥ 75%ile)
2020-03-21	0.42822878228782285	0.34221967931284675	0.36344556811678136	0.35283262371481405	High (≥ 75%ile)
2020-03-21	0.49452659880929517	0.34221967931284675	0.36344556811678136	0.35283262371481405	High (≥ 75%ile)
2020-03-21	0.4440609980847758	0.34221967931284675	0.36344556811678136	0.35283262371481405	High (≥ 75%ile)
2020-03-21	0.39011947912471473	0.34221967931284675	0.36344556811678136	0.35283262371481405	High (≥ 75%ile)
2020-03-21	0.4432444050401655	0.34221967931284675	0.36344556811678136	0.35283262371481405	High (≥ 75%ile)
2020-03-21	0.416457728822154	0.34221967931284675	0.36344556811678136	0.35283262371481405	High (≥ 75%ile)
2020-03-21	0.37897193465382084	0.34221967931284675	0.36344556811678136	0.35283262371481405	High (≥ 75%ile)
2020-03-21	0.4714096759424124	0.34221967931284675	0.36344556811678136	0.35283262371481405	High (≥ 75%ile)
2020-03-21	0.2834483645560938	0.34221967931284675	0.36344556811678136	0.35283262371481405	High (≥ 75%ile)
2020-03-21	0.27003792508617197	0.34221967931284675	0.36344556811678136	0.35283262371481405	High (≥ 75%ile)
2020-03-21	0.3615130454597243	0.34221967931284675	0.36344556811678136	0.35283262371481405	High (≥ 75%ile)
2020-03-21	0.35945300629476884	0.34221967931284675	0.36344556811678136	0.35283262371481405	High (≥ 75%ile)
2020-03-21	0.3882941524557534	0.34221967931284675	0.36344556811678136	0.35283262371481405	High (≥ 75%ile)
2020-03-21	0.4861098939619665	0.34221967931284675	0.36344556811678136	0.35283262371481405	High (≥ 75%ile)
2020-03-21	0.41060662500172457	0.34221967931284675	0.36344556811678136	0.35283262371481405	High (≥ 75%ile)
2020-03-21	0.43060191665769354	0.34221967931284675	0.36344556811678136	0.35283262371481405	High (≥ 75%ile)
2020-03-21	0.3987795696794389	0.34221967931284675	0.36344556811678136	0.35283262371481405	High (≥ 75%ile)
2020-03-21	0.520621593754603	0.34221967931284675	0.36344556811678136	0.35283262371481405	High (≥ 75%ile)
2020-03-21	0.40252098642746936	0.34221967931284675	0.36344556811678136	0.35283262371481405	High (≥ 75%ile)
2020-03-21	0.4311453385154263	0.34221967931284675	0.36344556811678136	0.35283262371481405	High (≥ 75%ile)
2020-03-21	0.37926940323454483	0.34221967931284675	0.36344556811678136	0.35283262371481405	High (≥ 75%ile)
2020-03-21	0.4627187079407806	0.34221967931284675	0.36344556811678136	0.35283262371481405	High (≥ 75%ile)
2020-03-22	0.22816821259887327	0.31222992525841053	0.33262204645535853	0.32242598585688453	High (≥ 75%ile)
2020-03-22	0.2543731778425656	0.31222992525841053	0.33262204645535853	0.32242598585688453	High (≥ 75%ile)
2020-03-22	0.38595009326716645	0.31222992525841053	0.33262204645535853	0.32242598585688453	High (≥ 75%ile)
2020-03-22	0.3893539922529052	0.31222992525841053	0.33262204645535853	0.32242598585688453	High (≥ 75%ile)
2020-03-22	0.334968625213919	0.31222992525841053	0.33262204645535853	0.32242598585688453	High (≥ 75%ile)
2020-03-22	0.30976156511106584	0.31222992525841053	0.33262204645535853	0.32242598585688453	High (≥ 75%ile)
2020-03-22	0.4448157873796451	0.31222992525841053	0.33262204645535853	0.32242598585688453	High (≥ 75%ile)
2020-03-22	0.05922881663241871	0.31222992525841053	0.33262204645535853	0.32242598585688453	High (≥ 75%ile)
2020-03-22	0.4195590994371482	0.31222992525841053	0.33262204645535853	0.32242598585688453	High (≥ 75%ile)
2020-03-22	0.4592376436257523	0.31222992525841053	0.33262204645535853	0.32242598585688453	High (≥ 75%ile)
2020-03-22	0.3933195264306203	0.31222992525841053	0.33262204645535853	0.32242598585688453	High (≥ 75%ile)
2020-03-22	0.33043334161902393	0.31222992525841053	0.33262204645535853	0.32242598585688453	High (≥ 75%ile)
2020-03-22	0.37805331261191255	0.31222992525841053	0.33262204645535853	0.32242598585688453	High (≥ 75%ile)
2020-03-22	0.3742394075287025	0.31222992525841053	0.33262204645535853	0.32242598585688453	High (≥ 75%ile)
2020-03-22	0.33303971225133966	0.31222992525841053	0.33262204645535853	0.32242598585688453	High (≥ 75%ile)
2020-03-22	0.4155371629927067	0.31222992525841053	0.33262204645535853	0.32242598585688453	High (≥ 75%ile)
2020-03-22	0.22721332897745836	0.31222992525841053	0.33262204645535853	0.32242598585688453	High (≥ 75%ile)
2020-03-22	0.21768965600755638	0.31222992525841053	0.33262204645535853	0.32242598585688453	High (≥ 75%ile)
2020-03-22	0.31869961280185555	0.31222992525841053	0.33262204645535853	0.32242598585688453	High (≥ 75%ile)
2020-03-22	0.3457762851976234	0.31222992525841053	0.33262204645535853	0.32242598585688453	High (≥ 75%ile)
2020-03-22	0.39249798279967724	0.31222992525841053	0.33262204645535853	0.32242598585688453	High (≥ 75%ile)
2020-03-22	0.4391195798777513	0.31222992525841053	0.33262204645535853	0.32242598585688453	High (≥ 75%ile)
2020-03-22	0.3737033195020747	0.31222992525841053	0.33262204645535853	0.32242598585688453	High (≥ 75%ile)
2020-03-22	0.38161294076573954	0.31222992525841053	0.33262204645535853	0.32242598585688453	High (≥ 75%ile)
2020-03-22	0.3711933287591703	0.31222992525841053	0.33262204645535853	0.32242598585688453	High (≥ 75%ile)
2020-03-22	0.4707349932638092	0.31222992525841053	0.33262204645535853	0.32242598585688453	High (≥ 75%ile)
2020-03-22	0.35831919353228864	0.31222992525841053	0.33262204645535853	0.32242598585688453	High (≥ 75%ile)
2020-03-22	0.37097784090041386	0.31222992525841053	0.33262204645535853	0.32242598585688453	High (≥ 75%ile)
2020-03-22	0.3071717497962134	0.31222992525841053	0.33262204645535853	0.32242598585688453	High (≥ 75%ile)
2020-03-22	0.3628936170212766	0.31222992525841053	0.33262204645535853	0.32242598585688453	High (≥ 75%ile)
2020-03-23	0.20038375700832833	0.28729428205703933	0.30658333172075836	0.29693880688889884	High (≥ 75%ile)
2020-03-23	0.1872531492953062	0.28729428205703933	0.30658333172075836	0.29693880688889884	High (≥ 75%ile)
2020-03-23	0.2784218599507723	0.28729428205703933	0.30658333172075836	0.29693880688889884	High (≥ 75%ile)
2020-03-23	0.22920135210130668	0.28729428205703933	0.30658333172075836	0.29693880688889884	High (≥ 75%ile)
2020-03-23	0.24591002044989774	0.28729428205703933	0.30658333172075836	0.29693880688889884	High (≥ 75%ile)
2020-03-23	0.21083404987102322	0.28729428205703933	0.30658333172075836	0.29693880688889884	High (≥ 75%ile)
2020-03-23	0.2610761305094448	0.28729428205703933	0.30658333172075836	0.29693880688889884	High (≥ 75%ile)
2020-03-23	0.09741417744092733	0.28729428205703933	0.30658333172075836	0.29693880688889884	High (≥ 75%ile)
2020-03-23	0.26859783588818753	0.28729428205703933	0.30658333172075836	0.29693880688889884	High (≥ 75%ile)
2020-03-23	0.3168861574480539	0.28729428205703933	0.30658333172075836	0.29693880688889884	High (≥ 75%ile)
2020-03-23	0.27139595936536925	0.28729428205703933	0.30658333172075836	0.29693880688889884	High (≥ 75%ile)
2020-03-23	0.2666232073011734	0.28729428205703933	0.30658333172075836	0.29693880688889884	High (≥ 75%ile)
2020-03-23	0.30936068877083717	0.28729428205703933	0.30658333172075836	0.29693880688889884	High (≥ 75%ile)
2020-03-23	0.25813491359426566	0.28729428205703933	0.30658333172075836	0.29693880688889884	High (≥ 75%ile)
2020-03-23	0.26239044739561407	0.28729428205703933	0.30658333172075836	0.29693880688889884	High (≥ 75%ile)
2020-03-23	0.2870582836163378	0.28729428205703933	0.30658333172075836	0.29693880688889884	High (≥ 75%ile)
2020-03-23	0.16446433645922137	0.28729428205703933	0.30658333172075836	0.29693880688889884	High (≥ 75%ile)
2020-03-23	0.17151890265960346	0.28729428205703933	0.30658333172075836	0.29693880688889884	High (≥ 75%ile)
2020-03-23	0.2386342102089686	0.28729428205703933	0.30658333172075836	0.29693880688889884	High (≥ 75%ile)
2020-03-23	0.20943476972709615	0.28729428205703933	0.30658333172075836	0.29693880688889884	High (≥ 75%ile)
2020-03-23	0.24346970998033296	0.28729428205703933	0.30658333172075836	0.29693880688889884	High (≥ 75%ile)
2020-03-23	0.29431213224992997	0.28729428205703933	0.30658333172075836	0.29693880688889884	High (≥ 75%ile)
2020-03-23	0.2734655083290257	0.28729428205703933	0.30658333172075836	0.29693880688889884	High (≥ 75%ile)
2020-03-23	0.3096795434591747	0.28729428205703933	0.30658333172075836	0.29693880688889884	High (≥ 75%ile)
2020-03-23	0.2865271124990076	0.28729428205703933	0.30658333172075836	0.29693880688889884	High (≥ 75%ile)
2020-03-23	0.3042209250112259	0.28729428205703933	0.30658333172075836	0.29693880688889884	High (≥ 75%ile)
2020-03-23	0.31848410921364834	0.28729428205703933	0.30658333172075836	0.29693880688889884	High (≥ 75%ile)
2020-03-23	0.2724136337733146	0.28729428205703933	0.30658333172075836	0.29693880688889884	High (≥ 75%ile)
2020-03-23	0.23225228705378306	0.28729428205703933	0.30658333172075836	0.29693880688889884	High (≥ 75%ile)
2020-03-23	0.2549893431505522	0.28729428205703933	0.30658333172075836	0.29693880688889884	High (≥ 75%ile)
2020-03-24	0.19635753560217314	0.26666191381740617	0.2846876546101352	0.2756747842137707	High (≥ 75%ile)
2020-03-24	0.21172786904738314	0.26666191381740617	0.2846876546101352	0.2756747842137707	High (≥ 75%ile)
2020-03-24	0.2873446657843626	0.26666191381740617	0.2846876546101352	0.2756747842137707	High (≥ 75%ile)
2020-03-24	0.2200802048606078	0.26666191381740617	0.2846876546101352	0.2756747842137707	High (≥ 75%ile)
2020-03-24	0.23133583614503636	0.26666191381740617	0.2846876546101352	0.2756747842137707	High (≥ 75%ile)
2020-03-24	0.21169202319912583	0.26666191381740617	0.2846876546101352	0.2756747842137707	High (≥ 75%ile)
2020-03-24	0.25646936143355015	0.26666191381740617	0.2846876546101352	0.2756747842137707	High (≥ 75%ile)
2020-03-24	0.09639600521059488	0.26666191381740617	0.2846876546101352	0.2756747842137707	High (≥ 75%ile)
2020-03-24	0.2776735459662289	0.26666191381740617	0.2846876546101352	0.2756747842137707	High (≥ 75%ile)
2020-03-24	0.3218585721553332	0.26666191381740617	0.2846876546101352	0.2756747842137707	High (≥ 75%ile)
2020-03-24	0.27765010132620516	0.26666191381740617	0.2846876546101352	0.2756747842137707	High (≥ 75%ile)
2020-03-24	0.26496583143507974	0.26666191381740617	0.2846876546101352	0.2756747842137707	High (≥ 75%ile)
2020-03-24	0.3026341291516166	0.26666191381740617	0.2846876546101352	0.2756747842137707	High (≥ 75%ile)
2020-03-24	0.25153715332286763	0.26666191381740617	0.2846876546101352	0.2756747842137707	High (≥ 75%ile)
2020-03-24	0.25614720432266663	0.26666191381740617	0.2846876546101352	0.2756747842137707	High (≥ 75%ile)
2020-03-24	0.2855640898338249	0.26666191381740617	0.2846876546101352	0.2756747842137707	High (≥ 75%ile)
2020-03-24	0.16707010299492145	0.26666191381740617	0.2846876546101352	0.2756747842137707	High (≥ 75%ile)
2020-03-24	0.172461249077359	0.26666191381740617	0.2846876546101352	0.2756747842137707	High (≥ 75%ile)
2020-03-24	0.2304931986981557	0.26666191381740617	0.2846876546101352	0.2756747842137707	High (≥ 75%ile)
2020-03-24	0.20285875174525791	0.26666191381740617	0.2846876546101352	0.2756747842137707	High (≥ 75%ile)
2020-03-24	0.23740719736028046	0.26666191381740617	0.2846876546101352	0.2756747842137707	High (≥ 75%ile)
2020-03-24	0.28313470566991694	0.26666191381740617	0.2846876546101352	0.2756747842137707	High (≥ 75%ile)
2020-03-24	0.27455757988086105	0.26666191381740617	0.2846876546101352	0.2756747842137707	High (≥ 75%ile)
2020-03-24	0.31429755314966906	0.26666191381740617	0.2846876546101352	0.2756747842137707	High (≥ 75%ile)
2020-03-24	0.300526875859742	0.26666191381740617	0.2846876546101352	0.2756747842137707	High (≥ 75%ile)
2020-03-24	0.2892686735490587	0.26666191381740617	0.2846876546101352	0.2756747842137707	High (≥ 75%ile)
2020-03-24	0.33032046014790467	0.26666191381740617	0.2846876546101352	0.2756747842137707	High (≥ 75%ile)
2020-03-24	0.27045414642710836	0.26666191381740617	0.2846876546101352	0.2756747842137707	High (≥ 75%ile)
2020-03-24	0.24226241456328615	0.26666191381740617	0.2846876546101352	0.2756747842137707	High (≥ 75%ile)
2020-03-24	0.2624405705229794	0.26666191381740617	0.2846876546101352	0.2756747842137707	High (≥ 75%ile)
2020-03-25	0.1846860218884205	0.24963249458380912	0.2663420150334115	0.2579872548086103	High (≥ 75%ile)
2020-03-25	0.20512616413277082	0.24963249458380912	0.2663420150334115	0.2579872548086103	High (≥ 75%ile)
2020-03-25	0.27543788817208	0.24963249458380912	0.2663420150334115	0.2579872548086103	High (≥ 75%ile)
2020-03-25	0.21055179090029041	0.24963249458380912	0.2663420150334115	0.2579872548086103	High (≥ 75%ile)
2020-03-25	0.21980769230769232	0.24963249458380912	0.2663420150334115	0.2579872548086103	High (≥ 75%ile)
2020-03-25	0.19679166666666667	0.24963249458380912	0.2663420150334115	0.2579872548086103	High (≥ 75%ile)
2020-03-25	0.2511387958948466	0.24963249458380912	0.2663420150334115	0.2579872548086103	High (≥ 75%ile)
2020-03-25	0.08782225948438482	0.24963249458380912	0.2663420150334115	0.2579872548086103	High (≥ 75%ile)
2020-03-25	0.27283161173962944	0.24963249458380912	0.2663420150334115	0.2579872548086103	High (≥ 75%ile)
2020-03-25	0.3223530718809021	0.24963249458380912	0.2663420150334115	0.2579872548086103	High (≥ 75%ile)
2020-03-25	0.26559562841530054	0.24963249458380912	0.2663420150334115	0.2579872548086103	High (≥ 75%ile)
2020-03-25	0.23848141876838072	0.24963249458380912	0.2663420150334115	0.2579872548086103	High (≥ 75%ile)
2020-03-25	0.28650598630208607	0.24963249458380912	0.2663420150334115	0.2579872548086103	High (≥ 75%ile)
2020-03-25	0.24144667717362753	0.24963249458380912	0.2663420150334115	0.2579872548086103	High (≥ 75%ile)
2020-03-25	0.24896056444500442	0.24963249458380912	0.2663420150334115	0.2579872548086103	High (≥ 75%ile)
2020-03-25	0.27249391070985807	0.24963249458380912	0.2663420150334115	0.2579872548086103	High (≥ 75%ile)
2020-03-25	0.1548850769543698	0.24963249458380912	0.2663420150334115	0.2579872548086103	High (≥ 75%ile)
2020-03-25	0.1613646952013475	0.24963249458380912	0.2663420150334115	0.2579872548086103	High (≥ 75%ile)
2020-03-25	0.22091239937990664	0.24963249458380912	0.2663420150334115	0.2579872548086103	High (≥ 75%ile)
2020-03-25	0.19011097107374506	0.24963249458380912	0.2663420150334115	0.2579872548086103	High (≥ 75%ile)
2020-03-25	0.23320443075309694	0.24963249458380912	0.2663420150334115	0.2579872548086103	High (≥ 75%ile)
2020-03-25	0.2780694851186253	0.24963249458380912	0.2663420150334115	0.2579872548086103	High (≥ 75%ile)
2020-03-25	0.24945418252136486	0.24963249458380912	0.2663420150334115	0.2579872548086103	High (≥ 75%ile)
2020-03-25	0.29621804352419184	0.24963249458380912	0.2663420150334115	0.2579872548086103	High (≥ 75%ile)
2020-03-25	0.27744779174462847	0.24963249458380912	0.2663420150334115	0.2579872548086103	High (≥ 75%ile)
2020-03-25	0.2745570517363572	0.24963249458380912	0.2663420150334115	0.2579872548086103	High (≥ 75%ile)
2020-03-25	0.3192931532192469	0.24963249458380912	0.2663420150334115	0.2579872548086103	High (≥ 75%ile)
2020-03-25	0.26034370686318187	0.24963249458380912	0.2663420150334115	0.2579872548086103	High (≥ 75%ile)
2020-03-25	0.2271546517976803	0.24963249458380912	0.2663420150334115	0.2579872548086103	High (≥ 75%ile)
2020-03-25	0.24867653047373423	0.24963249458380912	0.2663420150334115	0.2579872548086103	High (≥ 75%ile)
2020-03-26	0.18524668561864024	0.2355843164669829	0.2510155329533224	0.24329992471015266	High (≥ 75%ile)
2020-03-26	0.19129945320038597	0.2355843164669829	0.2510155329533224	0.24329992471015266	High (≥ 75%ile)
2020-03-26	0.2685477777014495	0.2355843164669829	0.2510155329533224	0.24329992471015266	High (≥ 75%ile)
2020-03-26	0.20852781019058733	0.2355843164669829	0.2510155329533224	0.24329992471015266	High (≥ 75%ile)
2020-03-26	0.22228178761148204	0.2355843164669829	0.2510155329533224	0.24329992471015266	High (≥ 75%ile)
2020-03-26	0.1863157027516889	0.2355843164669829	0.2510155329533224	0.24329992471015266	High (≥ 75%ile)
2020-03-26	0.23685368536853685	0.2355843164669829	0.2510155329533224	0.24329992471015266	High (≥ 75%ile)
2020-03-26	0.08246612998232869	0.2355843164669829	0.2510155329533224	0.24329992471015266	High (≥ 75%ile)
2020-03-26	0.2748744865358284	0.2355843164669829	0.2510155329533224	0.24329992471015266	High (≥ 75%ile)
2020-03-26	0.3129217556187608	0.2355843164669829	0.2510155329533224	0.24329992471015266	High (≥ 75%ile)
2020-03-26	0.26311321062771437	0.2355843164669829	0.2510155329533224	0.24329992471015266	High (≥ 75%ile)
2020-03-26	0.24406067251461988	0.2355843164669829	0.2510155329533224	0.24329992471015266	High (≥ 75%ile)
2020-03-26	0.2821611747347713	0.2355843164669829	0.2510155329533224	0.24329992471015266	High (≥ 75%ile)
2020-03-26	0.23869090669998028	0.2355843164669829	0.2510155329533224	0.24329992471015266	High (≥ 75%ile)
2020-03-26	0.24312094007736662	0.2355843164669829	0.2510155329533224	0.24329992471015266	High (≥ 75%ile)
2020-03-26	0.2663728514764213	0.2355843164669829	0.2510155329533224	0.24329992471015266	High (≥ 75%ile)
2020-03-26	0.14916753452263412	0.2355843164669829	0.2510155329533224	0.24329992471015266	High (≥ 75%ile)
2020-03-26	0.15456998809540748	0.2355843164669829	0.2510155329533224	0.24329992471015266	High (≥ 75%ile)
2020-03-26	0.21389508467575383	0.2355843164669829	0.2510155329533224	0.24329992471015266	High (≥ 75%ile)
2020-03-26	0.1812065001003102	0.2355843164669829	0.2510155329533224	0.24329992471015266	High (≥ 75%ile)
2020-03-26	0.21958713084924802	0.2355843164669829	0.2510155329533224	0.24329992471015266	High (≥ 75%ile)
2020-03-26	0.2836728330908335	0.2355843164669829	0.2510155329533224	0.24329992471015266	High (≥ 75%ile)
2020-03-26	0.2522439365968553	0.2355843164669829	0.2510155329533224	0.24329992471015266	High (≥ 75%ile)
2020-03-26	0.29592461918745905	0.2355843164669829	0.2510155329533224	0.24329992471015266	High (≥ 75%ile)
2020-03-26	0.2716688891168325	0.2355843164669829	0.2510155329533224	0.24329992471015266	High (≥ 75%ile)
2020-03-26	0.2707378223495702	0.2355843164669829	0.2510155329533224	0.24329992471015266	High (≥ 75%ile)
2020-03-26	0.31520522089638187	0.2355843164669829	0.2510155329533224	0.24329992471015266	High (≥ 75%ile)
2020-03-26	0.24964700059682374	0.2355843164669829	0.2510155329533224	0.24329992471015266	High (≥ 75%ile)
2020-03-26	0.21474666578416124	0.2355843164669829	0.2510155329533224	0.24329992471015266	High (≥ 75%ile)
2020-03-26	0.2463515374024782	0.2355843164669829	0.2510155329533224	0.24329992471015266	High (≥ 75%ile)
2020-03-27	0.18433437770815278	0.22398270828670216	0.2382431261336603	0.23111291721018123	High (≥ 75%ile)
2020-03-27	0.1875977285820097	0.22398270828670216	0.2382431261336603	0.23111291721018123	High (≥ 75%ile)
2020-03-27	0.2804306864064603	0.22398270828670216	0.2382431261336603	0.23111291721018123	High (≥ 75%ile)
2020-03-27	0.2039748427672956	0.22398270828670216	0.2382431261336603	0.23111291721018123	High (≥ 75%ile)
2020-03-27	0.22565408905163722	0.22398270828670216	0.2382431261336603	0.23111291721018123	High (≥ 75%ile)
2020-03-27	0.18560459829279802	0.22398270828670216	0.2382431261336603	0.23111291721018123	High (≥ 75%ile)
2020-03-27	0.2381626642501133	0.22398270828670216	0.2382431261336603	0.23111291721018123	High (≥ 75%ile)
2020-03-27	0.07481643183171265	0.22398270828670216	0.2382431261336603	0.23111291721018123	High (≥ 75%ile)
2020-03-27	0.2812715170989213	0.22398270828670216	0.2382431261336603	0.23111291721018123	High (≥ 75%ile)
2020-03-27	0.3165590906494545	0.22398270828670216	0.2382431261336603	0.23111291721018123	High (≥ 75%ile)
2020-03-27	0.2786486928486321	0.22398270828670216	0.2382431261336603	0.23111291721018123	High (≥ 75%ile)
2020-03-27	0.24516012303238646	0.22398270828670216	0.2382431261336603	0.23111291721018123	High (≥ 75%ile)
2020-03-27	0.2923126384225191	0.22398270828670216	0.2382431261336603	0.23111291721018123	High (≥ 75%ile)
2020-03-27	0.2580281992172841	0.22398270828670216	0.2382431261336603	0.23111291721018123	High (≥ 75%ile)
2020-03-27	0.24952576067986948	0.22398270828670216	0.2382431261336603	0.23111291721018123	High (≥ 75%ile)
2020-03-27	0.2626108315360652	0.22398270828670216	0.2382431261336603	0.23111291721018123	High (≥ 75%ile)
2020-03-27	0.1452495531417572	0.22398270828670216	0.2382431261336603	0.23111291721018123	High (≥ 75%ile)
2020-03-27	0.15128670703767433	0.22398270828670216	0.2382431261336603	0.23111291721018123	High (≥ 75%ile)
2020-03-27	0.21014204827654714	0.22398270828670216	0.2382431261336603	0.23111291721018123	High (≥ 75%ile)
2020-03-27	0.18627673363577446	0.22398270828670216	0.2382431261336603	0.23111291721018123	High (≥ 75%ile)
2020-03-27	0.23448012664668966	0.22398270828670216	0.2382431261336603	0.23111291721018123	High (≥ 75%ile)
2020-03-27	0.28957853976092934	0.22398270828670216	0.2382431261336603	0.23111291721018123	High (≥ 75%ile)
2020-03-27	0.24543302300284736	0.22398270828670216	0.2382431261336603	0.23111291721018123	High (≥ 75%ile)
2020-03-27	0.26337746370950577	0.22398270828670216	0.2382431261336603	0.23111291721018123	High (≥ 75%ile)
2020-03-27	0.27806136156036754	0.22398270828670216	0.2382431261336603	0.23111291721018123	High (≥ 75%ile)
2020-03-27	0.2722495651852126	0.22398270828670216	0.2382431261336603	0.23111291721018123	High (≥ 75%ile)
2020-03-27	0.3205920989394765	0.22398270828670216	0.2382431261336603	0.23111291721018123	High (≥ 75%ile)
2020-03-27	0.25565955433320026	0.22398270828670216	0.2382431261336603	0.23111291721018123	High (≥ 75%ile)
2020-03-27	0.20764102907677878	0.22398270828670216	0.2382431261336603	0.23111291721018123	High (≥ 75%ile)
2020-03-27	0.2543893874365977	0.22398270828670216	0.2382431261336603	0.23111291721018123	High (≥ 75%ile)
2020-03-28	0.15373560465249966	0.21437799139467448	0.2276230576224111	0.2210005245085428	High (≥ 75%ile)
2020-03-28	0.0974194297210508	0.21437799139467448	0.2276230576224111	0.2210005245085428	High (≥ 75%ile)
2020-03-28	0.2594335013192244	0.21437799139467448	0.2276230576224111	0.2210005245085428	High (≥ 75%ile)
2020-03-28	0.21508608909538124	0.21437799139467448	0.2276230576224111	0.2210005245085428	High (≥ 75%ile)
2020-03-28	0.2084073942410238	0.21437799139467448	0.2276230576224111	0.2210005245085428	High (≥ 75%ile)
2020-03-28	0.1790218164128279	0.21437799139467448	0.2276230576224111	0.2210005245085428	High (≥ 75%ile)
2020-03-28	0.2618688981868898	0.21437799139467448	0.2276230576224111	0.2210005245085428	High (≥ 75%ile)
2020-03-28	0.03681340085703155	0.21437799139467448	0.2276230576224111	0.2210005245085428	High (≥ 75%ile)
2020-03-28	0.3088560885608856	0.21437799139467448	0.2276230576224111	0.2210005245085428	High (≥ 75%ile)
2020-03-28	0.35308238909160744	0.21437799139467448	0.2276230576224111	0.2210005245085428	High (≥ 75%ile)
2020-03-28	0.2812488707404329	0.21437799139467448	0.2276230576224111	0.2210005245085428	High (≥ 75%ile)
2020-03-28	0.22419116659954355	0.21437799139467448	0.2276230576224111	0.2210005245085428	High (≥ 75%ile)
2020-03-28	0.2625936971064722	0.21437799139467448	0.2276230576224111	0.2210005245085428	High (≥ 75%ile)
2020-03-28	0.2544722089190636	0.21437799139467448	0.2276230576224111	0.2210005245085428	High (≥ 75%ile)
2020-03-28	0.24570642092035186	0.21437799139467448	0.2276230576224111	0.2210005245085428	High (≥ 75%ile)
2020-03-28	0.2963575316681081	0.21437799139467448	0.2276230576224111	0.2210005245085428	High (≥ 75%ile)
2020-03-28	0.1346079650190766	0.21437799139467448	0.2276230576224111	0.2210005245085428	High (≥ 75%ile)
2020-03-28	0.12137912832001609	0.21437799139467448	0.2276230576224111	0.2210005245085428	High (≥ 75%ile)
2020-03-28	0.21337017204056055	0.21437799139467448	0.2276230576224111	0.2210005245085428	High (≥ 75%ile)
2020-03-28	0.20617693571893703	0.21437799139467448	0.2276230576224111	0.2210005245085428	High (≥ 75%ile)
2020-03-28	0.23903921674108344	0.21437799139467448	0.2276230576224111	0.2210005245085428	High (≥ 75%ile)
2020-03-28	0.30474980282183856	0.21437799139467448	0.2276230576224111	0.2210005245085428	High (≥ 75%ile)
2020-03-28	0.24339500296621278	0.21437799139467448	0.2276230576224111	0.2210005245085428	High (≥ 75%ile)
2020-03-28	0.28186353684361654	0.21437799139467448	0.2276230576224111	0.2210005245085428	High (≥ 75%ile)
2020-03-28	0.24868248999484882	0.21437799139467448	0.2276230576224111	0.2210005245085428	High (≥ 75%ile)
2020-03-28	0.3253056414788629	0.21437799139467448	0.2276230576224111	0.2210005245085428	High (≥ 75%ile)
2020-03-28	0.32307330212610164	0.21437799139467448	0.2276230576224111	0.2210005245085428	High (≥ 75%ile)
2020-03-28	0.2623194664363514	0.21437799139467448	0.2276230576224111	0.2210005245085428	High (≥ 75%ile)
2020-03-28	0.18150799414415972	0.21437799139467448	0.2276230576224111	0.2210005245085428	High (≥ 75%ile)
2020-03-28	0.3197846567967699	0.21437799139467448	0.2276230576224111	0.2210005245085428	High (≥ 75%ile)
2020-03-29	0.14326523644226938	0.20639845818712896	0.2188110630204658	0.21260476060379738	High (≥ 75%ile)
2020-03-29	0.09652228238234069	0.20639845818712896	0.2188110630204658	0.21260476060379738	High (≥ 75%ile)
2020-03-29	0.25688945201140323	0.20639845818712896	0.2188110630204658	0.21260476060379738	High (≥ 75%ile)
2020-03-29	0.22728976633762338	0.20639845818712896	0.2188110630204658	0.21260476060379738	High (≥ 75%ile)
2020-03-29	0.2037649743297205	0.20639845818712896	0.2188110630204658	0.21260476060379738	High (≥ 75%ile)
2020-03-29	0.18891379661707763	0.20639845818712896	0.2188110630204658	0.21260476060379738	High (≥ 75%ile)
2020-03-29	0.29298957587331903	0.20639845818712896	0.2188110630204658	0.21260476060379738	High (≥ 75%ile)
2020-03-29	0.036987791611265565	0.20639845818712896	0.2188110630204658	0.21260476060379738	High (≥ 75%ile)
2020-03-29	0.29362101313320826	0.20639845818712896	0.2188110630204658	0.21260476060379738	High (≥ 75%ile)
2020-03-29	0.3439722779500274	0.20639845818712896	0.2188110630204658	0.21260476060379738	High (≥ 75%ile)
2020-03-29	0.2682821481177943	0.20639845818712896	0.2188110630204658	0.21260476060379738	High (≥ 75%ile)
2020-03-29	0.23233076476924353	0.20639845818712896	0.2188110630204658	0.21260476060379738	High (≥ 75%ile)
2020-03-29	0.26892800432447045	0.20639845818712896	0.2188110630204658	0.21260476060379738	High (≥ 75%ile)
2020-03-29	0.2558567946260769	0.20639845818712896	0.2188110630204658	0.21260476060379738	High (≥ 75%ile)
2020-03-29	0.2429714453497761	0.20639845818712896	0.2188110630204658	0.21260476060379738	High (≥ 75%ile)
2020-03-29	0.2997623535196263	0.20639845818712896	0.2188110630204658	0.21260476060379738	High (≥ 75%ile)
2020-03-29	0.12947838397038006	0.20639845818712896	0.2188110630204658	0.21260476060379738	High (≥ 75%ile)
2020-03-29	0.11812479312822417	0.20639845818712896	0.2188110630204658	0.21260476060379738	High (≥ 75%ile)
2020-03-29	0.20938628158844766	0.20639845818712896	0.2188110630204658	0.21260476060379738	High (≥ 75%ile)
2020-03-29	0.21428571428571427	0.20639845818712896	0.2188110630204658	0.21260476060379738	High (≥ 75%ile)
2020-03-29	0.26115364178458267	0.20639845818712896	0.2188110630204658	0.21260476060379738	High (≥ 75%ile)
2020-03-29	0.3179039802565501	0.20639845818712896	0.2188110630204658	0.21260476060379738	High (≥ 75%ile)
2020-03-29	0.2500740960284529	0.20639845818712896	0.2188110630204658	0.21260476060379738	High (≥ 75%ile)
2020-03-29	0.29191202141277783	0.20639845818712896	0.2188110630204658	0.21260476060379738	High (≥ 75%ile)
2020-03-29	0.2610967435477912	0.20639845818712896	0.2188110630204658	0.21260476060379738	High (≥ 75%ile)
2020-03-29	0.3408013572177037	0.20639845818712896	0.2188110630204658	0.21260476060379738	High (≥ 75%ile)
2020-03-29	0.3211231992547493	0.20639845818712896	0.2188110630204658	0.21260476060379738	High (≥ 75%ile)
2020-03-29	0.24941586108947633	0.20639845818712896	0.2188110630204658	0.21260476060379738	High (≥ 75%ile)
2020-03-29	0.17748658084559898	0.20639845818712896	0.2188110630204658	0.21260476060379738	High (≥ 75%ile)
2020-03-29	0.2716595744680851	0.20639845818712896	0.2188110630204658	0.21260476060379738	High (≥ 75%ile)
2020-03-30	0.15910946600620543	0.19974130304817045	0.21151311059262456	0.2056272068203975	High (≥ 75%ile)
2020-03-30	0.08389805845424687	0.19974130304817045	0.21151311059262456	0.2056272068203975	High (≥ 75%ile)
2020-03-30	0.22762458531017016	0.19974130304817045	0.21151311059262456	0.2056272068203975	High (≥ 75%ile)
2020-03-30	0.1702739518692296	0.19974130304817045	0.21151311059262456	0.2056272068203975	High (≥ 75%ile)
2020-03-30	0.17438650306748466	0.19974130304817045	0.21151311059262456	0.2056272068203975	High (≥ 75%ile)
2020-03-30	0.15292347377472054	0.19974130304817045	0.21151311059262456	0.2056272068203975	High (≥ 75%ile)
2020-03-30	0.19250143102461362	0.19974130304817045	0.21151311059262456	0.2056272068203975	High (≥ 75%ile)
2020-03-30	0.06397681676326349	0.19974130304817045	0.21151311059262456	0.2056272068203975	High (≥ 75%ile)
2020-03-30	0.22486474301172227	0.19974130304817045	0.21151311059262456	0.2056272068203975	High (≥ 75%ile)
2020-03-30	0.26742756804214224	0.19974130304817045	0.21151311059262456	0.2056272068203975	High (≥ 75%ile)
2020-03-30	0.20015979910969067	0.19974130304817045	0.21151311059262456	0.2056272068203975	High (≥ 75%ile)
2020-03-30	0.21568262246228348	0.19974130304817045	0.21151311059262456	0.2056272068203975	High (≥ 75%ile)
2020-03-30	0.2514013555596263	0.19974130304817045	0.21151311059262456	0.2056272068203975	High (≥ 75%ile)
2020-03-30	0.21319328625669778	0.19974130304817045	0.21151311059262456	0.2056272068203975	High (≥ 75%ile)
2020-03-30	0.21757434268437367	0.19974130304817045	0.21151311059262456	0.2056272068203975	High (≥ 75%ile)
2020-03-30	0.23054918158176532	0.19974130304817045	0.21151311059262456	0.2056272068203975	High (≥ 75%ile)
2020-03-30	0.12192384200056834	0.19974130304817045	0.21151311059262456	0.2056272068203975	High (≥ 75%ile)
2020-03-30	0.1235053048360481	0.19974130304817045	0.21151311059262456	0.2056272068203975	High (≥ 75%ile)
2020-03-30	0.17515117060313196	0.19974130304817045	0.21151311059262456	0.2056272068203975	High (≥ 75%ile)
2020-03-30	0.1453073048688152	0.19974130304817045	0.21151311059262456	0.2056272068203975	High (≥ 75%ile)
2020-03-30	0.19239079249882274	0.19974130304817045	0.21151311059262456	0.2056272068203975	High (≥ 75%ile)
2020-03-30	0.25595404875315214	0.19974130304817045	0.21151311059262456	0.2056272068203975	High (≥ 75%ile)
2020-03-30	0.21445365259875607	0.19974130304817045	0.21151311059262456	0.2056272068203975	High (≥ 75%ile)
2020-03-30	0.2513388937664618	0.19974130304817045	0.21151311059262456	0.2056272068203975	High (≥ 75%ile)
2020-03-30	0.23068780268346256	0.19974130304817045	0.21151311059262456	0.2056272068203975	High (≥ 75%ile)
2020-03-30	0.22870827720401138	0.19974130304817045	0.21151311059262456	0.2056272068203975	High (≥ 75%ile)
2020-03-30	0.28382849313237307	0.19974130304817045	0.21151311059262456	0.2056272068203975	High (≥ 75%ile)
2020-03-30	0.22366657938916013	0.19974130304817045	0.21151311059262456	0.2056272068203975	High (≥ 75%ile)
2020-03-30	0.16119119945216062	0.19974130304817045	0.21151311059262456	0.2056272068203975	High (≥ 75%ile)
2020-03-30	0.2148808370470839	0.19974130304817045	0.21151311059262456	0.2056272068203975	High (≥ 75%ile)
2020-03-31	0.14295919102949753	0.19416285151439974	0.20547830542421305	0.1998205784693064	High (≥ 75%ile)
2020-03-31	0.08307405719268346	0.19416285151439974	0.20547830542421305	0.1998205784693064	High (≥ 75%ile)
2020-03-31	0.2093466939378835	0.19416285151439974	0.20547830542421305	0.1998205784693064	High (≥ 75%ile)
2020-03-31	0.15625452964197709	0.19416285151439974	0.20547830542421305	0.1998205784693064	High (≥ 75%ile)
2020-03-31	0.14874304994535	0.19416285151439974	0.20547830542421305	0.1998205784693064	High (≥ 75%ile)
2020-03-31	0.14331344036311675	0.19416285151439974	0.20547830542421305	0.1998205784693064	High (≥ 75%ile)
2020-03-31	0.17008314810241212	0.19416285151439974	0.20547830542421305	0.1998205784693064	High (≥ 75%ile)
2020-03-31	0.0729483282674772	0.19416285151439974	0.20547830542421305	0.1998205784693064	High (≥ 75%ile)
2020-03-31	0.2179671117978148	0.19416285151439974	0.20547830542421305	0.1998205784693064	High (≥ 75%ile)
2020-03-31	0.25447967893279066	0.19416285151439974	0.20547830542421305	0.1998205784693064	High (≥ 75%ile)
2020-03-31	0.1747048500752476	0.19416285151439974	0.20547830542421305	0.1998205784693064	High (≥ 75%ile)
2020-03-31	0.20355353075170843	0.19416285151439974	0.20547830542421305	0.1998205784693064	High (≥ 75%ile)
2020-03-31	0.2380407012598009	0.19416285151439974	0.20547830542421305	0.1998205784693064	High (≥ 75%ile)
2020-03-31	0.19256933542647828	0.19416285151439974	0.20547830542421305	0.1998205784693064	High (≥ 75%ile)
2020-03-31	0.1988645698326062	0.19416285151439974	0.20547830542421305	0.1998205784693064	High (≥ 75%ile)
2020-03-31	0.21522443853859408	0.19416285151439974	0.20547830542421305	0.1998205784693064	High (≥ 75%ile)
2020-03-31	0.10942278093068354	0.19416285151439974	0.20547830542421305	0.1998205784693064	High (≥ 75%ile)
2020-03-31	0.11340746208243054	0.19416285151439974	0.20547830542421305	0.1998205784693064	High (≥ 75%ile)
2020-03-31	0.16271384461320204	0.19416285151439974	0.20547830542421305	0.1998205784693064	High (≥ 75%ile)
2020-03-31	0.1388029652028356	0.19416285151439974	0.20547830542421305	0.1998205784693064	High (≥ 75%ile)
2020-03-31	0.1752423180037121	0.19416285151439974	0.20547830542421305	0.1998205784693064	High (≥ 75%ile)
2020-03-31	0.22473301346540783	0.19416285151439974	0.20547830542421305	0.1998205784693064	High (≥ 75%ile)
2020-03-31	0.19294817533839106	0.19416285151439974	0.20547830542421305	0.1998205784693064	High (≥ 75%ile)
2020-03-31	0.24047768298254374	0.19416285151439974	0.20547830542421305	0.1998205784693064	High (≥ 75%ile)
2020-03-31	0.22624516597887306	0.19416285151439974	0.20547830542421305	0.1998205784693064	High (≥ 75%ile)
2020-03-31	0.2085191290014748	0.19416285151439974	0.20547830542421305	0.1998205784693064	High (≥ 75%ile)
2020-03-31	0.2679362624260879	0.19416285151439974	0.20547830542421305	0.1998205784693064	High (≥ 75%ile)
2020-03-31	0.2077456545912097	0.19416285151439974	0.20547830542421305	0.1998205784693064	High (≥ 75%ile)
2020-03-31	0.16042789729121534	0.19416285151439974	0.20547830542421305	0.1998205784693064	High (≥ 75%ile)
2020-03-31	0.18836314240434684	0.19416285151439974	0.20547830542421305	0.1998205784693064	High (≥ 75%ile)
2020-04-01	0.14165545974738286	0.18946868589232754	0.20049285348131854	0.19498076968682304	High (≥ 75%ile)
2020-04-01	0.08893489374287042	0.18946868589232754	0.20049285348131854	0.19498076968682304	High (≥ 75%ile)
2020-04-01	0.2261710994652024	0.18946868589232754	0.20049285348131854	0.19498076968682304	High (≥ 75%ile)
2020-04-01	0.1574838388861263	0.18946868589232754	0.20049285348131854	0.19498076968682304	High (≥ 75%ile)
2020-04-01	0.16163869593875171	0.18946868589232754	0.20049285348131854	0.19498076968682304	High (≥ 75%ile)
2020-04-01	0.13786544266633585	0.18946868589232754	0.20049285348131854	0.19498076968682304	High (≥ 75%ile)
2020-04-01	0.16521739130434782	0.18946868589232754	0.20049285348131854	0.19498076968682304	High (≥ 75%ile)
2020-04-01	0.051171029324936036	0.18946868589232754	0.20049285348131854	0.19498076968682304	High (≥ 75%ile)
2020-04-01	0.22962048057489334	0.18946868589232754	0.20049285348131854	0.19498076968682304	High (≥ 75%ile)
2020-04-01	0.26464680281218617	0.18946868589232754	0.20049285348131854	0.19498076968682304	High (≥ 75%ile)
2020-04-01	0.19192835518612672	0.18946868589232754	0.20049285348131854	0.19498076968682304	High (≥ 75%ile)
2020-04-01	0.20750452079566004	0.18946868589232754	0.20049285348131854	0.19498076968682304	High (≥ 75%ile)
2020-04-01	0.23457565605806813	0.18946868589232754	0.20049285348131854	0.19498076968682304	High (≥ 75%ile)
2020-04-01	0.20381241798466745	0.18946868589232754	0.20049285348131854	0.19498076968682304	High (≥ 75%ile)
2020-04-01	0.19753843932722154	0.18946868589232754	0.20049285348131854	0.19498076968682304	High (≥ 75%ile)
2020-04-01	0.2199162052970223	0.18946868589232754	0.20049285348131854	0.19498076968682304	High (≥ 75%ile)
2020-04-01	0.10445714285714286	0.18946868589232754	0.20049285348131854	0.19498076968682304	High (≥ 75%ile)
2020-04-01	0.10948606758782048	0.18946868589232754	0.20049285348131854	0.19498076968682304	High (≥ 75%ile)
2020-04-01	0.160715466507968	0.18946868589232754	0.20049285348131854	0.19498076968682304	High (≥ 75%ile)
2020-04-01	0.132509355154263	0.18946868589232754	0.20049285348131854	0.19498076968682304	High (≥ 75%ile)
2020-04-01	0.17911050668533804	0.18946868589232754	0.20049285348131854	0.19498076968682304	High (≥ 75%ile)
2020-04-01	0.2417999676846017	0.18946868589232754	0.20049285348131854	0.19498076968682304	High (≥ 75%ile)
2020-04-01	0.19228049877876333	0.18946868589232754	0.20049285348131854	0.19498076968682304	High (≥ 75%ile)
2020-04-01	0.2311468846794075	0.18946868589232754	0.20049285348131854	0.19498076968682304	High (≥ 75%ile)
2020-04-01	0.21967295597484277	0.18946868589232754	0.20049285348131854	0.19498076968682304	High (≥ 75%ile)
2020-04-01	0.21488635111812873	0.18946868589232754	0.20049285348131854	0.19498076968682304	High (≥ 75%ile)
2020-04-01	0.26610635202844674	0.18946868589232754	0.20049285348131854	0.19498076968682304	High (≥ 75%ile)
2020-04-01	0.2114516409098802	0.18946868589232754	0.20049285348131854	0.19498076968682304	High (≥ 75%ile)
2020-04-01	0.14142719778054508	0.18946868589232754	0.20049285348131854	0.19498076968682304	High (≥ 75%ile)
2020-04-01	0.1977069351230425	0.18946868589232754	0.20049285348131854	0.19498076968682304	High (≥ 75%ile)
2020-04-02	0.1386713547493474	0.18550413789442707	0.19637531579621106	0.19093972684531907	High (≥ 75%ile)
2020-04-02	0.07949029126213593	0.18550413789442707	0.19637531579621106	0.19093972684531907	High (≥ 75%ile)
2020-04-02	0.2136036905911383	0.18550413789442707	0.19637531579621106	0.19093972684531907	High (≥ 75%ile)
2020-04-02	0.14394275845053048	0.18550413789442707	0.19637531579621106	0.19093972684531907	High (≥ 75%ile)
2020-04-02	0.14940319643940927	0.18550413789442707	0.19637531579621106	0.19093972684531907	High (≥ 75%ile)
2020-04-02	0.13475675229206244	0.18550413789442707	0.19637531579621106	0.19093972684531907	High (≥ 75%ile)
2020-04-02	0.1581789706755954	0.18550413789442707	0.19637531579621106	0.19093972684531907	High (≥ 75%ile)
2020-04-02	0.056633352929649224	0.18550413789442707	0.19637531579621106	0.19093972684531907	High (≥ 75%ile)
2020-04-02	0.2290351668169522	0.18550413789442707	0.19637531579621106	0.19093972684531907	High (≥ 75%ile)
2020-04-02	0.2466804863017536	0.18550413789442707	0.19637531579621106	0.19093972684531907	High (≥ 75%ile)
2020-04-02	0.20663208477866532	0.18550413789442707	0.19637531579621106	0.19093972684531907	High (≥ 75%ile)
2020-04-02	0.19145842798727852	0.18550413789442707	0.19637531579621106	0.19093972684531907	High (≥ 75%ile)
2020-04-02	0.22441208616859995	0.18550413789442707	0.19637531579621106	0.19093972684531907	High (≥ 75%ile)
2020-04-02	0.19933543257772132	0.18550413789442707	0.19637531579621106	0.19093972684531907	High (≥ 75%ile)
2020-04-02	0.197844607878832	0.18550413789442707	0.19637531579621106	0.19093972684531907	High (≥ 75%ile)
2020-04-02	0.2134718899521531	0.18550413789442707	0.19637531579621106	0.19093972684531907	High (≥ 75%ile)
2020-04-02	0.0992347901061594	0.18550413789442707	0.19637531579621106	0.19093972684531907	High (≥ 75%ile)
2020-04-02	0.10333633050967772	0.18550413789442707	0.19637531579621106	0.19093972684531907	High (≥ 75%ile)
2020-04-02	0.14666579111534295	0.18550413789442707	0.19637531579621106	0.19093972684531907	High (≥ 75%ile)
2020-04-02	0.12643911266419144	0.18550413789442707	0.19637531579621106	0.19093972684531907	High (≥ 75%ile)
2020-04-02	0.17425493327558672	0.18550413789442707	0.19637531579621106	0.19093972684531907	High (≥ 75%ile)
2020-04-02	0.24691835719418495	0.18550413789442707	0.19637531579621106	0.19093972684531907	High (≥ 75%ile)
2020-04-02	0.1978974730192156	0.18550413789442707	0.19637531579621106	0.19093972684531907	High (≥ 75%ile)
2020-04-02	0.23764185829047477	0.18550413789442707	0.19637531579621106	0.19093972684531907	High (≥ 75%ile)
2020-04-02	0.212914530808662	0.18550413789442707	0.19637531579621106	0.19093972684531907	High (≥ 75%ile)
2020-04-02	0.2145265318088537	0.18550413789442707	0.19637531579621106	0.19093972684531907	High (≥ 75%ile)
2020-04-02	0.25813241484883276	0.18550413789442707	0.19637531579621106	0.19093972684531907	High (≥ 75%ile)
2020-04-02	0.19802067168330748	0.18550413789442707	0.19637531579621106	0.19093972684531907	High (≥ 75%ile)
2020-04-02	0.13297645554029086	0.18550413789442707	0.19637531579621106	0.19093972684531907	High (≥ 75%ile)
2020-04-02	0.18763547262275	0.18550413789442707	0.19637531579621106	0.19093972684531907	High (≥ 75%ile)
2020-04-03	0.14051895663550382	0.18214570529133473	0.19297282600715726	0.187559265649246	High (≥ 75%ile)
2020-04-03	0.0808029689608637	0.18214570529133473	0.19297282600715726	0.187559265649246	High (≥ 75%ile)
2020-04-03	0.2147384676159523	0.18214570529133473	0.19297282600715726	0.187559265649246	High (≥ 75%ile)
2020-04-03	0.15455705897370436	0.18214570529133473	0.19297282600715726	0.187559265649246	High (≥ 75%ile)
2020-04-03	0.1633322747962316	0.18214570529133473	0.19297282600715726	0.187559265649246	High (≥ 75%ile)
2020-04-03	0.13507494646680943	0.18214570529133473	0.19297282600715726	0.187559265649246	High (≥ 75%ile)
2020-04-03	0.1656870355994233	0.18214570529133473	0.19297282600715726	0.187559265649246	High (≥ 75%ile)
2020-04-03	0.04815864022662889	0.18214570529133473	0.19297282600715726	0.187559265649246	High (≥ 75%ile)
2020-04-03	0.21562675660483419	0.18214570529133473	0.19297282600715726	0.187559265649246	High (≥ 75%ile)
2020-04-03	0.25343900367959243	0.18214570529133473	0.19297282600715726	0.187559265649246	High (≥ 75%ile)
2020-04-03	0.2115950177320301	0.18214570529133473	0.19297282600715726	0.187559265649246	High (≥ 75%ile)
2020-04-03	0.19223459136573445	0.18214570529133473	0.19297282600715726	0.187559265649246	High (≥ 75%ile)
2020-04-03	0.23212420301862324	0.18214570529133473	0.19297282600715726	0.187559265649246	High (≥ 75%ile)
2020-04-03	0.20644206245875618	0.18214570529133473	0.19297282600715726	0.187559265649246	High (≥ 75%ile)
2020-04-03	0.20107678796441253	0.18214570529133473	0.19297282600715726	0.187559265649246	High (≥ 75%ile)
2020-04-03	0.21879314047304968	0.18214570529133473	0.19297282600715726	0.187559265649246	High (≥ 75%ile)
2020-04-03	0.10175357322905454	0.18214570529133473	0.19297282600715726	0.187559265649246	High (≥ 75%ile)
2020-04-03	0.10331411494382498	0.18214570529133473	0.19297282600715726	0.187559265649246	High (≥ 75%ile)
2020-04-03	0.15737791932059447	0.18214570529133473	0.19297282600715726	0.187559265649246	High (≥ 75%ile)
2020-04-03	0.13216844425714008	0.18214570529133473	0.19297282600715726	0.187559265649246	High (≥ 75%ile)
2020-04-03	0.17876025263639223	0.18214570529133473	0.19297282600715726	0.187559265649246	High (≥ 75%ile)
2020-04-03	0.24984976391472313	0.18214570529133473	0.19297282600715726	0.187559265649246	High (≥ 75%ile)
2020-04-03	0.19089721043545602	0.18214570529133473	0.19297282600715726	0.187559265649246	High (≥ 75%ile)
2020-04-03	0.2304685840519988	0.18214570529133473	0.19297282600715726	0.187559265649246	High (≥ 75%ile)
2020-04-03	0.21365095365678965	0.18214570529133473	0.19297282600715726	0.187559265649246	High (≥ 75%ile)
2020-04-03	0.21361458058186483	0.18214570529133473	0.19297282600715726	0.187559265649246	High (≥ 75%ile)
2020-04-03	0.2545967070279967	0.18214570529133473	0.19297282600715726	0.187559265649246	High (≥ 75%ile)
2020-04-03	0.19975492005374043	0.18214570529133473	0.19297282600715726	0.187559265649246	High (≥ 75%ile)
2020-04-03	0.13803189750964115	0.18214570529133473	0.19297282600715726	0.187559265649246	High (≥ 75%ile)
2020-04-03	0.19164179104477613	0.18214570529133473	0.19297282600715726	0.187559265649246	High (≥ 75%ile)
2020-04-04	0.13044067271777207	0.17929387410803393	0.19015776341209983	0.18472581876006688	High (≥ 75%ile)
2020-04-04	0.08951515857303675	0.17929387410803393	0.19015776341209983	0.18472581876006688	High (≥ 75%ile)
2020-04-04	0.20829426420553487	0.17929387410803393	0.19015776341209983	0.18472581876006688	High (≥ 75%ile)
2020-04-04	0.1566812302634425	0.17929387410803393	0.19015776341209983	0.18472581876006688	High (≥ 75%ile)
2020-04-04	0.14496136509980684	0.17929387410803393	0.19015776341209983	0.18472581876006688	High (≥ 75%ile)
2020-04-04	0.1450026682930548	0.17929387410803393	0.19015776341209983	0.18472581876006688	High (≥ 75%ile)
2020-04-04	0.2024300165926243	0.17929387410803393	0.19015776341209983	0.18472581876006688	High (≥ 75%ile)
2020-04-04	0.023494312884579528	0.17929387410803393	0.19015776341209983	0.18472581876006688	High (≥ 75%ile)
2020-04-04	0.261552758300245	0.17929387410803393	0.19015776341209983	0.18472581876006688	High (≥ 75%ile)
2020-04-04	0.28706361700157423	0.17929387410803393	0.19015776341209983	0.18472581876006688	High (≥ 75%ile)
2020-04-04	0.18791532746535583	0.17929387410803393	0.19015776341209983	0.18472581876006688	High (≥ 75%ile)
2020-04-04	0.19399538106235567	0.17929387410803393	0.19015776341209983	0.18472581876006688	High (≥ 75%ile)
2020-04-04	0.2244735585848406	0.17929387410803393	0.19015776341209983	0.18472581876006688	High (≥ 75%ile)
2020-04-04	0.1984522338557586	0.17929387410803393	0.19015776341209983	0.18472581876006688	High (≥ 75%ile)
2020-04-04	0.21520047875523637	0.17929387410803393	0.19015776341209983	0.18472581876006688	High (≥ 75%ile)
2020-04-04	0.24545043233460687	0.17929387410803393	0.19015776341209983	0.18472581876006688	High (≥ 75%ile)
2020-04-04	0.10021808287149117	0.17929387410803393	0.19015776341209983	0.18472581876006688	High (≥ 75%ile)
2020-04-04	0.09223709177756312	0.17929387410803393	0.19015776341209983	0.18472581876006688	High (≥ 75%ile)
2020-04-04	0.16348357524828114	0.17929387410803393	0.19015776341209983	0.18472581876006688	High (≥ 75%ile)
2020-04-04	0.16266089876423698	0.17929387410803393	0.19015776341209983	0.18472581876006688	High (≥ 75%ile)
2020-04-04	0.19028687246647957	0.17929387410803393	0.19015776341209983	0.18472581876006688	High (≥ 75%ile)
2020-04-04	0.251688028140541	0.17929387410803393	0.19015776341209983	0.18472581876006688	High (≥ 75%ile)
2020-04-04	0.20000797056205746	0.17929387410803393	0.19015776341209983	0.18472581876006688	High (≥ 75%ile)
2020-04-04	0.2444568986654524	0.17929387410803393	0.19015776341209983	0.18472581876006688	High (≥ 75%ile)
2020-04-04	0.1894150417827298	0.17929387410803393	0.19015776341209983	0.18472581876006688	High (≥ 75%ile)
2020-04-04	0.28897456868014176	0.17929387410803393	0.19015776341209983	0.18472581876006688	High (≥ 75%ile)
2020-04-04	0.27866722112485703	0.17929387410803393	0.19015776341209983	0.18472581876006688	High (≥ 75%ile)
2020-04-04	0.21357227809660173	0.17929387410803393	0.19015776341209983	0.18472581876006688	High (≥ 75%ile)
2020-04-04	0.11690886970849419	0.17929387410803393	0.19015776341209983	0.18472581876006688	High (≥ 75%ile)
2020-04-05	0.1258498023715415	0.1768675308009962	0.18782454350515548	0.18234603715307585	High (≥ 75%ile)
2020-04-05	0.09413588220098165	0.1768675308009962	0.18782454350515548	0.18234603715307585	High (≥ 75%ile)
2020-04-05	0.21558827502363906	0.1768675308009962	0.18782454350515548	0.18234603715307585	High (≥ 75%ile)
2020-04-05	0.16199933058127858	0.1768675308009962	0.18782454350515548	0.18234603715307585	High (≥ 75%ile)
2020-04-05	0.15834530307382935	0.1768675308009962	0.18782454350515548	0.18234603715307585	High (≥ 75%ile)
2020-04-05	0.15344945022866596	0.1768675308009962	0.18782454350515548	0.18234603715307585	High (≥ 75%ile)
2020-04-05	0.21275979433702658	0.1768675308009962	0.18782454350515548	0.18234603715307585	High (≥ 75%ile)
2020-04-05	0.025604551920341393	0.1768675308009962	0.18782454350515548	0.18234603715307585	High (≥ 75%ile)
2020-04-05	0.23178947368421052	0.1768675308009962	0.18782454350515548	0.18234603715307585	High (≥ 75%ile)
2020-04-05	0.2872334408054754	0.1768675308009962	0.18782454350515548	0.18234603715307585	High (≥ 75%ile)
2020-04-05	0.19011656251385012	0.1768675308009962	0.18782454350515548	0.18234603715307585	High (≥ 75%ile)
2020-04-05	0.1953078682137715	0.1768675308009962	0.18782454350515548	0.18234603715307585	High (≥ 75%ile)
2020-04-05	0.22711352462967127	0.1768675308009962	0.18782454350515548	0.18234603715307585	High (≥ 75%ile)
2020-04-05	0.20220872075459032	0.1768675308009962	0.18782454350515548	0.18234603715307585	High (≥ 75%ile)
2020-04-05	0.2118985883030827	0.1768675308009962	0.18782454350515548	0.18234603715307585	High (≥ 75%ile)
2020-04-05	0.2533320517749583	0.1768675308009962	0.18782454350515548	0.18234603715307585	High (≥ 75%ile)
2020-04-05	0.10293465170818279	0.1768675308009962	0.18782454350515548	0.18234603715307585	High (≥ 75%ile)
2020-04-05	0.09147036661524927	0.1768675308009962	0.18782454350515548	0.18234603715307585	High (≥ 75%ile)
2020-04-05	0.15770917533751827	0.1768675308009962	0.18782454350515548	0.18234603715307585	High (≥ 75%ile)
2020-04-05	0.16999063577135343	0.1768675308009962	0.18782454350515548	0.18234603715307585	High (≥ 75%ile)
2020-04-05	0.22128896213208585	0.1768675308009962	0.18782454350515548	0.18234603715307585	High (≥ 75%ile)
2020-04-05	0.2620066696426227	0.1768675308009962	0.18782454350515548	0.18234603715307585	High (≥ 75%ile)
2020-04-05	0.20690125942864945	0.1768675308009962	0.18782454350515548	0.18234603715307585	High (≥ 75%ile)
2020-04-05	0.254467091676394	0.1768675308009962	0.18782454350515548	0.18234603715307585	High (≥ 75%ile)
2020-04-05	0.19009964347746594	0.1768675308009962	0.18782454350515548	0.18234603715307585	High (≥ 75%ile)
2020-04-05	0.2968970749829941	0.1768675308009962	0.18782454350515548	0.18234603715307585	High (≥ 75%ile)
2020-04-05	0.2762790392008675	0.1768675308009962	0.18782454350515548	0.18234603715307585	High (≥ 75%ile)
2020-04-05	0.22428577775803082	0.1768675308009962	0.18782454350515548	0.18234603715307585	High (≥ 75%ile)
2020-04-05	0.10334282400084362	0.1768675308009962	0.18782454350515548	0.18234603715307585	High (≥ 75%ile)
2020-04-06	0.13063778713602842	0.17479982697466717	0.18588645783705676	0.18034314240586197	High (≥ 75%ile)
2020-04-06	0.10465480937233995	0.17479982697466717	0.18588645783705676	0.18034314240586197	High (≥ 75%ile)
2020-04-06	0.20704078075984664	0.17479982697466717	0.18588645783705676	0.18034314240586197	High (≥ 75%ile)
2020-04-06	0.13783396324775185	0.17479982697466717	0.18588645783705676	0.18034314240586197	High (≥ 75%ile)
2020-04-06	0.1449591570656946	0.17479982697466717	0.18588645783705676	0.18034314240586197	High (≥ 75%ile)
2020-04-06	0.12623686848873197	0.17479982697466717	0.18588645783705676	0.18034314240586197	High (≥ 75%ile)
2020-04-06	0.14746785620572028	0.17479982697466717	0.18588645783705676	0.18034314240586197	High (≥ 75%ile)
2020-04-06	0.06337558372248166	0.17479982697466717	0.18588645783705676	0.18034314240586197	High (≥ 75%ile)
2020-04-06	0.2246737841043891	0.17479982697466717	0.18588645783705676	0.18034314240586197	High (≥ 75%ile)
2020-04-06	0.2225830258302583	0.17479982697466717	0.18588645783705676	0.18034314240586197	High (≥ 75%ile)
2020-04-06	0.19611469829579325	0.17479982697466717	0.18588645783705676	0.18034314240586197	High (≥ 75%ile)
2020-04-06	0.18203298520863853	0.17479982697466717	0.18588645783705676	0.18034314240586197	High (≥ 75%ile)
2020-04-06	0.21531566282764827	0.17479982697466717	0.18588645783705676	0.18034314240586197	High (≥ 75%ile)
2020-04-06	0.18805939503672525	0.17479982697466717	0.18588645783705676	0.18034314240586197	High (≥ 75%ile)
2020-04-06	0.18831519641892414	0.17479982697466717	0.18588645783705676	0.18034314240586197	High (≥ 75%ile)
2020-04-06	0.212476335017915	0.17479982697466717	0.18588645783705676	0.18034314240586197	High (≥ 75%ile)
2020-04-06	0.09622520793346129	0.17479982697466717	0.18588645783705676	0.18034314240586197	High (≥ 75%ile)
2020-04-06	0.09928065811174626	0.17479982697466717	0.18588645783705676	0.18034314240586197	High (≥ 75%ile)
2020-04-06	0.14337165214236977	0.17479982697466717	0.18588645783705676	0.18034314240586197	High (≥ 75%ile)
2020-04-06	0.12340139107022662	0.17479982697466717	0.18588645783705676	0.18034314240586197	High (≥ 75%ile)
2020-04-06	0.16554232853532908	0.17479982697466717	0.18588645783705676	0.18034314240586197	High (≥ 75%ile)
2020-04-06	0.23889282537576698	0.17479982697466717	0.18588645783705676	0.18034314240586197	High (≥ 75%ile)
2020-04-06	0.19215609155501595	0.17479982697466717	0.18588645783705676	0.18034314240586197	High (≥ 75%ile)
2020-04-06	0.22199556541019955	0.17479982697466717	0.18588645783705676	0.18034314240586197	High (≥ 75%ile)
2020-04-06	0.2094531218139554	0.17479982697466717	0.18588645783705676	0.18034314240586197	High (≥ 75%ile)
2020-04-06	0.2073782511383808	0.17479982697466717	0.18588645783705676	0.18034314240586197	High (≥ 75%ile)
2020-04-06	0.24594603860262607	0.17479982697466717	0.18588645783705676	0.18034314240586197	High (≥ 75%ile)
2020-04-06	0.19109045249645146	0.17479982697466717	0.18588645783705676	0.18034314240586197	High (≥ 75%ile)
2020-04-06	0.13928647361483182	0.17479982697466717	0.18588645783705676	0.18034314240586197	High (≥ 75%ile)
2020-04-06	0.16744366744366745	0.17479982697466717	0.18588645783705676	0.18034314240586197	High (≥ 75%ile)
2020-04-07	0.1234336912840108	0.1730351831717049	0.18427266090177918	0.17865392203674205	High (≥ 75%ile)
2020-04-07	0.12875313662715238	0.1730351831717049	0.18427266090177918	0.17865392203674205	High (≥ 75%ile)
2020-04-07	0.1929427812477565	0.1730351831717049	0.18427266090177918	0.17865392203674205	High (≥ 75%ile)
2020-04-07	0.1289534071635239	0.1730351831717049	0.18427266090177918	0.17865392203674205	High (≥ 75%ile)
2020-04-07	0.13554776150195996	0.1730351831717049	0.18427266090177918	0.17865392203674205	High (≥ 75%ile)
2020-04-07	0.11705685618729098	0.1730351831717049	0.18427266090177918	0.17865392203674205	High (≥ 75%ile)
2020-04-07	0.14310438074634937	0.1730351831717049	0.18427266090177918	0.17865392203674205	High (≥ 75%ile)
2020-04-07	0.05158552925413131	0.1730351831717049	0.18427266090177918	0.17865392203674205	High (≥ 75%ile)
2020-04-07	0.2105935648739691	0.1730351831717049	0.18427266090177918	0.17865392203674205	High (≥ 75%ile)
2020-04-07	0.22997795738427626	0.1730351831717049	0.18427266090177918	0.17865392203674205	High (≥ 75%ile)
2020-04-07	0.19131131878630808	0.1730351831717049	0.18427266090177918	0.17865392203674205	High (≥ 75%ile)
2020-04-07	0.1785979228486647	0.1730351831717049	0.18427266090177918	0.17865392203674205	High (≥ 75%ile)
2020-04-07	0.2025580327173798	0.1730351831717049	0.18427266090177918	0.17865392203674205	High (≥ 75%ile)
2020-04-07	0.17908496732026144	0.1730351831717049	0.18427266090177918	0.17865392203674205	High (≥ 75%ile)
2020-04-07	0.17521037739315767	0.1730351831717049	0.18427266090177918	0.17865392203674205	High (≥ 75%ile)
2020-04-07	0.20165051483949123	0.1730351831717049	0.18427266090177918	0.17865392203674205	High (≥ 75%ile)
2020-04-07	0.09087636217615863	0.1730351831717049	0.18427266090177918	0.17865392203674205	High (≥ 75%ile)
2020-04-07	0.09455769019964827	0.1730351831717049	0.18427266090177918	0.17865392203674205	High (≥ 75%ile)
2020-04-07	0.13577241195304163	0.1730351831717049	0.18427266090177918	0.17865392203674205	High (≥ 75%ile)
2020-04-07	0.1192518766164133	0.1730351831717049	0.18427266090177918	0.17865392203674205	High (≥ 75%ile)
2020-04-07	0.15594833070561226	0.1730351831717049	0.18427266090177918	0.17865392203674205	High (≥ 75%ile)
2020-04-07	0.2198049935185707	0.1730351831717049	0.18427266090177918	0.17865392203674205	High (≥ 75%ile)
2020-04-07	0.18279179524414593	0.1730351831717049	0.18427266090177918	0.17865392203674205	High (≥ 75%ile)
2020-04-07	0.22016795920990617	0.1730351831717049	0.18427266090177918	0.17865392203674205	High (≥ 75%ile)
2020-04-07	0.21252523106342291	0.1730351831717049	0.18427266090177918	0.17865392203674205	High (≥ 75%ile)
2020-04-07	0.19883343177790905	0.1730351831717049	0.18427266090177918	0.17865392203674205	High (≥ 75%ile)
2020-04-07	0.24071114010764966	0.1730351831717049	0.18427266090177918	0.17865392203674205	High (≥ 75%ile)
2020-04-07	0.1817012405186817	0.1730351831717049	0.18427266090177918	0.17865392203674205	High (≥ 75%ile)
2020-04-07	0.12887204287021303	0.1730351831717049	0.18427266090177918	0.17865392203674205	High (≥ 75%ile)
2020-04-07	0.15681755324052735	0.1730351831717049	0.18427266090177918	0.17865392203674205	High (≥ 75%ile)
2020-04-08	0.12052052843920576	0.1715271016354886	0.18292542991093927	0.17722626577321393	High (≥ 75%ile)
2020-04-08	0.11926993113355021	0.1715271016354886	0.18292542991093927	0.17722626577321393	High (≥ 75%ile)
2020-04-08	0.19258080094439178	0.1715271016354886	0.18292542991093927	0.17722626577321393	High (≥ 75%ile)
2020-04-08	0.12212829438090503	0.1715271016354886	0.18292542991093927	0.17722626577321393	High (≥ 75%ile)
2020-04-08	0.13572985854078995	0.1715271016354886	0.18292542991093927	0.17722626577321393	High (≥ 75%ile)
2020-04-08	0.11508084191374106	0.1715271016354886	0.18292542991093927	0.17722626577321393	High (≥ 75%ile)
2020-04-08	0.1383302213923713	0.1715271016354886	0.18292542991093927	0.17722626577321393	High (≥ 75%ile)
2020-04-08	0.04684117299744145	0.1715271016354886	0.18292542991093927	0.17722626577321393	High (≥ 75%ile)
2020-04-08	0.2013249494722659	0.1715271016354886	0.18292542991093927	0.17722626577321393	High (≥ 75%ile)
2020-04-08	0.2220734293047651	0.1715271016354886	0.18292542991093927	0.17722626577321393	High (≥ 75%ile)
2020-04-08	0.1839010137023871	0.1715271016354886	0.18292542991093927	0.17722626577321393	High (≥ 75%ile)
2020-04-08	0.18309222423146473	0.1715271016354886	0.18292542991093927	0.17722626577321393	High (≥ 75%ile)
2020-04-08	0.20522752652149637	0.1715271016354886	0.18292542991093927	0.17722626577321393	High (≥ 75%ile)
2020-04-08	0.17936321569169142	0.1715271016354886	0.18292542991093927	0.17722626577321393	High (≥ 75%ile)
2020-04-08	0.17216487403450517	0.1715271016354886	0.18292542991093927	0.17722626577321393	High (≥ 75%ile)
2020-04-08	0.19845877599880293	0.1715271016354886	0.18292542991093927	0.17722626577321393	High (≥ 75%ile)
2020-04-08	0.08617142857142857	0.1715271016354886	0.18292542991093927	0.17722626577321393	High (≥ 75%ile)
2020-04-08	0.09199949259803898	0.1715271016354886	0.18292542991093927	0.17722626577321393	High (≥ 75%ile)
2020-04-08	0.13340607022416187	0.1715271016354886	0.18292542991093927	0.17722626577321393	High (≥ 75%ile)
2020-04-08	0.11687343757278387	0.1715271016354886	0.18292542991093927	0.17722626577321393	High (≥ 75%ile)
2020-04-08	0.1536079281511304	0.1715271016354886	0.18292542991093927	0.17722626577321393	High (≥ 75%ile)
2020-04-08	0.21236602574460064	0.1715271016354886	0.18292542991093927	0.17722626577321393	High (≥ 75%ile)
2020-04-08	0.17572952821699447	0.1715271016354886	0.18292542991093927	0.17722626577321393	High (≥ 75%ile)
2020-04-08	0.21401630881392358	0.1715271016354886	0.18292542991093927	0.17722626577321393	High (≥ 75%ile)
2020-04-08	0.1939874213836478	0.1715271016354886	0.18292542991093927	0.17722626577321393	High (≥ 75%ile)
2020-04-08	0.1946535453310322	0.1715271016354886	0.18292542991093927	0.17722626577321393	High (≥ 75%ile)
2020-04-08	0.2309358331986423	0.1715271016354886	0.18292542991093927	0.17722626577321393	High (≥ 75%ile)
2020-04-08	0.17442264281993403	0.1715271016354886	0.18292542991093927	0.17722626577321393	High (≥ 75%ile)
2020-04-08	0.11645833004933874	0.1715271016354886	0.18292542991093927	0.17722626577321393	High (≥ 75%ile)
2020-04-08	0.1679716629381059	0.1715271016354886	0.18292542991093927	0.17722626577321393	High (≥ 75%ile)
2020-04-09	0.11385914442491077	0.17023652584667215	0.18179777682366532	0.17601715133516874	High (≥ 75%ile)
2020-04-09	0.10942556634304207	0.17023652584667215	0.18179777682366532	0.17601715133516874	High (≥ 75%ile)
2020-04-09	0.17800307549261524	0.17023652584667215	0.18179777682366532	0.17601715133516874	High (≥ 75%ile)
2020-04-09	0.12474710091290402	0.17023652584667215	0.18179777682366532	0.17601715133516874	High (≥ 75%ile)
2020-04-09	0.12628970260975117	0.17023652584667215	0.18179777682366532	0.17601715133516874	High (≥ 75%ile)
2020-04-09	0.10977120673990254	0.17023652584667215	0.18179777682366532	0.17601715133516874	High (≥ 75%ile)
2020-04-09	0.13349894691364692	0.17023652584667215	0.18179777682366532	0.17601715133516874	High (≥ 75%ile)
2020-04-09	0.04663923182441701	0.17023652584667215	0.18179777682366532	0.17601715133516874	High (≥ 75%ile)
2020-04-09	0.18518935978358883	0.17023652584667215	0.18179777682366532	0.17601715133516874	High (≥ 75%ile)
2020-04-09	0.22275757745531963	0.17023652584667215	0.18179777682366532	0.17601715133516874	High (≥ 75%ile)
2020-04-09	0.17534926646087262	0.17023652584667215	0.18179777682366532	0.17601715133516874	High (≥ 75%ile)
2020-04-09	0.16901408450704225	0.17023652584667215	0.18179777682366532	0.17601715133516874	High (≥ 75%ile)
2020-04-09	0.2007192469061806	0.17023652584667215	0.18179777682366532	0.17601715133516874	High (≥ 75%ile)
2020-04-09	0.17297889737478472	0.17023652584667215	0.18179777682366532	0.17601715133516874	High (≥ 75%ile)
2020-04-09	0.16558654336270298	0.17023652584667215	0.18179777682366532	0.17601715133516874	High (≥ 75%ile)
2020-04-09	0.18914473684210525	0.17023652584667215	0.18179777682366532	0.17601715133516874	High (≥ 75%ile)
2020-04-09	0.09032979468664117	0.17023652584667215	0.18179777682366532	0.17601715133516874	High (≥ 75%ile)
2020-04-09	0.08779991481709337	0.17023652584667215	0.18179777682366532	0.17601715133516874	High (≥ 75%ile)
2020-04-09	0.12885379387332963	0.17023652584667215	0.18179777682366532	0.17601715133516874	High (≥ 75%ile)
2020-04-09	0.11331939721069545	0.17023652584667215	0.18179777682366532	0.17601715133516874	High (≥ 75%ile)
2020-04-09	0.1477140459626993	0.17023652584667215	0.18179777682366532	0.17601715133516874	High (≥ 75%ile)
2020-04-09	0.21319993366867504	0.17023652584667215	0.18179777682366532	0.17601715133516874	High (≥ 75%ile)
2020-04-09	0.17499670966043696	0.17023652584667215	0.18179777682366532	0.17601715133516874	High (≥ 75%ile)
2020-04-09	0.2059973647298848	0.17023652584667215	0.18179777682366532	0.17601715133516874	High (≥ 75%ile)
2020-04-09	0.1957579244690867	0.17023652584667215	0.18179777682366532	0.17601715133516874	High (≥ 75%ile)
2020-04-09	0.19338170624450307	0.17023652584667215	0.18179777682366532	0.17601715133516874	High (≥ 75%ile)
2020-04-09	0.2155249394055364	0.17023652584667215	0.18179777682366532	0.17601715133516874	High (≥ 75%ile)
2020-04-09	0.16874066699850673	0.17023652584667215	0.18179777682366532	0.17601715133516874	High (≥ 75%ile)
2020-04-09	0.11197435533026986	0.17023652584667215	0.18179777682366532	0.17601715133516874	High (≥ 75%ile)
2020-04-09	0.16030534351145037	0.17023652584667215	0.18179777682366532	0.17601715133516874	High (≥ 75%ile)
2020-04-10	0.11698329199487585	0.1691305678572245	0.18085143341838503	0.17499100063780476	High (≥ 75%ile)
2020-04-10	0.11082995951417005	0.1691305678572245	0.18085143341838503	0.17499100063780476	High (≥ 75%ile)
2020-04-10	0.17566572695767718	0.1691305678572245	0.18085143341838503	0.17499100063780476	High (≥ 75%ile)
2020-04-10	0.12897625733980086	0.1691305678572245	0.18085143341838503	0.17499100063780476	High (≥ 75%ile)
2020-04-10	0.12707737906213612	0.1691305678572245	0.18085143341838503	0.17499100063780476	High (≥ 75%ile)
2020-04-10	0.10967880085653105	0.1691305678572245	0.18085143341838503	0.17499100063780476	High (≥ 75%ile)
2020-04-10	0.13984695575024952	0.1691305678572245	0.18085143341838503	0.17499100063780476	High (≥ 75%ile)
2020-04-10	0.03771246458923513	0.1691305678572245	0.18085143341838503	0.17499100063780476	High (≥ 75%ile)
2020-04-10	0.1910061832490163	0.1691305678572245	0.18085143341838503	0.17499100063780476	High (≥ 75%ile)
2020-04-10	0.21585055193886216	0.1691305678572245	0.18085143341838503	0.17499100063780476	High (≥ 75%ile)
2020-04-10	0.1795476169881498	0.1691305678572245	0.18085143341838503	0.17499100063780476	High (≥ 75%ile)
2020-04-10	0.16354421214589557	0.1691305678572245	0.18085143341838503	0.17499100063780476	High (≥ 75%ile)
2020-04-10	0.2033788408198552	0.1691305678572245	0.18085143341838503	0.17499100063780476	High (≥ 75%ile)
2020-04-10	0.1776917726372862	0.1691305678572245	0.18085143341838503	0.17499100063780476	High (≥ 75%ile)
2020-04-10	0.17858642941693076	0.1691305678572245	0.18085143341838503	0.17499100063780476	High (≥ 75%ile)
2020-04-10	0.19698131729913795	0.1691305678572245	0.18085143341838503	0.17499100063780476	High (≥ 75%ile)
2020-04-10	0.08431321788181434	0.1691305678572245	0.18085143341838503	0.17499100063780476	High (≥ 75%ile)
2020-04-10	0.08837169962925893	0.1691305678572245	0.18085143341838503	0.17499100063780476	High (≥ 75%ile)
2020-04-10	0.13007563694267515	0.1691305678572245	0.18085143341838503	0.17499100063780476	High (≥ 75%ile)
2020-04-10	0.11795312348040328	0.1691305678572245	0.18085143341838503	0.17499100063780476	High (≥ 75%ile)
2020-04-10	0.1464090766197022	0.1691305678572245	0.18085143341838503	0.17499100063780476	High (≥ 75%ile)
2020-04-10	0.22420947202747174	0.1691305678572245	0.18085143341838503	0.17499100063780476	High (≥ 75%ile)
2020-04-10	0.17277875477969054	0.1691305678572245	0.18085143341838503	0.17499100063780476	High (≥ 75%ile)
2020-04-10	0.23276264922044268	0.1691305678572245	0.18085143341838503	0.17499100063780476	High (≥ 75%ile)
2020-04-10	0.19818553200519937	0.1691305678572245	0.18085143341838503	0.17499100063780476	High (≥ 75%ile)
2020-04-10	0.19893588921172786	0.1691305678572245	0.18085143341838503	0.17499100063780476	High (≥ 75%ile)
2020-04-10	0.2180472804151451	0.1691305678572245	0.18085143341838503	0.17499100063780476	High (≥ 75%ile)
2020-04-10	0.14630977514653123	0.1691305678572245	0.18085143341838503	0.17499100063780476	High (≥ 75%ile)
2020-04-10	0.12110268645009478	0.1691305678572245	0.18085143341838503	0.17499100063780476	High (≥ 75%ile)
2020-04-10	0.16169154228855723	0.1691305678572245	0.18085143341838503	0.17499100063780476	High (≥ 75%ile)
2020-04-11	0.11685471541096554	0.1681814906276254	0.18005518832750625	0.17411833947756583	High (≥ 75%ile)
2020-04-11	0.12204495167113077	0.1681814906276254	0.18005518832750625	0.17411833947756583	High (≥ 75%ile)
2020-04-11	0.18782650628231576	0.1681814906276254	0.18005518832750625	0.17411833947756583	High (≥ 75%ile)
2020-04-11	0.15503741835013193	0.1681814906276254	0.18005518832750625	0.17411833947756583	High (≥ 75%ile)
2020-04-11	0.12950740502253702	0.1681814906276254	0.18005518832750625	0.17411833947756583	High (≥ 75%ile)
2020-04-11	0.13897994968361668	0.1681814906276254	0.18005518832750625	0.17411833947756583	High (≥ 75%ile)
2020-04-11	0.17727345715356208	0.1681814906276254	0.18005518832750625	0.17411833947756583	High (≥ 75%ile)
2020-04-11	0.027782957300018646	0.1681814906276254	0.18005518832750625	0.17411833947756583	High (≥ 75%ile)
2020-04-11	0.23232237898116076	0.1681814906276254	0.18005518832750625	0.17411833947756583	High (≥ 75%ile)
2020-04-11	0.2565052319659228	0.1681814906276254	0.18005518832750625	0.17411833947756583	High (≥ 75%ile)
2020-04-11	0.16975120615647474	0.1681814906276254	0.18005518832750625	0.17411833947756583	High (≥ 75%ile)
2020-04-11	0.19345197663360955	0.1681814906276254	0.18005518832750625	0.17411833947756583	High (≥ 75%ile)
2020-04-11	0.21837373362329604	0.1681814906276254	0.18005518832750625	0.17411833947756583	High (≥ 75%ile)
2020-04-11	0.19010210053976717	0.1681814906276254	0.18005518832750625	0.17411833947756583	High (≥ 75%ile)
2020-04-11	0.1959904248952723	0.1681814906276254	0.18005518832750625	0.17411833947756583	High (≥ 75%ile)
2020-04-11	0.23733159058918157	0.1681814906276254	0.18005518832750625	0.17411833947756583	High (≥ 75%ile)
2020-04-11	0.09065444869050239	0.1681814906276254	0.18005518832750625	0.17411833947756583	High (≥ 75%ile)
2020-04-11	0.08311529167565404	0.1681814906276254	0.18005518832750625	0.17411833947756583	High (≥ 75%ile)
2020-04-11	0.14856587263004375	0.1681814906276254	0.18005518832750625	0.17411833947756583	High (≥ 75%ile)
2020-04-11	0.15034864550088484	0.1681814906276254	0.18005518832750625	0.17411833947756583	High (≥ 75%ile)
2020-04-11	0.1864151335619998	0.1681814906276254	0.18005518832750625	0.17411833947756583	High (≥ 75%ile)
2020-04-11	0.23693041685197913	0.1681814906276254	0.18005518832750625	0.17411833947756583	High (≥ 75%ile)
2020-04-11	0.20072532114722957	0.1681814906276254	0.18005518832750625	0.17411833947756583	High (≥ 75%ile)
2020-04-11	0.25426459770920173	0.1681814906276254	0.18005518832750625	0.17411833947756583	High (≥ 75%ile)
2020-04-11	0.18026009971080317	0.1681814906276254	0.18005518832750625	0.17411833947756583	High (≥ 75%ile)
2020-04-11	0.28601472134595163	0.1681814906276254	0.18005518832750625	0.17411833947756583	High (≥ 75%ile)
2020-04-11	0.24186505873791456	0.1681814906276254	0.18005518832750625	0.17411833947756583	High (≥ 75%ile)
2020-04-11	0.17232659376695958	0.1681814906276254	0.18005518832750625	0.17411833947756583	High (≥ 75%ile)
2020-04-11	0.10579658776307849	0.1681814906276254	0.18005518832750625	0.17411833947756583	High (≥ 75%ile)
2020-04-12	0.11134952004517222	0.1673658760872611	0.17938353370313054	0.17337470489519582	High (≥ 75%ile)
2020-04-12	0.11593903384138465	0.1673658760872611	0.17938353370313054	0.17337470489519582	High (≥ 75%ile)
2020-04-12	0.1972173443198703	0.1673658760872611	0.17938353370313054	0.17337470489519582	High (≥ 75%ile)
2020-04-12	0.15619770166238983	0.1673658760872611	0.17938353370313054	0.17337470489519582	High (≥ 75%ile)
2020-04-12	0.14708417121516806	0.1673658760872611	0.17938353370313054	0.17337470489519582	High (≥ 75%ile)
2020-04-12	0.1400214070253965	0.1673658760872611	0.17938353370313054	0.17337470489519582	High (≥ 75%ile)
2020-04-12	0.20740097038163516	0.1673658760872611	0.17938353370313054	0.17337470489519582	High (≥ 75%ile)
2020-04-12	0.032169821643505854	0.1673658760872611	0.17938353370313054	0.17337470489519582	High (≥ 75%ile)
2020-04-12	0.252	0.1673658760872611	0.17938353370313054	0.17337470489519582	High (≥ 75%ile)
2020-04-12	0.27320549804853217	0.1673658760872611	0.17938353370313054	0.17337470489519582	High (≥ 75%ile)
2020-04-12	0.1772636617471081	0.1673658760872611	0.17938353370313054	0.17337470489519582	High (≥ 75%ile)
2020-04-12	0.19056491911577877	0.1673658760872611	0.17938353370313054	0.17337470489519582	High (≥ 75%ile)
2020-04-12	0.21400340606021656	0.1673658760872611	0.17938353370313054	0.17337470489519582	High (≥ 75%ile)
2020-04-12	0.1857272330569635	0.1673658760872611	0.17938353370313054	0.17337470489519582	High (≥ 75%ile)
2020-04-12	0.20512820512820512	0.1673658760872611	0.17938353370313054	0.17337470489519582	High (≥ 75%ile)
2020-04-12	0.23814558503139818	0.1673658760872611	0.17938353370313054	0.17337470489519582	High (≥ 75%ile)
2020-04-12	0.08944666286366229	0.1673658760872611	0.17938353370313054	0.17337470489519582	High (≥ 75%ile)
2020-04-12	0.08234936740820811	0.1673658760872611	0.17938353370313054	0.17337470489519582	High (≥ 75%ile)
2020-04-12	0.14869722246108866	0.1673658760872611	0.17938353370313054	0.17337470489519582	High (≥ 75%ile)
2020-04-12	0.15612360781813472	0.1673658760872611	0.17938353370313054	0.17337470489519582	High (≥ 75%ile)
2020-04-12	0.2051636453847926	0.1673658760872611	0.17938353370313054	0.17337470489519582	High (≥ 75%ile)
2020-04-12	0.24262794422708295	0.1673658760872611	0.17938353370313054	0.17337470489519582	High (≥ 75%ile)
2020-04-12	0.1976859278473668	0.1673658760872611	0.17938353370313054	0.17337470489519582	High (≥ 75%ile)
2020-04-12	0.24189638143126516	0.1673658760872611	0.17938353370313054	0.17337470489519582	High (≥ 75%ile)
2020-04-12	0.18676295822287228	0.1673658760872611	0.17938353370313054	0.17337470489519582	High (≥ 75%ile)
2020-04-12	0.29302495944743867	0.1673658760872611	0.17938353370313054	0.17337470489519582	High (≥ 75%ile)
2020-04-12	0.25439490027273026	0.1673658760872611	0.17938353370313054	0.17337470489519582	High (≥ 75%ile)
2020-04-12	0.1969461352764325	0.1673658760872611	0.17938353370313054	0.17337470489519582	High (≥ 75%ile)
2020-04-12	0.0957291996203733	0.1673658760872611	0.17938353370313054	0.17337470489519582	High (≥ 75%ile)
2020-04-13	0.11111496541532825	0.16666393548718658	0.17881557284745933	0.17273975416732296	High (≥ 75%ile)
2020-04-13	0.09681465884144975	0.16666393548718658	0.17881557284745933	0.17273975416732296	High (≥ 75%ile)
2020-04-13	0.16561001573200945	0.16666393548718658	0.17881557284745933	0.17273975416732296	High (≥ 75%ile)
2020-04-13	0.11849341848038576	0.16666393548718658	0.17881557284745933	0.17273975416732296	High (≥ 75%ile)
2020-04-13	0.12542905036851767	0.16666393548718658	0.17881557284745933	0.17273975416732296	High (≥ 75%ile)
2020-04-13	0.10226232509480843	0.16666393548718658	0.17881557284745933	0.17273975416732296	High (≥ 75%ile)
2020-04-13	0.13358990058019185	0.16666393548718658	0.17881557284745933	0.17273975416732296	High (≥ 75%ile)
2020-04-13	0.04269513008672448	0.16666393548718658	0.17881557284745933	0.17273975416732296	High (≥ 75%ile)
2020-04-13	0.17176749703440095	0.16666393548718658	0.17881557284745933	0.17273975416732296	High (≥ 75%ile)
2020-04-13	0.2033948339483395	0.16666393548718658	0.17881557284745933	0.17273975416732296	High (≥ 75%ile)
2020-04-13	0.16345677086525123	0.16666393548718658	0.17881557284745933	0.17273975416732296	High (≥ 75%ile)
2020-04-13	0.15273380275034262	0.16666393548718658	0.17881557284745933	0.17273975416732296	High (≥ 75%ile)
2020-04-13	0.18937932807993976	0.16666393548718658	0.17881557284745933	0.17273975416732296	High (≥ 75%ile)
2020-04-13	0.16084444734803588	0.16666393548718658	0.17881557284745933	0.17273975416732296	High (≥ 75%ile)
2020-04-13	0.17102724396079338	0.16666393548718658	0.17881557284745933	0.17273975416732296	High (≥ 75%ile)
2020-04-13	0.1742837920297905	0.16666393548718658	0.17881557284745933	0.17273975416732296	High (≥ 75%ile)
2020-04-13	0.07887964740172033	0.16666393548718658	0.17881557284745933	0.17273975416732296	High (≥ 75%ile)
2020-04-13	0.0814854921491181	0.16666393548718658	0.17881557284745933	0.17273975416732296	High (≥ 75%ile)
2020-04-13	0.11808296554761925	0.16666393548718658	0.17881557284745933	0.17273975416732296	High (≥ 75%ile)
2020-04-13	0.10626646390613184	0.16666393548718658	0.17881557284745933	0.17273975416732296	High (≥ 75%ile)
2020-04-13	0.13840912987409898	0.16666393548718658	0.17881557284745933	0.17273975416732296	High (≥ 75%ile)
2020-04-13	0.20274079992763563	0.16666393548718658	0.17881557284745933	0.17273975416732296	High (≥ 75%ile)
2020-04-13	0.16176885522029463	0.16666393548718658	0.17881557284745933	0.17273975416732296	High (≥ 75%ile)
2020-04-13	0.17893569844789356	0.16666393548718658	0.17881557284745933	0.17273975416732296	High (≥ 75%ile)
2020-04-13	0.1669317455786197	0.16666393548718658	0.17881557284745933	0.17273975416732296	High (≥ 75%ile)
2020-04-13	0.17106583314038742	0.16666393548718658	0.17881557284745933	0.17273975416732296	High (≥ 75%ile)
2020-04-13	0.21042887997531626	0.16666393548718658	0.17881557284745933	0.17273975416732296	High (≥ 75%ile)
2020-04-13	0.1573364945173215	0.16666393548718658	0.17881557284745933	0.17273975416732296	High (≥ 75%ile)
2020-04-13	0.11057532848577625	0.16666393548718658	0.17881557284745933	0.17273975416732296	High (≥ 75%ile)
2020-04-13	0.14024864024864026	0.16666393548718658	0.17881557284745933	0.17273975416732296	High (≥ 75%ile)
2020-04-14	0.12394755912774227	0.16605893325621918	0.17833414214380938	0.17219653770001428	High (≥ 75%ile)
2020-04-14	0.122479882322402	0.16605893325621918	0.17833414214380938	0.17219653770001428	High (≥ 75%ile)
2020-04-14	0.18867111781175963	0.16605893325621918	0.17833414214380938	0.17219653770001428	High (≥ 75%ile)
2020-04-14	0.135588147261299	0.16605893325621918	0.17833414214380938	0.17219653770001428	High (≥ 75%ile)
2020-04-14	0.1347740870641634	0.16605893325621918	0.17833414214380938	0.17219653770001428	High (≥ 75%ile)
2020-04-14	0.1165551839464883	0.16605893325621918	0.17833414214380938	0.17219653770001428	High (≥ 75%ile)
2020-04-14	0.14002163331530557	0.16605893325621918	0.17833414214380938	0.17219653770001428	High (≥ 75%ile)
2020-04-14	0.05917820455560518	0.16605893325621918	0.17833414214380938	0.17219653770001428	High (≥ 75%ile)
2020-04-14	0.21651759786270183	0.16605893325621918	0.17833414214380938	0.17219653770001428	High (≥ 75%ile)
2020-04-14	0.23862544509127903	0.16605893325621918	0.17833414214380938	0.17219653770001428	High (≥ 75%ile)
2020-04-14	0.19546238235907798	0.16605893325621918	0.17833414214380938	0.17219653770001428	High (≥ 75%ile)
2020-04-14	0.1827707715133531	0.16605893325621918	0.17833414214380938	0.17219653770001428	High (≥ 75%ile)
2020-04-14	0.21029572836801752	0.16605893325621918	0.17833414214380938	0.17219653770001428	High (≥ 75%ile)
2020-04-14	0.18252958841194136	0.16605893325621918	0.17833414214380938	0.17219653770001428	High (≥ 75%ile)
2020-04-14	0.18131040311615773	0.16605893325621918	0.17833414214380938	0.17219653770001428	High (≥ 75%ile)
2020-04-14	0.2013779527559055	0.16605893325621918	0.17833414214380938	0.17219653770001428	High (≥ 75%ile)
2020-04-14	0.09343801492681982	0.16605893325621918	0.17833414214380938	0.17219653770001428	High (≥ 75%ile)
2020-04-14	0.09493420519590695	0.16605893325621918	0.17833414214380938	0.17219653770001428	High (≥ 75%ile)
2020-04-14	0.13355456243329775	0.16605893325621918	0.17833414214380938	0.17219653770001428	High (≥ 75%ile)
2020-04-14	0.11865262095502428	0.16605893325621918	0.17833414214380938	0.17219653770001428	High (≥ 75%ile)
2020-04-14	0.15239399219981745	0.16605893325621918	0.17833414214380938	0.17219653770001428	High (≥ 75%ile)
2020-04-14	0.22166488192526632	0.16605893325621918	0.17833414214380938	0.17219653770001428	High (≥ 75%ile)
2020-04-14	0.18543210283998085	0.16605893325621918	0.17833414214380938	0.17219653770001428	High (≥ 75%ile)
2020-04-14	0.22220317922790178	0.16605893325621918	0.17833414214380938	0.17219653770001428	High (≥ 75%ile)
2020-04-14	0.21151598852650588	0.16605893325621918	0.17833414214380938	0.17219653770001428	High (≥ 75%ile)
2020-04-14	0.20544152392203188	0.16605893325621918	0.17833414214380938	0.17219653770001428	High (≥ 75%ile)
2020-04-14	0.23059859729244822	0.16605893325621918	0.17833414214380938	0.17219653770001428	High (≥ 75%ile)
2020-04-14	0.18295802345009093	0.16605893325621918	0.17833414214380938	0.17219653770001428	High (≥ 75%ile)
2020-04-14	0.12844726179584368	0.16605893325621918	0.17833414214380938	0.17219653770001428	High (≥ 75%ile)
2020-04-14	0.15654097907255463	0.16605893325621918	0.17833414214380938	0.17219653770001428	High (≥ 75%ile)
2020-04-15	0.1234079582311526	0.16553670384626554	0.17792510628829775	0.17173090506728164	High (≥ 75%ile)
2020-04-15	0.10887658963200811	0.16553670384626554	0.17792510628829775	0.17173090506728164	High (≥ 75%ile)
2020-04-15	0.18676778336224936	0.16553670384626554	0.17792510628829775	0.17173090506728164	High (≥ 75%ile)
2020-04-15	0.13674788662357037	0.16553670384626554	0.17792510628829775	0.17173090506728164	High (≥ 75%ile)
2020-04-15	0.1293920803123257	0.16553670384626554	0.17792510628829775	0.17173090506728164	High (≥ 75%ile)
2020-04-15	0.11338543605011785	0.16553670384626554	0.17792510628829775	0.17173090506728164	High (≥ 75%ile)
2020-04-15	0.13678314217124565	0.16553670384626554	0.17792510628829775	0.17173090506728164	High (≥ 75%ile)
2020-04-15	0.053926392442432594	0.16553670384626554	0.17792510628829775	0.17173090506728164	High (≥ 75%ile)
2020-04-15	0.2003143947900292	0.16553670384626554	0.17792510628829775	0.17173090506728164	High (≥ 75%ile)
2020-04-15	0.21760964178105122	0.16553670384626554	0.17792510628829775	0.17173090506728164	High (≥ 75%ile)
2020-04-15	0.18604234132551345	0.16553670384626554	0.17792510628829775	0.17173090506728164	High (≥ 75%ile)
2020-04-15	0.17622061482820978	0.16553670384626554	0.17792510628829775	0.17173090506728164	High (≥ 75%ile)
2020-04-15	0.21231155778894473	0.16553670384626554	0.17792510628829775	0.17173090506728164	High (≥ 75%ile)
2020-04-15	0.17894882243248844	0.16553670384626554	0.17792510628829775	0.17173090506728164	High (≥ 75%ile)
2020-04-15	0.173933444019346	0.16553670384626554	0.17792510628829775	0.17173090506728164	High (≥ 75%ile)
2020-04-15	0.19545114469549604	0.16553670384626554	0.17792510628829775	0.17173090506728164	High (≥ 75%ile)
2020-04-15	0.0862655462184874	0.16553670384626554	0.17792510628829775	0.17173090506728164	High (≥ 75%ile)
2020-04-15	0.09241293123293978	0.16553670384626554	0.17792510628829775	0.17173090506728164	High (≥ 75%ile)
2020-04-15	0.1299675990213582	0.16553670384626554	0.17792510628829775	0.17173090506728164	High (≥ 75%ile)
2020-04-15	0.11900066767076067	0.16553670384626554	0.17792510628829775	0.17173090506728164	High (≥ 75%ile)
2020-04-15	0.15043020453229564	0.16553670384626554	0.17792510628829775	0.17173090506728164	High (≥ 75%ile)
2020-04-15	0.21907147088921206	0.16553670384626554	0.17792510628829775	0.17173090506728164	High (≥ 75%ile)
2020-04-15	0.17653297338989588	0.16553670384626554	0.17792510628829775	0.17173090506728164	High (≥ 75%ile)
2020-04-15	0.2094860827240355	0.16553670384626554	0.17792510628829775	0.17173090506728164	High (≥ 75%ile)
2020-04-15	0.19562264150943395	0.16553670384626554	0.17792510628829775	0.17173090506728164	High (≥ 75%ile)
2020-04-15	0.20390702456578416	0.16553670384626554	0.17792510628829775	0.17173090506728164	High (≥ 75%ile)
2020-04-15	0.2285437207047034	0.16553670384626554	0.17792510628829775	0.17173090506728164	High (≥ 75%ile)
2020-04-15	0.172686230248307	0.16553670384626554	0.17792510628829775	0.17173090506728164	High (≥ 75%ile)
2020-04-15	0.12509654944119547	0.16553670384626554	0.17792510628829775	0.17173090506728164	High (≥ 75%ile)
2020-04-15	0.16293810589112603	0.16553670384626554	0.17792510628829775	0.17173090506728164	High (≥ 75%ile)
2020-04-16	0.11993234244313036	0.16508524592983065	0.1775767924738781	0.17133101920185437	High (≥ 75%ile)
2020-04-16	0.10521844660194175	0.16508524592983065	0.1775767924738781	0.17133101920185437	High (≥ 75%ile)
2020-04-16	0.185012337732003	0.16508524592983065	0.1775767924738781	0.17133101920185437	High (≥ 75%ile)
2020-04-16	0.13131014063656551	0.16508524592983065	0.1775767924738781	0.17133101920185437	High (≥ 75%ile)
2020-04-16	0.13372445883066963	0.16508524592983065	0.1775767924738781	0.17133101920185437	High (≥ 75%ile)
2020-04-16	0.11542909060873875	0.16508524592983065	0.1775767924738781	0.17133101920185437	High (≥ 75%ile)
2020-04-16	0.14154560673975267	0.16508524592983065	0.1775767924738781	0.17133101920185437	High (≥ 75%ile)
2020-04-16	0.04938271604938271	0.16508524592983065	0.1775767924738781	0.17133101920185437	High (≥ 75%ile)
2020-04-16	0.19803877366997294	0.16508524592983065	0.1775767924738781	0.17133101920185437	High (≥ 75%ile)
2020-04-16	0.22281360300296935	0.16508524592983065	0.1775767924738781	0.17133101920185437	High (≥ 75%ile)
2020-04-16	0.18678462697175105	0.16508524592983065	0.1775767924738781	0.17133101920185437	High (≥ 75%ile)
2020-04-16	0.18037255792821444	0.16508524592983065	0.1775767924738781	0.17133101920185437	High (≥ 75%ile)
2020-04-16	0.2086168599936537	0.16508524592983065	0.1775767924738781	0.17133101920185437	High (≥ 75%ile)
2020-04-16	0.18252987943842314	0.16508524592983065	0.1775767924738781	0.17133101920185437	High (≥ 75%ile)
2020-04-16	0.17530765309837618	0.16508524592983065	0.1775767924738781	0.17133101920185437	High (≥ 75%ile)
2020-04-16	0.19671052631578947	0.16508524592983065	0.1775767924738781	0.17133101920185437	High (≥ 75%ile)
2020-04-16	0.08750067360025866	0.16508524592983065	0.1775767924738781	0.17133101920185437	High (≥ 75%ile)
2020-04-16	0.09297714258672093	0.16508524592983065	0.1775767924738781	0.17133101920185437	High (≥ 75%ile)
2020-04-16	0.1305939521292314	0.16508524592983065	0.1775767924738781	0.17133101920185437	High (≥ 75%ile)
2020-04-16	0.11973105363327197	0.16508524592983065	0.1775767924738781	0.17133101920185437	High (≥ 75%ile)
2020-04-16	0.15070514035135207	0.16508524592983065	0.1775767924738781	0.17133101920185437	High (≥ 75%ile)
2020-04-16	0.22594107567298657	0.16508524592983065	0.1775767924738781	0.17133101920185437	High (≥ 75%ile)
2020-04-16	0.19070808107396683	0.16508524592983065	0.1775767924738781	0.17133101920185437	High (≥ 75%ile)
2020-04-16	0.2149232796361627	0.16508524592983065	0.1775767924738781	0.17133101920185437	High (≥ 75%ile)
2020-04-16	0.21244377026885658	0.16508524592983065	0.1775767924738781	0.17133101920185437	High (≥ 75%ile)
2020-04-16	0.19752272060979184	0.16508524592983065	0.1775767924738781	0.17133101920185437	High (≥ 75%ile)
2020-04-16	0.22815410128842964	0.16508524592983065	0.1775767924738781	0.17133101920185437	High (≥ 75%ile)
2020-04-16	0.17680730828916932	0.16508524592983065	0.1775767924738781	0.17133101920185437	High (≥ 75%ile)
2020-04-16	0.12053310594217316	0.16508524592983065	0.1775767924738781	0.17133101920185437	High (≥ 75%ile)
2020-04-16	0.15408538309301667	0.16508524592983065	0.1775767924738781	0.17133101920185437	High (≥ 75%ile)
2020-04-17	0.1288260786611791	0.164694381424868	0.17727953551872525	0.17098695847179662	High (≥ 75%ile)
2020-04-17	0.10547402159244265	0.164694381424868	0.17727953551872525	0.17098695847179662	High (≥ 75%ile)
2020-04-17	0.19601012730961914	0.164694381424868	0.17727953551872525	0.17098695847179662	High (≥ 75%ile)
2020-04-17	0.14245596119479192	0.164694381424868	0.17727953551872525	0.17098695847179662	High (≥ 75%ile)
2020-04-17	0.14782470625595426	0.164694381424868	0.17727953551872525	0.17098695847179662	High (≥ 75%ile)
2020-04-17	0.12137044967880085	0.164694381424868	0.17727953551872525	0.17098695847179662	High (≥ 75%ile)
2020-04-17	0.16053010979261395	0.164694381424868	0.17727953551872525	0.17098695847179662	High (≥ 75%ile)
2020-04-17	0.05081444759206799	0.164694381424868	0.17727953551872525	0.17098695847179662	High (≥ 75%ile)
2020-04-17	0.20483417650365374	0.164694381424868	0.17727953551872525	0.17098695847179662	High (≥ 75%ile)
2020-04-17	0.2276818567789414	0.164694381424868	0.17727953551872525	0.17098695847179662	High (≥ 75%ile)
2020-04-17	0.1935169967995848	0.164694381424868	0.17727953551872525	0.17098695847179662	High (≥ 75%ile)
2020-04-17	0.1878903068150964	0.164694381424868	0.17727953551872525	0.17098695847179662	High (≥ 75%ile)
2020-04-17	0.21778754367638054	0.164694381424868	0.17727953551872525	0.17098695847179662	High (≥ 75%ile)
2020-04-17	0.19128217018316718	0.164694381424868	0.17727953551872525	0.17098695847179662	High (≥ 75%ile)
2020-04-17	0.19351636183130322	0.164694381424868	0.17727953551872525	0.17098695847179662	High (≥ 75%ile)
2020-04-17	0.21028008712458202	0.164694381424868	0.17727953551872525	0.17098695847179662	High (≥ 75%ile)
2020-04-17	0.09296526916735928	0.164694381424868	0.17727953551872525	0.17098695847179662	High (≥ 75%ile)
2020-04-17	0.09586640165024411	0.164694381424868	0.17727953551872525	0.17098695847179662	High (≥ 75%ile)
2020-04-17	0.1395634288747346	0.164694381424868	0.17727953551872525	0.17098695847179662	High (≥ 75%ile)
2020-04-17	0.1288618017959607	0.164694381424868	0.17727953551872525	0.17098695847179662	High (≥ 75%ile)
2020-04-17	0.1604698351004544	0.164694381424868	0.17727953551872525	0.17098695847179662	High (≥ 75%ile)
2020-04-17	0.240434969237373	0.164694381424868	0.17727953551872525	0.17098695847179662	High (≥ 75%ile)
2020-04-17	0.19654410222487537	0.164694381424868	0.17727953551872525	0.17098695847179662	High (≥ 75%ile)
2020-04-17	0.2130506818471473	0.164694381424868	0.17727953551872525	0.17098695847179662	High (≥ 75%ile)
2020-04-17	0.21383664482584822	0.164694381424868	0.17727953551872525	0.17098695847179662	High (≥ 75%ile)
2020-04-17	0.20784121353911172	0.164694381424868	0.17727953551872525	0.17098695847179662	High (≥ 75%ile)
2020-04-17	0.23371132039208148	0.164694381424868	0.17727953551872525	0.17098695847179662	High (≥ 75%ile)
2020-04-17	0.17988277501365657	0.164694381424868	0.17727953551872525	0.17098695847179662	High (≥ 75%ile)
2020-04-17	0.13445323223740113	0.164694381424868	0.17727953551872525	0.17098695847179662	High (≥ 75%ile)
2020-04-17	0.17402985074626864	0.164694381424868	0.17727953551872525	0.17098695847179662	High (≥ 75%ile)
2020-04-18	0.11880939018017844	0.1643554690083503	0.17702531144828249	0.1706903902283164	High (≥ 75%ile)
2020-04-18	0.11909475563836808	0.1643554690083503	0.17702531144828249	0.1706903902283164	High (≥ 75%ile)
2020-04-18	0.194256168457149	0.1643554690083503	0.17702531144828249	0.1706903902283164	High (≥ 75%ile)
2020-04-18	0.1561621317645023	0.1643554690083503	0.17702531144828249	0.1706903902283164	High (≥ 75%ile)
2020-04-18	0.13353187379265938	0.1643554690083503	0.17702531144828249	0.1706903902283164	High (≥ 75%ile)
2020-04-18	0.1384462910726538	0.1643554690083503	0.17702531144828249	0.1706903902283164	High (≥ 75%ile)
2020-04-18	0.19065460579136112	0.1643554690083503	0.17702531144828249	0.1706903902283164	High (≥ 75%ile)
2020-04-18	0.030579899310087637	0.1643554690083503	0.17702531144828249	0.1706903902283164	High (≥ 75%ile)
2020-04-18	0.23080172340964772	0.1643554690083503	0.17702531144828249	0.1706903902283164	High (≥ 75%ile)
2020-04-18	0.27437725715344013	0.1643554690083503	0.17702531144828249	0.1706903902283164	High (≥ 75%ile)
2020-04-18	0.1758572638979336	0.1643554690083503	0.17702531144828249	0.1706903902283164	High (≥ 75%ile)
2020-04-18	0.19114250781143866	0.1643554690083503	0.17702531144828249	0.1706903902283164	High (≥ 75%ile)
2020-04-18	0.2196467405717923	0.1643554690083503	0.17702531144828249	0.1706903902283164	High (≥ 75%ile)
2020-04-18	0.19210509202055018	0.1643554690083503	0.17702531144828249	0.1706903902283164	High (≥ 75%ile)
2020-04-18	0.2044883303411131	0.1643554690083503	0.17702531144828249	0.1706903902283164	High (≥ 75%ile)
2020-04-18	0.22888598431530263	0.1643554690083503	0.17702531144828249	0.1706903902283164	High (≥ 75%ile)
2020-04-18	0.08599267721734259	0.1643554690083503	0.17702531144828249	0.1706903902283164	High (≥ 75%ile)
2020-04-18	0.08677276464317757	0.1643554690083503	0.17702531144828249	0.1706903902283164	High (≥ 75%ile)
2020-04-18	0.15312174456559483	0.1643554690083503	0.17702531144828249	0.1706903902283164	High (≥ 75%ile)
2020-04-18	0.15322251297021766	0.1643554690083503	0.17702531144828249	0.1706903902283164	High (≥ 75%ile)
2020-04-18	0.18638914873713752	0.1643554690083503	0.17702531144828249	0.1706903902283164	High (≥ 75%ile)
2020-04-18	0.24214612056766263	0.1643554690083503	0.17702531144828249	0.1706903902283164	High (≥ 75%ile)
2020-04-18	0.21363763168032732	0.1643554690083503	0.17702531144828249	0.1706903902283164	High (≥ 75%ile)
2020-04-18	0.23177694490174788	0.1643554690083503	0.17702531144828249	0.1706903902283164	High (≥ 75%ile)
2020-04-18	0.2015861469403687	0.1643554690083503	0.17702531144828249	0.1706903902283164	High (≥ 75%ile)
2020-04-18	0.2846905791174982	0.1643554690083503	0.17702531144828249	0.1706903902283164	High (≥ 75%ile)
2020-04-18	0.26130574903836157	0.1643554690083503	0.17702531144828249	0.1706903902283164	High (≥ 75%ile)
2020-04-18	0.1897855732480399	0.1643554690083503	0.17702531144828249	0.1706903902283164	High (≥ 75%ile)
2020-04-18	0.11652568757244537	0.1643554690083503	0.17702531144828249	0.1706903902283164	High (≥ 75%ile)
2020-04-19	0.12564652738565782	0.1640611634522792	0.17680744162009235	0.17043430253618577	High (≥ 75%ile)
2020-04-19	0.12854559545337121	0.1640611634522792	0.17680744162009235	0.17043430253618577	High (≥ 75%ile)
2020-04-19	0.21812103201404837	0.1640611634522792	0.17680744162009235	0.17043430253618577	High (≥ 75%ile)
2020-04-19	0.1844248577485217	0.1640611634522792	0.17680744162009235	0.17043430253618577	High (≥ 75%ile)
2020-04-19	0.1506463659867854	0.1640611634522792	0.17680744162009235	0.17043430253618577	High (≥ 75%ile)
2020-04-19	0.1581200739515423	0.1640611634522792	0.17680744162009235	0.17043430253618577	High (≥ 75%ile)
2020-04-19	0.20566297342312984	0.1640611634522792	0.17680744162009235	0.17043430253618577	High (≥ 75%ile)
2020-04-19	0.029106029106029108	0.1640611634522792	0.17680744162009235	0.17043430253618577	High (≥ 75%ile)
2020-04-19	0.24042105263157895	0.1640611634522792	0.17680744162009235	0.17043430253618577	High (≥ 75%ile)
2020-04-19	0.28191639798631146	0.1640611634522792	0.17680744162009235	0.17043430253618577	High (≥ 75%ile)
2020-04-19	0.19518681026459248	0.1640611634522792	0.17680744162009235	0.17043430253618577	High (≥ 75%ile)
2020-04-19	0.20106716354704837	0.1640611634522792	0.17680744162009235	0.17043430253618577	High (≥ 75%ile)
2020-04-19	0.2343755020725555	0.1640611634522792	0.17680744162009235	0.17043430253618577	High (≥ 75%ile)
2020-04-19	0.21899231311469908	0.1640611634522792	0.17680744162009235	0.17043430253618577	High (≥ 75%ile)
2020-04-19	0.21852492077211177	0.1640611634522792	0.17680744162009235	0.17043430253618577	High (≥ 75%ile)
2020-04-19	0.2547097270280661	0.1640611634522792	0.17680744162009235	0.17043430253618577	High (≥ 75%ile)
2020-04-19	0.09956265449705268	0.1640611634522792	0.17680744162009235	0.17043430253618577	High (≥ 75%ile)
2020-04-19	0.09169129047147517	0.1640611634522792	0.17680744162009235	0.17043430253618577	High (≥ 75%ile)
2020-04-19	0.1575027947372947	0.1640611634522792	0.17680744162009235	0.17043430253618577	High (≥ 75%ile)
2020-04-19	0.1740551094817796	0.1640611634522792	0.17680744162009235	0.17043430253618577	High (≥ 75%ile)
2020-04-19	0.21306682260379564	0.1640611634522792	0.17680744162009235	0.17043430253618577	High (≥ 75%ile)
2020-04-19	0.267258356747105	0.1640611634522792	0.17680744162009235	0.17043430253618577	High (≥ 75%ile)
2020-04-19	0.22342059455954127	0.1640611634522792	0.17680744162009235	0.17043430253618577	High (≥ 75%ile)
2020-04-19	0.2697764209392116	0.1640611634522792	0.17680744162009235	0.17043430253618577	High (≥ 75%ile)
2020-04-19	0.22840296187951367	0.1640611634522792	0.17680744162009235	0.17043430253618577	High (≥ 75%ile)
2020-04-19	0.3140599654649155	0.1640611634522792	0.17680744162009235	0.17043430253618577	High (≥ 75%ile)
2020-04-19	0.2808135905103013	0.1640611634522792	0.17680744162009235	0.17043430253618577	High (≥ 75%ile)
2020-04-19	0.2114305179129456	0.1640611634522792	0.17680744162009235	0.17043430253618577	High (≥ 75%ile)
2020-04-19	0.1089950437625224	0.1640611634522792	0.17680744162009235	0.17043430253618577	High (≥ 75%ile)
2020-04-20	0.13711764338589832	0.16380521347215332	0.1766203531844609	0.1702127833283071	High (≥ 75%ile)
2020-04-20	0.11455579947134985	0.16380521347215332	0.1766203531844609	0.1702127833283071	High (≥ 75%ile)
2020-04-20	0.20521322996052868	0.16380521347215332	0.1766203531844609	0.1702127833283071	High (≥ 75%ile)
2020-04-20	0.14706112341978367	0.16380521347215332	0.1766203531844609	0.1702127833283071	High (≥ 75%ile)
2020-04-20	0.149429263230716	0.16380521347215332	0.1766203531844609	0.1702127833283071	High (≥ 75%ile)
2020-04-20	0.12514711651628088	0.16380521347215332	0.1766203531844609	0.1702127833283071	High (≥ 75%ile)
2020-04-20	0.163036823230998	0.16380521347215332	0.1766203531844609	0.1702127833283071	High (≥ 75%ile)
2020-04-20	0.06426506559928842	0.16380521347215332	0.1766203531844609	0.1702127833283071	High (≥ 75%ile)
2020-04-20	0.2117437722419929	0.16380521347215332	0.1766203531844609	0.1702127833283071	High (≥ 75%ile)
2020-04-20	0.24619926199261993	0.16380521347215332	0.1766203531844609	0.1702127833283071	High (≥ 75%ile)
2020-04-20	0.20168582204716515	0.16380521347215332	0.1766203531844609	0.1702127833283071	High (≥ 75%ile)
2020-04-20	0.18779830820849677	0.16380521347215332	0.1766203531844609	0.1702127833283071	High (≥ 75%ile)
2020-04-20	0.22067926746385996	0.16380521347215332	0.1766203531844609	0.1702127833283071	High (≥ 75%ile)
2020-04-20	0.20924524251728932	0.16380521347215332	0.1766203531844609	0.1702127833283071	High (≥ 75%ile)
2020-04-20	0.19499112448869338	0.16380521347215332	0.1766203531844609	0.1702127833283071	High (≥ 75%ile)
2020-04-20	0.2100511633001111	0.16380521347215332	0.1766203531844609	0.1702127833283071	High (≥ 75%ile)
2020-04-20	0.09827255278310941	0.16380521347215332	0.1766203531844609	0.1702127833283071	High (≥ 75%ile)
2020-04-20	0.10213507059930187	0.16380521347215332	0.1766203531844609	0.1702127833283071	High (≥ 75%ile)
2020-04-20	0.140815145574048	0.16380521347215332	0.1766203531844609	0.1702127833283071	High (≥ 75%ile)
2020-04-20	0.13222646024979434	0.16380521347215332	0.1766203531844609	0.1702127833283071	High (≥ 75%ile)
2020-04-20	0.1681214732432372	0.16380521347215332	0.1766203531844609	0.1702127833283071	High (≥ 75%ile)
2020-04-20	0.2457071354268743	0.16380521347215332	0.1766203531844609	0.1702127833283071	High (≥ 75%ile)
2020-04-20	0.20648614448045008	0.16380521347215332	0.1766203531844609	0.1702127833283071	High (≥ 75%ile)
2020-04-20	0.22578713968957873	0.16380521347215332	0.1766203531844609	0.1702127833283071	High (≥ 75%ile)
2020-04-20	0.22027377893778122	0.16380521347215332	0.1766203531844609	0.1702127833283071	High (≥ 75%ile)
2020-04-20	0.20930771011808288	0.16380521347215332	0.1766203531844609	0.1702127833283071	High (≥ 75%ile)
2020-04-20	0.25345400939353424	0.16380521347215332	0.1766203531844609	0.1702127833283071	High (≥ 75%ile)
2020-04-20	0.19107485454914133	0.16380521347215332	0.1766203531844609	0.1702127833283071	High (≥ 75%ile)
2020-04-20	0.14134455925500702	0.16380521347215332	0.1766203531844609	0.1702127833283071	High (≥ 75%ile)
2020-04-20	0.1561771561771562	0.16380521347215332	0.1766203531844609	0.1702127833283071	High (≥ 75%ile)
2020-04-21	0.12841425653863892	0.16358229191389267	0.17645938462655308	0.17002083827022288	High (≥ 75%ile)
2020-04-21	0.10802976551008046	0.16358229191389267	0.17645938462655308	0.17002083827022288	High (≥ 75%ile)
2020-04-21	0.19328379639600832	0.16358229191389267	0.17645938462655308	0.17002083827022288	High (≥ 75%ile)
2020-04-21	0.14406864212311682	0.16358229191389267	0.17645938462655308	0.17002083827022288	High (≥ 75%ile)
2020-04-21	0.13946771198679594	0.16358229191389267	0.17645938462655308	0.17002083827022288	High (≥ 75%ile)
2020-04-21	0.11722408026755853	0.16358229191389267	0.17645938462655308	0.17002083827022288	High (≥ 75%ile)
2020-04-21	0.15754461871281775	0.16358229191389267	0.17645938462655308	0.17002083827022288	High (≥ 75%ile)
2020-04-21	0.05917820455560518	0.16358229191389267	0.17645938462655308	0.17002083827022288	High (≥ 75%ile)
2020-04-21	0.20978046230688813	0.16358229191389267	0.17645938462655308	0.17002083827022288	High (≥ 75%ile)
2020-04-21	0.23348216808907477	0.16358229191389267	0.17645938462655308	0.17002083827022288	High (≥ 75%ile)
2020-04-21	0.19421047429744898	0.16358229191389267	0.17645938462655308	0.17002083827022288	High (≥ 75%ile)
2020-04-21	0.19083827893175073	0.16358229191389267	0.17645938462655308	0.17002083827022288	High (≥ 75%ile)
2020-04-21	0.20640921457089353	0.16358229191389267	0.17645938462655308	0.17002083827022288	High (≥ 75%ile)
2020-04-21	0.20068892421833598	0.16358229191389267	0.17645938462655308	0.17002083827022288	High (≥ 75%ile)
2020-04-21	0.1859405431227722	0.16358229191389267	0.17645938462655308	0.17002083827022288	High (≥ 75%ile)
2020-04-21	0.20013628104179285	0.16358229191389267	0.17645938462655308	0.17002083827022288	High (≥ 75%ile)
2020-04-21	0.0937841842174497	0.16358229191389267	0.17645938462655308	0.17002083827022288	High (≥ 75%ile)
2020-04-21	0.09807500750646986	0.16358229191389267	0.17645938462655308	0.17002083827022288	High (≥ 75%ile)
2020-04-21	0.13977454642475987	0.16358229191389267	0.17645938462655308	0.17002083827022288	High (≥ 75%ile)
2020-04-21	0.12836687062385668	0.16358229191389267	0.17645938462655308	0.17002083827022288	High (≥ 75%ile)
2020-04-21	0.15939202832406715	0.16358229191389267	0.17645938462655308	0.17002083827022288	High (≥ 75%ile)
2020-04-21	0.22901989516992616	0.16358229191389267	0.17645938462655308	0.17002083827022288	High (≥ 75%ile)
2020-04-21	0.19010214690011387	0.16358229191389267	0.17645938462655308	0.17002083827022288	High (≥ 75%ile)
2020-04-21	0.21802562234885814	0.16358229191389267	0.17645938462655308	0.17002083827022288	High (≥ 75%ile)
2020-04-21	0.2131892064166578	0.16358229191389267	0.17645938462655308	0.17002083827022288	High (≥ 75%ile)
2020-04-21	0.19931334908446544	0.16358229191389267	0.17645938462655308	0.17002083827022288	High (≥ 75%ile)
2020-04-21	0.236861849616702	0.16358229191389267	0.17645938462655308	0.17002083827022288	High (≥ 75%ile)
2020-04-21	0.17640796652521698	0.16358229191389267	0.17645938462655308	0.17002083827022288	High (≥ 75%ile)
2020-04-21	0.1382825774408574	0.16358229191389267	0.17645938462655308	0.17002083827022288	High (≥ 75%ile)
2020-04-21	0.14372637595648566	0.16358229191389267	0.17645938462655308	0.17002083827022288	High (≥ 75%ile)
2020-04-22	0.13642116921129657	0.1633878530700876	0.1763206274710493	0.16985424027056845	High (≥ 75%ile)
2020-04-22	0.10874984156491614	0.1633878530700876	0.1763206274710493	0.16985424027056845	High (≥ 75%ile)
2020-04-22	0.2048686258026436	0.1633878530700876	0.1763206274710493	0.16985424027056845	High (≥ 75%ile)
2020-04-22	0.15111884634510195	0.1633878530700876	0.1763206274710493	0.16985424027056845	High (≥ 75%ile)
2020-04-22	0.15509810880697664	0.1633878530700876	0.1763206274710493	0.16985424027056845	High (≥ 75%ile)
2020-04-22	0.12475706074515155	0.1633878530700876	0.1763206274710493	0.16985424027056845	High (≥ 75%ile)
2020-04-22	0.15833555614830622	0.1633878530700876	0.1763206274710493	0.16985424027056845	High (≥ 75%ile)
2020-04-22	0.05569769730368038	0.1633878530700876	0.1763206274710493	0.16985424027056845	High (≥ 75%ile)
2020-04-22	0.2015495171794296	0.1633878530700876	0.1763206274710493	0.16985424027056845	High (≥ 75%ile)
2020-04-22	0.239984376743667	0.1633878530700876	0.1763206274710493	0.16985424027056845	High (≥ 75%ile)
2020-04-22	0.19825740234807648	0.1633878530700876	0.1763206274710493	0.16985424027056845	High (≥ 75%ile)
2020-04-22	0.1891500904159132	0.1633878530700876	0.1763206274710493	0.16985424027056845	High (≥ 75%ile)
2020-04-22	0.21869765494137353	0.1633878530700876	0.1763206274710493	0.16985424027056845	High (≥ 75%ile)
2020-04-22	0.20907866565370536	0.1633878530700876	0.1763206274710493	0.16985424027056845	High (≥ 75%ile)
2020-04-22	0.1889121489929979	0.1633878530700876	0.1763206274710493	0.16985424027056845	High (≥ 75%ile)
2020-04-22	0.21544216669160557	0.1633878530700876	0.1763206274710493	0.16985424027056845	High (≥ 75%ile)
2020-04-22	0.09781512605042017	0.1633878530700876	0.1763206274710493	0.16985424027056845	High (≥ 75%ile)
2020-04-22	0.10379189002532312	0.1633878530700876	0.1763206274710493	0.16985424027056845	High (≥ 75%ile)
2020-04-22	0.14067975930701582	0.1633878530700876	0.1763206274710493	0.16985424027056845	High (≥ 75%ile)
2020-04-22	0.1322143378414049	0.1633878530700876	0.1763206274710493	0.16985424027056845	High (≥ 75%ile)
2020-04-22	0.15945170802644512	0.1633878530700876	0.1763206274710493	0.16985424027056845	High (≥ 75%ile)
2020-04-22	0.23143211073409814	0.1633878530700876	0.1763206274710493	0.16985424027056845	High (≥ 75%ile)
2020-04-22	0.2016004627844196	0.1633878530700876	0.1763206274710493	0.16985424027056845	High (≥ 75%ile)
2020-04-22	0.22809161592111085	0.1633878530700876	0.1763206274710493	0.16985424027056845	High (≥ 75%ile)
2020-04-22	0.2159245283018868	0.1633878530700876	0.1763206274710493	0.16985424027056845	High (≥ 75%ile)
2020-04-22	0.20871736496162743	0.1633878530700876	0.1763206274710493	0.16985424027056845	High (≥ 75%ile)
2020-04-22	0.2494262162598998	0.1633878530700876	0.1763206274710493	0.16985424027056845	High (≥ 75%ile)
2020-04-22	0.18382821091624704	0.1633878530700876	0.1763206274710493	0.16985424027056845	High (≥ 75%ile)
2020-04-22	0.1459669919134917	0.1633878530700876	0.1763206274710493	0.16985424027056845	High (≥ 75%ile)
2020-04-22	0.16498881431767337	0.1633878530700876	0.1763206274710493	0.16985424027056845	High (≥ 75%ile)
2020-04-23	0.13310425656597943	0.16321801273901204	0.17620079707129122	0.16970940490515163	High (≥ 75%ile)
2020-04-23	0.10266990291262136	0.16321801273901204	0.17620079707129122	0.16970940490515163	High (≥ 75%ile)
2020-04-23	0.19860172370632623	0.16321801273901204	0.17620079707129122	0.16970940490515163	High (≥ 75%ile)
2020-04-23	0.1462126819639773	0.16321801273901204	0.17620079707129122	0.16970940490515163	High (≥ 75%ile)
2020-04-23	0.14793647582439814	0.16321801273901204	0.17620079707129122	0.16970940490515163	High (≥ 75%ile)
2020-04-23	0.12315189559758817	0.16321801273901204	0.17620079707129122	0.16970940490515163	High (≥ 75%ile)
2020-04-23	0.15974509909812604	0.16321801273901204	0.17620079707129122	0.16970940490515163	High (≥ 75%ile)
2020-04-23	0.055457573976092495	0.16321801273901204	0.17620079707129122	0.16970940490515163	High (≥ 75%ile)
2020-04-23	0.20885933273219115	0.16321801273901204	0.17620079707129122	0.16970940490515163	High (≥ 75%ile)
2020-04-23	0.23749229648719816	0.16321801273901204	0.17620079707129122	0.16970940490515163	High (≥ 75%ile)
2020-04-23	0.19653332484698044	0.16321801273901204	0.17620079707129122	0.16970940490515163	High (≥ 75%ile)
2020-04-23	0.19781917310313493	0.16321801273901204	0.17620079707129122	0.16970940490515163	High (≥ 75%ile)
2020-04-23	0.22250819729929838	0.16321801273901204	0.17620079707129122	0.16970940490515163	High (≥ 75%ile)
2020-04-23	0.20834710600024356	0.16321801273901204	0.17620079707129122	0.16970940490515163	High (≥ 75%ile)
2020-04-23	0.19460423796694096	0.16321801273901204	0.17620079707129122	0.16970940490515163	High (≥ 75%ile)
2020-04-23	0.21034688995215312	0.16321801273901204	0.17620079707129122	0.16970940490515163	High (≥ 75%ile)
2020-04-23	0.09499110847658565	0.16321801273901204	0.17620079707129122	0.16970940490515163	High (≥ 75%ile)
2020-04-23	0.10272112062846056	0.16321801273901204	0.17620079707129122	0.16970940490515163	High (≥ 75%ile)
2020-04-23	0.13732475293036084	0.16321801273901204	0.17620079707129122	0.16970940490515163	High (≥ 75%ile)
2020-04-23	0.12433309413122835	0.16321801273901204	0.17620079707129122	0.16970940490515163	High (≥ 75%ile)
2020-04-23	0.15726930676988873	0.16321801273901204	0.17620079707129122	0.16970940490515163	High (≥ 75%ile)
2020-04-23	0.23962191144768116	0.16321801273901204	0.17620079707129122	0.16970940490515163	High (≥ 75%ile)
2020-04-23	0.20196104237957357	0.16321801273901204	0.17620079707129122	0.16970940490515163	High (≥ 75%ile)
2020-04-23	0.22939601309134186	0.16321801273901204	0.17620079707129122	0.16970940490515163	High (≥ 75%ile)
2020-04-23	0.2188774976461973	0.16321801273901204	0.17620079707129122	0.16970940490515163	High (≥ 75%ile)
2020-04-23	0.20708736440926415	0.16321801273901204	0.17620079707129122	0.16970940490515163	High (≥ 75%ile)
2020-04-23	0.2554535017221584	0.16321801273901204	0.17620079707129122	0.16970940490515163	High (≥ 75%ile)
2020-04-23	0.18469826955172314	0.16321801273901204	0.17620079707129122	0.16970940490515163	High (≥ 75%ile)
2020-04-23	0.14535664092725062	0.16321801273901204	0.17620079707129122	0.16970940490515163	High (≥ 75%ile)
2020-04-23	0.16143624540571105	0.16321801273901204	0.17620079707129122	0.16970940490515163	High (≥ 75%ile)
2020-04-24	0.13491782278066997	0.1630694473401982	0.1760971268541642	0.1695832870971812	High (≥ 75%ile)
2020-04-24	0.142332995951417	0.1630694473401982	0.1760971268541642	0.1695832870971812	High (≥ 75%ile)
2020-04-24	0.2010917383419224	0.1630694473401982	0.1760971268541642	0.1695832870971812	High (≥ 75%ile)
2020-04-24	0.14781720704620882	0.1630694473401982	0.1760971268541642	0.1695832870971812	High (≥ 75%ile)
2020-04-24	0.15438763628665184	0.1630694473401982	0.1760971268541642	0.1695832870971812	High (≥ 75%ile)
2020-04-24	0.12728051391862955	0.1630694473401982	0.1760971268541642	0.1695832870971812	High (≥ 75%ile)
2020-04-24	0.1559831429522014	0.1630694473401982	0.1760971268541642	0.1695832870971812	High (≥ 75%ile)
2020-04-24	0.049575070821529746	0.1630694473401982	0.1760971268541642	0.1695832870971812	High (≥ 75%ile)
2020-04-24	0.2033726812816189	0.1630694473401982	0.1760971268541642	0.1695832870971812	High (≥ 75%ile)
2020-04-24	0.23838097933767335	0.1630694473401982	0.1760971268541642	0.1695832870971812	High (≥ 75%ile)
2020-04-24	0.19836086843698642	0.1630694473401982	0.1760971268541642	0.1695832870971812	High (≥ 75%ile)
2020-04-24	0.186532717893022	0.1630694473401982	0.1760971268541642	0.1695832870971812	High (≥ 75%ile)
2020-04-24	0.22297467670472965	0.1630694473401982	0.1760971268541642	0.1695832870971812	High (≥ 75%ile)
2020-04-24	0.20981290909415184	0.1630694473401982	0.1760971268541642	0.1695832870971812	High (≥ 75%ile)
2020-04-24	0.19874756577188896	0.1630694473401982	0.1760971268541642	0.1695832870971812	High (≥ 75%ile)
2020-04-24	0.2075344356842654	0.1630694473401982	0.1760971268541642	0.1695832870971812	High (≥ 75%ile)
2020-04-24	0.10205332933658523	0.1630694473401982	0.1760971268541642	0.1695832870971812	High (≥ 75%ile)
2020-04-24	0.10202662381294728	0.1630694473401982	0.1760971268541642	0.1695832870971812	High (≥ 75%ile)
2020-04-24	0.13971271231422505	0.1630694473401982	0.1760971268541642	0.1695832870971812	High (≥ 75%ile)
2020-04-24	0.13422699127954096	0.1630694473401982	0.1760971268541642	0.1695832870971812	High (≥ 75%ile)
2020-04-24	0.16527106970363808	0.1630694473401982	0.1760971268541642	0.1695832870971812	High (≥ 75%ile)
2020-04-24	0.2418085563027615	0.1630694473401982	0.1760971268541642	0.1695832870971812	High (≥ 75%ile)
2020-04-24	0.1808457430502896	0.1630694473401982	0.1760971268541642	0.1695832870971812	High (≥ 75%ile)
2020-04-24	0.21589702196354985	0.1630694473401982	0.1760971268541642	0.1695832870971812	High (≥ 75%ile)
2020-04-24	0.19760193118815822	0.1630694473401982	0.1760971268541642	0.1695832870971812	High (≥ 75%ile)
[truncated: 6,899 more rows]
