# Supplementary material for: Neighborhood-level disparities and subway utilization during the COVID-19 pandemic in New York City
Source: Nat Commun. 2021 Jun 17;12:3692. doi: 10.1038/s41467-021-24088-7 (PMC8211826; doi:10.1038/s41467-021-24088-7)
Supplement: Supplementary file 4 — Source Data [file 41467_2021_24088_MOESM4_ESM.zip › sfig7.csv]

place	date	usage.median.ratio	Risk	Lower	Upper	Prediction
205	2020-02-18	1.0111585862826942	High (≥ 75%ile)	0.9705815286395525	0.9811834072523065	0.9758824679459295
204	2020-02-18	0.8819289941844983	High (≥ 75%ile)	0.9705815286395525	0.9811834072523065	0.9758824679459295
407	2020-02-18	0.909888054569959	High (≥ 75%ile)	0.9705815286395525	0.9811834072523065	0.9758824679459295
106	2020-02-18	0.8245002396376061	High (≥ 75%ile)	0.9705815286395525	0.9811834072523065	0.9758824679459295
105	2020-02-18	0.8829271178419309	High (≥ 75%ile)	0.9705815286395525	0.9811834072523065	0.9758824679459295
103	2020-02-18	0.8573614501326462	High (≥ 75%ile)	0.9705815286395525	0.9811834072523065	0.9758824679459295
402	2020-02-18	0.9610143814488716	High (≥ 75%ile)	0.9705815286395525	0.9811834072523065	0.9758824679459295
408	2020-02-18	0.8937986248856641	High (≥ 75%ile)	0.9705815286395525	0.9811834072523065	0.9758824679459295
107	2020-02-18	0.844353580459461	High (≥ 75%ile)	0.9705815286395525	0.9811834072523065	0.9758824679459295
104	2020-02-18	0.8742047790159534	High (≥ 75%ile)	0.9705815286395525	0.9811834072523065	0.9758824679459295
102	2020-02-18	0.8775457163352081	High (≥ 75%ile)	0.9705815286395525	0.9811834072523065	0.9758824679459295
205	2020-02-19	1.0237955132351295	High (≥ 75%ile)	0.9705815286395525	0.9811834072523065	0.9758824679459295
204	2020-02-19	0.8783216306206062	High (≥ 75%ile)	0.9705815286395525	0.9811834072523065	0.9758824679459295
407	2020-02-19	0.9266166300678443	High (≥ 75%ile)	0.9705815286395525	0.9811834072523065	0.9758824679459295
106	2020-02-19	0.8529215016800906	High (≥ 75%ile)	0.9705815286395525	0.9811834072523065	0.9758824679459295
105	2020-02-19	0.8962412017250947	High (≥ 75%ile)	0.9705815286395525	0.9811834072523065	0.9758824679459295
103	2020-02-19	0.883814449695258	High (≥ 75%ile)	0.9705815286395525	0.9811834072523065	0.9758824679459295
402	2020-02-19	0.9433969141903781	High (≥ 75%ile)	0.9705815286395525	0.9811834072523065	0.9758824679459295
408	2020-02-19	0.9262808994283557	High (≥ 75%ile)	0.9705815286395525	0.9811834072523065	0.9758824679459295
107	2020-02-19	0.8770439491892711	High (≥ 75%ile)	0.9705815286395525	0.9811834072523065	0.9758824679459295
104	2020-02-19	0.9169584475848978	High (≥ 75%ile)	0.9705815286395525	0.9811834072523065	0.9758824679459295
102	2020-02-19	0.9148034244867426	High (≥ 75%ile)	0.9705815286395525	0.9811834072523065	0.9758824679459295
205	2020-02-20	1.0145790584582535	High (≥ 75%ile)	0.9705815286395525	0.9811834072523065	0.9758824679459295
204	2020-02-20	0.8537233365305447	High (≥ 75%ile)	0.9705815286395525	0.9811834072523065	0.9758824679459295
407	2020-02-20	0.9254024890914172	High (≥ 75%ile)	0.9705815286395525	0.9811834072523065	0.9758824679459295
106	2020-02-20	0.854255078424289	High (≥ 75%ile)	0.9705815286395525	0.9811834072523065	0.9758824679459295
105	2020-02-20	0.9064607146944808	High (≥ 75%ile)	0.9705815286395525	0.9811834072523065	0.9758824679459295
103	2020-02-20	0.8840051867463219	High (≥ 75%ile)	0.9705815286395525	0.9811834072523065	0.9758824679459295
402	2020-02-20	1.0240055554227927	High (≥ 75%ile)	0.9705815286395525	0.9811834072523065	0.9758824679459295
408	2020-02-20	0.916048256705775	High (≥ 75%ile)	0.9705815286395525	0.9811834072523065	0.9758824679459295
107	2020-02-20	0.8449865380097938	High (≥ 75%ile)	0.9705815286395525	0.9811834072523065	0.9758824679459295
104	2020-02-20	0.8978565324310654	High (≥ 75%ile)	0.9705815286395525	0.9811834072523065	0.9758824679459295
102	2020-02-20	0.929137365959207	High (≥ 75%ile)	0.9705815286395525	0.9811834072523065	0.9758824679459295
205	2020-02-21	0.9963341981120376	High (≥ 75%ile)	0.9705815286395525	0.9811834072523065	0.9758824679459295
204	2020-02-21	0.8614409232010383	High (≥ 75%ile)	0.9705815286395525	0.9811834072523065	0.9758824679459295
407	2020-02-21	0.9045870030283666	High (≥ 75%ile)	0.9705815286395525	0.9811834072523065	0.9758824679459295
106	2020-02-21	0.8450223606093215	High (≥ 75%ile)	0.9705815286395525	0.9811834072523065	0.9758824679459295
105	2020-02-21	0.882120636716225	High (≥ 75%ile)	0.9705815286395525	0.9811834072523065	0.9758824679459295
103	2020-02-21	0.8579184395203625	High (≥ 75%ile)	0.9705815286395525	0.9811834072523065	0.9758824679459295
402	2020-02-21	0.9697730730615309	High (≥ 75%ile)	0.9705815286395525	0.9811834072523065	0.9758824679459295
408	2020-02-21	0.9070609095546146	High (≥ 75%ile)	0.9705815286395525	0.9811834072523065	0.9758824679459295
107	2020-02-21	0.8847228835089428	High (≥ 75%ile)	0.9705815286395525	0.9811834072523065	0.9758824679459295
104	2020-02-21	0.8897723707105571	High (≥ 75%ile)	0.9705815286395525	0.9811834072523065	0.9758824679459295
102	2020-02-21	0.8921354099626722	High (≥ 75%ile)	0.9705815286395525	0.9811834072523065	0.9758824679459295
205	2020-02-22	1.054763830533466	High (≥ 75%ile)	0.9705815286395525	0.9811834072523065	0.9758824679459295
204	2020-02-22	0.9467119687531762	High (≥ 75%ile)	0.9705815286395525	0.9811834072523065	0.9758824679459295
407	2020-02-22	1.022990241986647	High (≥ 75%ile)	0.9705815286395525	0.9811834072523065	0.9758824679459295
106	2020-02-22	0.9310227168335542	High (≥ 75%ile)	0.9705815286395525	0.9811834072523065	0.9758824679459295
105	2020-02-22	1.032257043618612	High (≥ 75%ile)	0.9705815286395525	0.9811834072523065	0.9758824679459295
103	2020-02-22	0.9108329653047815	High (≥ 75%ile)	0.9705815286395525	0.9811834072523065	0.9758824679459295
402	2020-02-22	1.034423930088335	High (≥ 75%ile)	0.9705815286395525	0.9811834072523065	0.9758824679459295
408	2020-02-22	0.9597685256311773	High (≥ 75%ile)	0.9705815286395525	0.9811834072523065	0.9758824679459295
107	2020-02-22	0.9503746505575984	High (≥ 75%ile)	0.9705815286395525	0.9811834072523065	0.9758824679459295
104	2020-02-22	0.9755373887351804	High (≥ 75%ile)	0.9705815286395525	0.9811834072523065	0.9758824679459295
102	2020-02-22	0.7563143784393961	High (≥ 75%ile)	0.9705815286395525	0.9811834072523065	0.9758824679459295
205	2020-02-23	1.0744671535403423	High (≥ 75%ile)	0.9705815286395525	0.9811834072523065	0.9758824679459295
204	2020-02-23	1.0067742332799605	High (≥ 75%ile)	0.9705815286395525	0.9811834072523065	0.9758824679459295
407	2020-02-23	1.0469574166988294	High (≥ 75%ile)	0.9705815286395525	0.9811834072523065	0.9758824679459295
106	2020-02-23	1.0030594094628247	High (≥ 75%ile)	0.9705815286395525	0.9811834072523065	0.9758824679459295
105	2020-02-23	1.0718637809006053	High (≥ 75%ile)	0.9705815286395525	0.9811834072523065	0.9758824679459295
103	2020-02-23	1.0676578014050317	High (≥ 75%ile)	0.9705815286395525	0.9811834072523065	0.9758824679459295
402	2020-02-23	1.0687254135646647	High (≥ 75%ile)	0.9705815286395525	0.9811834072523065	0.9758824679459295
408	2020-02-23	1.0218591206880712	High (≥ 75%ile)	0.9705815286395525	0.9811834072523065	0.9758824679459295
107	2020-02-23	1.0127118300330167	High (≥ 75%ile)	0.9705815286395525	0.9811834072523065	0.9758824679459295
104	2020-02-23	1.0253182449342724	High (≥ 75%ile)	0.9705815286395525	0.9811834072523065	0.9758824679459295
102	2020-02-23	0.7561224771528756	High (≥ 75%ile)	0.9705815286395525	0.9811834072523065	0.9758824679459295
205	2020-02-24	1.135681550878047	High (≥ 75%ile)	0.9705815286395525	0.9811834072523065	0.9758824679459295
204	2020-02-24	0.9994735621107482	High (≥ 75%ile)	0.9705815286395525	0.9811834072523065	0.9758824679459295
407	2020-02-24	1.0333295389869095	High (≥ 75%ile)	0.9705815286395525	0.9811834072523065	0.9758824679459295
106	2020-02-24	0.9793716958948935	High (≥ 75%ile)	0.9705815286395525	0.9811834072523065	0.9758824679459295
105	2020-02-24	1.0358825434298906	High (≥ 75%ile)	0.9705815286395525	0.9811834072523065	0.9758824679459295
103	2020-02-24	0.9929230986114048	High (≥ 75%ile)	0.9705815286395525	0.9811834072523065	0.9758824679459295
402	2020-02-24	1.026715060579222	High (≥ 75%ile)	0.9705815286395525	0.9811834072523065	0.9758824679459295
408	2020-02-24	1.0245939675174014	High (≥ 75%ile)	0.9705815286395525	0.9811834072523065	0.9758824679459295
107	2020-02-24	1.0120672897196261	High (≥ 75%ile)	0.9705815286395525	0.9811834072523065	0.9758824679459295
104	2020-02-24	1.0197835068338985	High (≥ 75%ile)	0.9705815286395525	0.9811834072523065	0.9758824679459295
102	2020-02-24	0.9853246724843077	High (≥ 75%ile)	0.9705815286395525	0.9811834072523065	0.9758824679459295
205	2020-02-25	1.1107609474178173	High (≥ 75%ile)	0.9705815286395525	0.9811834072523065	0.9758824679459295
204	2020-02-25	0.9846151203044333	High (≥ 75%ile)	0.9705815286395525	0.9811834072523065	0.9758824679459295
407	2020-02-25	1.007376846274445	High (≥ 75%ile)	0.9705815286395525	0.9811834072523065	0.9758824679459295
106	2020-02-25	0.9252485273882594	High (≥ 75%ile)	0.9705815286395525	0.9811834072523065	0.9758824679459295
105	2020-02-25	0.9830119103959615	High (≥ 75%ile)	0.9705815286395525	0.9811834072523065	0.9758824679459295
103	2020-02-25	0.9698970956940492	High (≥ 75%ile)	0.9705815286395525	0.9811834072523065	0.9758824679459295
402	2020-02-25	1.0031576567912086	High (≥ 75%ile)	0.9705815286395525	0.9811834072523065	0.9758824679459295
408	2020-02-25	0.9871429892806857	High (≥ 75%ile)	0.9705815286395525	0.9811834072523065	0.9758824679459295
107	2020-02-25	0.9963738096519072	High (≥ 75%ile)	0.9705815286395525	0.9811834072523065	0.9758824679459295
104	2020-02-25	1.0117448022259197	High (≥ 75%ile)	0.9705815286395525	0.9811834072523065	0.9758824679459295
102	2020-02-25	0.9994698048673992	High (≥ 75%ile)	0.9705815286395525	0.9811834072523065	0.9758824679459295
205	2020-02-26	1.095439801193423	High (≥ 75%ile)	0.9705815286395525	0.9811834072523065	0.9758824679459295
204	2020-02-26	0.9919637109323375	High (≥ 75%ile)	0.9705815286395525	0.9811834072523065	0.9758824679459295
407	2020-02-26	1.0071231140681502	High (≥ 75%ile)	0.9705815286395525	0.9811834072523065	0.9758824679459295
106	2020-02-26	0.9344242644528395	High (≥ 75%ile)	0.9705815286395525	0.9811834072523065	0.9758824679459295
105	2020-02-26	0.9843261713996437	High (≥ 75%ile)	0.9705815286395525	0.9811834072523065	0.9758824679459295
103	2020-02-26	0.9810673077877025	High (≥ 75%ile)	0.9705815286395525	0.9811834072523065	0.9758824679459295
402	2020-02-26	1.020605244894955	High (≥ 75%ile)	0.9705815286395525	0.9811834072523065	0.9758824679459295
408	2020-02-26	0.997112045897011	High (≥ 75%ile)	0.9705815286395525	0.9811834072523065	0.9758824679459295
107	2020-02-26	1.0030828252380626	High (≥ 75%ile)	0.9705815286395525	0.9811834072523065	0.9758824679459295
104	2020-02-26	1.024200239049427	High (≥ 75%ile)	0.9705815286395525	0.9811834072523065	0.9758824679459295
102	2020-02-26	1.0053195910564376	High (≥ 75%ile)	0.9705815286395525	0.9811834072523065	0.9758824679459295
205	2020-02-27	1.1147764168915313	High (≥ 75%ile)	0.9705815286395525	0.9811834072523065	0.9758824679459295
204	2020-02-27	0.9791445620527794	High (≥ 75%ile)	0.9705815286395525	0.9811834072523065	0.9758824679459295
407	2020-02-27	0.9344302817961009	High (≥ 75%ile)	0.9705815286395525	0.9811834072523065	0.9758824679459295
106	2020-02-27	0.9509446246313007	High (≥ 75%ile)	0.9705815286395525	0.9811834072523065	0.9758824679459295
105	2020-02-27	1.005080790035481	High (≥ 75%ile)	0.9705815286395525	0.9811834072523065	0.9758824679459295
103	2020-02-27	0.9934495548712863	High (≥ 75%ile)	0.9705815286395525	0.9811834072523065	0.9758824679459295
402	2020-02-27	1.0295497324203622	High (≥ 75%ile)	0.9705815286395525	0.9811834072523065	0.9758824679459295
408	2020-02-27	1.0024563658223125	High (≥ 75%ile)	0.9705815286395525	0.9811834072523065	0.9758824679459295
107	2020-02-27	1.0100142751305543	High (≥ 75%ile)	0.9705815286395525	0.9811834072523065	0.9758824679459295
104	2020-02-27	1.0127352320491132	High (≥ 75%ile)	0.9705815286395525	0.9811834072523065	0.9758824679459295
102	2020-02-27	1.0107232634358991	High (≥ 75%ile)	0.9705815286395525	0.9811834072523065	0.9758824679459295
205	2020-02-28	1.0985302069020253	High (≥ 75%ile)	0.9705815286395525	0.9811834072523065	0.9758824679459295
204	2020-02-28	0.996431014223329	High (≥ 75%ile)	0.9705815286395525	0.9811834072523065	0.9758824679459295
407	2020-02-28	0.9347373100325064	High (≥ 75%ile)	0.9705815286395525	0.9811834072523065	0.9758824679459295
106	2020-02-28	0.9439082171659104	High (≥ 75%ile)	0.9705815286395525	0.9811834072523065	0.9758824679459295
105	2020-02-28	0.9956872171945701	High (≥ 75%ile)	0.9705815286395525	0.9811834072523065	0.9758824679459295
103	2020-02-28	0.9858609161739514	High (≥ 75%ile)	0.9705815286395525	0.9811834072523065	0.9758824679459295
402	2020-02-28	1.039111078613071	High (≥ 75%ile)	0.9705815286395525	0.9811834072523065	0.9758824679459295
408	2020-02-28	1.0047148297182706	High (≥ 75%ile)	0.9705815286395525	0.9811834072523065	0.9758824679459295
107	2020-02-28	1.0040379883476231	High (≥ 75%ile)	0.9705815286395525	0.9811834072523065	0.9758824679459295
104	2020-02-28	1.0183843454944803	High (≥ 75%ile)	0.9705815286395525	0.9811834072523065	0.9758824679459295
102	2020-02-28	1.0062427596859314	High (≥ 75%ile)	0.9705815286395525	0.9811834072523065	0.9758824679459295
205	2020-02-29	1.03161571552298	High (≥ 75%ile)	0.9705815286395525	0.9811834072523065	0.9758824679459295
204	2020-02-29	0.9478300010163929	High (≥ 75%ile)	0.9705815286395525	0.9811834072523065	0.9758824679459295
407	2020-02-29	0.9634351429463359	High (≥ 75%ile)	0.9705815286395525	0.9811834072523065	0.9758824679459295
106	2020-02-29	0.9803803199517054	High (≥ 75%ile)	0.9705815286395525	0.9811834072523065	0.9758824679459295
105	2020-02-29	1.0389505581884786	High (≥ 75%ile)	0.9705815286395525	0.9811834072523065	0.9758824679459295
103	2020-02-29	0.9424690586727275	High (≥ 75%ile)	0.9705815286395525	0.9811834072523065	0.9758824679459295
402	2020-02-29	1.0259962333435775	High (≥ 75%ile)	0.9705815286395525	0.9811834072523065	0.9758824679459295
408	2020-02-29	0.9428586060326727	High (≥ 75%ile)	0.9705815286395525	0.9811834072523065	0.9758824679459295
107	2020-02-29	0.9471021186926779	High (≥ 75%ile)	0.9705815286395525	0.9811834072523065	0.9758824679459295
104	2020-02-29	0.9942787035066415	High (≥ 75%ile)	0.9705815286395525	0.9811834072523065	0.9758824679459295
102	2020-02-29	0.7622407224495555	High (≥ 75%ile)	0.9705815286395525	0.9811834072523065	0.9758824679459295
205	2020-03-01	0.999365089973434	High (≥ 75%ile)	0.9705815286395525	0.9811834072523065	0.9758824679459295
204	2020-03-01	0.9201780284669281	High (≥ 75%ile)	0.9705815286395525	0.9811834072523065	0.9758824679459295
407	2020-03-01	0.92816821045731	High (≥ 75%ile)	0.9705815286395525	0.9811834072523065	0.9758824679459295
106	2020-03-01	0.9127936316723372	High (≥ 75%ile)	0.9705815286395525	0.9811834072523065	0.9758824679459295
105	2020-03-01	0.9862838852834042	High (≥ 75%ile)	0.9705815286395525	0.9811834072523065	0.9758824679459295
103	2020-03-01	0.9449986633085224	High (≥ 75%ile)	0.9705815286395525	0.9811834072523065	0.9758824679459295
402	2020-03-01	1.017519606937974	High (≥ 75%ile)	0.9705815286395525	0.9811834072523065	0.9758824679459295
408	2020-03-01	0.9578569674479522	High (≥ 75%ile)	0.9705815286395525	0.9811834072523065	0.9758824679459295
107	2020-03-01	0.9235474486987971	High (≥ 75%ile)	0.9705815286395525	0.9811834072523065	0.9758824679459295
104	2020-03-01	0.9348035491929737	High (≥ 75%ile)	0.9705815286395525	0.9811834072523065	0.9758824679459295
102	2020-03-01	0.7106944101762754	High (≥ 75%ile)	0.9705815286395525	0.9811834072523065	0.9758824679459295
205	2020-03-02	1.089483630923086	High (≥ 75%ile)	0.9705815286395563	0.9811834072522925	0.9758824679459244
204	2020-03-02	0.9825830373929392	High (≥ 75%ile)	0.9705815286395563	0.9811834072522925	0.9758824679459244
407	2020-03-02	0.9018508863399375	High (≥ 75%ile)	0.9705815286395563	0.9811834072522925	0.9758824679459244
106	2020-03-02	0.9455607923062226	High (≥ 75%ile)	0.9705815286395563	0.9811834072522925	0.9758824679459244
105	2020-03-02	0.981718860929242	High (≥ 75%ile)	0.9705815286395563	0.9811834072522925	0.9758824679459244
103	2020-03-02	0.9732660195237411	High (≥ 75%ile)	0.9705815286395563	0.9811834072522925	0.9758824679459244
402	2020-03-02	1.003144814167501	High (≥ 75%ile)	0.9705815286395563	0.9811834072522925	0.9758824679459244
408	2020-03-02	0.9823157120722708	High (≥ 75%ile)	0.9705815286395563	0.9811834072522925	0.9758824679459244
107	2020-03-02	0.9860377497876113	High (≥ 75%ile)	0.9705815286395563	0.9811834072522925	0.9758824679459244
104	2020-03-02	1.0102786610939276	High (≥ 75%ile)	0.9705815286395563	0.9811834072522925	0.9758824679459244
102	2020-03-02	0.9413068024457274	High (≥ 75%ile)	0.9705815286395563	0.9811834072522925	0.9758824679459244
205	2020-03-03	1.0657089550467382	High (≥ 75%ile)	0.9705815286470513	0.9811834071754285	0.9758824679112399
204	2020-03-03	0.9656663761258457	High (≥ 75%ile)	0.9705815286470513	0.9811834071754285	0.9758824679112399
407	2020-03-03	0.9045437492404187	High (≥ 75%ile)	0.9705815286470513	0.9811834071754285	0.9758824679112399
106	2020-03-03	0.8982678246848979	High (≥ 75%ile)	0.9705815286470513	0.9811834071754285	0.9758824679112399
105	2020-03-03	0.9463771906879415	High (≥ 75%ile)	0.9705815286470513	0.9811834071754285	0.9758824679112399
103	2020-03-03	0.9448259060514557	High (≥ 75%ile)	0.9705815286470513	0.9811834071754285	0.9758824679112399
402	2020-03-03	0.9797997740915865	High (≥ 75%ile)	0.9705815286470513	0.9811834071754285	0.9758824679112399
408	2020-03-03	0.9484110894143107	High (≥ 75%ile)	0.9705815286470513	0.9811834071754285	0.9758824679112399
107	2020-03-03	0.9797941558372635	High (≥ 75%ile)	0.9705815286470513	0.9811834071754285	0.9758824679112399
104	2020-03-03	0.9957154030912778	High (≥ 75%ile)	0.9705815286470513	0.9811834071754285	0.9758824679112399
102	2020-03-03	0.9467215136180245	High (≥ 75%ile)	0.9705815286470513	0.9811834071754285	0.9758824679112399
205	2020-03-04	1.0576649794444049	High (≥ 75%ile)	0.970581525613607	0.98118337272424	0.9758824491689235
204	2020-03-04	0.9628166155902115	High (≥ 75%ile)	0.970581525613607	0.98118337272424	0.9758824491689235
407	2020-03-04	0.9423095031335336	High (≥ 75%ile)	0.970581525613607	0.98118337272424	0.9758824491689235
106	2020-03-04	0.910648587318416	High (≥ 75%ile)	0.970581525613607	0.98118337272424	0.9758824491689235
105	2020-03-04	0.9603957170976403	High (≥ 75%ile)	0.970581525613607	0.98118337272424	0.9758824491689235
103	2020-03-04	0.934574871545861	High (≥ 75%ile)	0.970581525613607	0.98118337272424	0.9758824491689235
402	2020-03-04	0.9823109631596326	High (≥ 75%ile)	0.970581525613607	0.98118337272424	0.9758824491689235
408	2020-03-04	0.952295225034285	High (≥ 75%ile)	0.970581525613607	0.98118337272424	0.9758824491689235
107	2020-03-04	0.9724633458877544	High (≥ 75%ile)	0.970581525613607	0.98118337272424	0.9758824491689235
104	2020-03-04	0.9891733092283672	High (≥ 75%ile)	0.970581525613607	0.98118337272424	0.9758824491689235
102	2020-03-04	0.9458688333613056	High (≥ 75%ile)	0.970581525613607	0.98118337272424	0.9758824491689235
205	2020-03-05	1.0580578571633361	High (≥ 75%ile)	0.9705808037672045	0.9811806664795929	0.9758807351233987
204	2020-03-05	0.974663512793177	High (≥ 75%ile)	0.9705808037672045	0.9811806664795929	0.9758807351233987
407	2020-03-05	0.9576645514495459	High (≥ 75%ile)	0.9705808037672045	0.9811806664795929	0.9758807351233987
106	2020-03-05	0.8866966971416718	High (≥ 75%ile)	0.9705808037672045	0.9811806664795929	0.9758807351233987
105	2020-03-05	0.9477032199954966	High (≥ 75%ile)	0.9705808037672045	0.9811806664795929	0.9758807351233987
103	2020-03-05	0.9409445050632669	High (≥ 75%ile)	0.9705808037672045	0.9811806664795929	0.9758807351233987
402	2020-03-05	0.9819949849168396	High (≥ 75%ile)	0.9705808037672045	0.9811806664795929	0.9758807351233987
408	2020-03-05	0.9370617655029688	High (≥ 75%ile)	0.9705808037672045	0.9811806664795929	0.9758807351233987
107	2020-03-05	0.9676272639136727	High (≥ 75%ile)	0.9705808037672045	0.9811806664795929	0.9758807351233987
104	2020-03-05	0.9871980361636622	High (≥ 75%ile)	0.9705808037672045	0.9811806664795929	0.9758807351233987
102	2020-03-05	0.9406877360365733	High (≥ 75%ile)	0.9705808037672045	0.9811806664795929	0.9758807351233987
205	2020-03-06	0.9998280473824991	High (≥ 75%ile)	0.9705537114613245	0.9811189159856679	0.9758363137234962
204	2020-03-06	0.951547414195014	High (≥ 75%ile)	0.9705537114613245	0.9811189159856679	0.9758363137234962
407	2020-03-06	0.9716332036709971	High (≥ 75%ile)	0.9705537114613245	0.9811189159856679	0.9758363137234962
106	2020-03-06	0.9221841628047552	High (≥ 75%ile)	0.9705537114613245	0.9811189159856679	0.9758363137234962
105	2020-03-06	0.9494869928508042	High (≥ 75%ile)	0.9705537114613245	0.9811189159856679	0.9758363137234962
103	2020-03-06	0.9586749170968514	High (≥ 75%ile)	0.9705537114613245	0.9811189159856679	0.9758363137234962
402	2020-03-06	0.9729118533092768	High (≥ 75%ile)	0.9705537114613245	0.9811189159856679	0.9758363137234962
408	2020-03-06	0.9277804276145248	High (≥ 75%ile)	0.9705537114613245	0.9811189159856679	0.9758363137234962
107	2020-03-06	0.9513749875775516	High (≥ 75%ile)	0.9705537114613245	0.9811189159856679	0.9758363137234962
104	2020-03-06	0.9812702899361917	High (≥ 75%ile)	0.9705537114613245	0.9811189159856679	0.9758363137234962
102	2020-03-06	0.9616642899085647	High (≥ 75%ile)	0.9705537114613245	0.9811189159856679	0.9758363137234962
205	2020-03-07	0.9182901020186672	High (≥ 75%ile)	0.9701924366708115	0.980553855852047	0.9753731462614292
204	2020-03-07	0.9470108410744617	High (≥ 75%ile)	0.9701924366708115	0.980553855852047	0.9753731462614292
407	2020-03-07	0.8165719705690053	High (≥ 75%ile)	0.9701924366708115	0.980553855852047	0.9753731462614292
106	2020-03-07	0.8707459729723356	High (≥ 75%ile)	0.9701924366708115	0.980553855852047	0.9753731462614292
105	2020-03-07	0.9400586880004803	High (≥ 75%ile)	0.9701924366708115	0.980553855852047	0.9753731462614292
103	2020-03-07	0.9171531232128791	High (≥ 75%ile)	0.9701924366708115	0.980553855852047	0.9753731462614292
402	2020-03-07	0.9621145341748614	High (≥ 75%ile)	0.9701924366708115	0.980553855852047	0.9753731462614292
408	2020-03-07	0.9031338342957934	High (≥ 75%ile)	0.9701924366708115	0.980553855852047	0.9753731462614292
107	2020-03-07	0.924435438909904	High (≥ 75%ile)	0.9701924366708115	0.980553855852047	0.9753731462614292
104	2020-03-07	0.9348960530280205	High (≥ 75%ile)	0.9701924366708115	0.980553855852047	0.9753731462614292
102	2020-03-07	0.9386632475804451	High (≥ 75%ile)	0.9701924366708115	0.980553855852047	0.9753731462614292
205	2020-03-08	0.8149404354146129	High (≥ 75%ile)	0.9677712886928531	0.9780094251425684	0.9728903569177108
204	2020-03-08	0.8643546468073855	High (≥ 75%ile)	0.9677712886928531	0.9780094251425684	0.9728903569177108
407	2020-03-08	0.7916671724958421	High (≥ 75%ile)	0.9677712886928531	0.9780094251425684	0.9728903569177108
106	2020-03-08	0.8111641081573849	High (≥ 75%ile)	0.9677712886928531	0.9780094251425684	0.9728903569177108
105	2020-03-08	0.8656174215275255	High (≥ 75%ile)	0.9677712886928531	0.9780094251425684	0.9728903569177108
103	2020-03-08	0.9037582136173685	High (≥ 75%ile)	0.9677712886928531	0.9780094251425684	0.9728903569177108
402	2020-03-08	0.8821587469525966	High (≥ 75%ile)	0.9677712886928531	0.9780094251425684	0.9728903569177108
408	2020-03-08	0.8292995716117766	High (≥ 75%ile)	0.9677712886928531	0.9780094251425684	0.9728903569177108
107	2020-03-08	0.8764053777812721	High (≥ 75%ile)	0.9677712886928531	0.9780094251425684	0.9728903569177108
104	2020-03-08	0.8984501648510859	High (≥ 75%ile)	0.9677712886928531	0.9780094251425684	0.9728903569177108
102	2020-03-08	0.9503522767771473	High (≥ 75%ile)	0.9677712886928531	0.9780094251425684	0.9728903569177108
205	2020-03-09	0.9276925802704884	High (≥ 75%ile)	0.9584097989011404	0.9710488548187235	0.964729326859932
204	2020-03-09	0.9648005013578441	High (≥ 75%ile)	0.9584097989011404	0.9710488548187235	0.964729326859932
407	2020-03-09	0.9338829509906152	High (≥ 75%ile)	0.9584097989011404	0.9710488548187235	0.964729326859932
106	2020-03-09	0.9184924527100184	High (≥ 75%ile)	0.9584097989011404	0.9710488548187235	0.964729326859932
105	2020-03-09	0.9527194919933738	High (≥ 75%ile)	0.9584097989011404	0.9710488548187235	0.964729326859932
103	2020-03-09	0.9550009919209747	High (≥ 75%ile)	0.9584097989011404	0.9710488548187235	0.964729326859932
402	2020-03-09	0.9732181743109407	High (≥ 75%ile)	0.9584097989011404	0.9710488548187235	0.964729326859932
408	2020-03-09	0.9193098558260459	High (≥ 75%ile)	0.9584097989011404	0.9710488548187235	0.964729326859932
107	2020-03-09	0.9695785468917372	High (≥ 75%ile)	0.9584097989011404	0.9710488548187235	0.964729326859932
104	2020-03-09	0.9923290330525233	High (≥ 75%ile)	0.9584097989011404	0.9710488548187235	0.964729326859932
102	2020-03-09	0.9672340697501012	High (≥ 75%ile)	0.9584097989011404	0.9710488548187235	0.964729326859932
205	2020-03-10	0.8762016891298465	High (≥ 75%ile)	0.9365345168542494	0.9555090649248237	0.9460217908895365
204	2020-03-10	0.9194454820902337	High (≥ 75%ile)	0.9365345168542494	0.9555090649248237	0.9460217908895365
407	2020-03-10	0.917119773420203	High (≥ 75%ile)	0.9365345168542494	0.9555090649248237	0.9460217908895365
106	2020-03-10	0.8900566941241896	High (≥ 75%ile)	0.9365345168542494	0.9555090649248237	0.9460217908895365
105	2020-03-10	0.9217606353886761	High (≥ 75%ile)	0.9365345168542494	0.9555090649248237	0.9460217908895365
103	2020-03-10	0.9061091557196802	High (≥ 75%ile)	0.9365345168542494	0.9555090649248237	0.9460217908895365
402	2020-03-10	0.946881690977359	High (≥ 75%ile)	0.9365345168542494	0.9555090649248237	0.9460217908895365
408	2020-03-10	0.9019887812340642	High (≥ 75%ile)	0.9365345168542494	0.9555090649248237	0.9460217908895365
107	2020-03-10	0.9396867404233639	High (≥ 75%ile)	0.9365345168542494	0.9555090649248237	0.9460217908895365
104	2020-03-10	0.974299340352043	High (≥ 75%ile)	0.9365345168542494	0.9555090649248237	0.9460217908895365
102	2020-03-10	0.9110118078778373	High (≥ 75%ile)	0.9365345168542494	0.9555090649248237	0.9460217908895365
205	2020-03-11	1.0294812385637224	High (≥ 75%ile)	0.9001846256090863	0.926127655380624	0.9131561404948552
204	2020-03-11	0.9438268982499268	High (≥ 75%ile)	0.9001846256090863	0.926127655380624	0.9131561404948552
407	2020-03-11	0.8835727513365906	High (≥ 75%ile)	0.9001846256090863	0.926127655380624	0.9131561404948552
106	2020-03-11	0.8801592173055819	High (≥ 75%ile)	0.9001846256090863	0.926127655380624	0.9131561404948552
105	2020-03-11	0.8682881885147115	High (≥ 75%ile)	0.9001846256090863	0.926127655380624	0.9131561404948552
103	2020-03-11	0.8884361125128136	High (≥ 75%ile)	0.9001846256090863	0.926127655380624	0.9131561404948552
402	2020-03-11	0.9209701004737293	High (≥ 75%ile)	0.9001846256090863	0.926127655380624	0.9131561404948552
408	2020-03-11	0.889375389602294	High (≥ 75%ile)	0.9001846256090863	0.926127655380624	0.9131561404948552
107	2020-03-11	0.9240943090914835	High (≥ 75%ile)	0.9001846256090863	0.926127655380624	0.9131561404948552
104	2020-03-11	0.9442504177281069	High (≥ 75%ile)	0.9001846256090863	0.926127655380624	0.9131561404948552
102	2020-03-11	0.8962494199879555	High (≥ 75%ile)	0.9001846256090863	0.926127655380624	0.9131561404948552
205	2020-03-12	0.875235337404551	High (≥ 75%ile)	0.8505710803540636	0.8808842793214786	0.8657276798377711
204	2020-03-12	0.8909914712153518	High (≥ 75%ile)	0.8505710803540636	0.8808842793214786	0.8657276798377711
407	2020-03-12	0.8669175894819792	High (≥ 75%ile)	0.8505710803540636	0.8808842793214786	0.8657276798377711
106	2020-03-12	0.8093855112836547	High (≥ 75%ile)	0.8505710803540636	0.8808842793214786	0.8657276798377711
105	2020-03-12	0.8460181640771598	High (≥ 75%ile)	0.8505710803540636	0.8808842793214786	0.8657276798377711
103	2020-03-12	0.8268854049018294	High (≥ 75%ile)	0.8505710803540636	0.8808842793214786	0.8657276798377711
402	2020-03-12	0.8909815156816127	High (≥ 75%ile)	0.8505710803540636	0.8808842793214786	0.8657276798377711
408	2020-03-12	0.816398531621868	High (≥ 75%ile)	0.8505710803540636	0.8808842793214786	0.8657276798377711
107	2020-03-12	0.8823397170195726	High (≥ 75%ile)	0.8505710803540636	0.8808842793214786	0.8657276798377711
104	2020-03-12	0.8945946501916523	High (≥ 75%ile)	0.8505710803540636	0.8808842793214786	0.8657276798377711
102	2020-03-12	0.8530510832836414	High (≥ 75%ile)	0.8505710803540636	0.8808842793214786	0.8657276798377711
205	2020-03-13	0.790341994650363	High (≥ 75%ile)	0.7910289243004284	0.8220981167308873	0.8065635205156578
204	2020-03-13	0.8195234422018971	High (≥ 75%ile)	0.7910289243004284	0.8220981167308873	0.8065635205156578
407	2020-03-13	0.788256709755014	High (≥ 75%ile)	0.7910289243004284	0.8220981167308873	0.8065635205156578
106	2020-03-13	0.8000644771307677	High (≥ 75%ile)	0.7910289243004284	0.8220981167308873	0.8065635205156578
105	2020-03-13	0.8167033931260034	High (≥ 75%ile)	0.7910289243004284	0.8220981167308873	0.8065635205156578
103	2020-03-13	0.8065365286656866	High (≥ 75%ile)	0.7910289243004284	0.8220981167308873	0.8065635205156578
402	2020-03-13	0.8305153932189829	High (≥ 75%ile)	0.7910289243004284	0.8220981167308873	0.8065635205156578
408	2020-03-13	0.7663932726405508	High (≥ 75%ile)	0.7910289243004284	0.8220981167308873	0.8065635205156578
107	2020-03-13	0.8074449508071042	High (≥ 75%ile)	0.7910289243004284	0.8220981167308873	0.8065635205156578
104	2020-03-13	0.8151866674129632	High (≥ 75%ile)	0.7910289243004284	0.8220981167308873	0.8065635205156578
102	2020-03-13	0.8123899001761598	High (≥ 75%ile)	0.7910289243004284	0.8220981167308873	0.8065635205156578
205	2020-03-14	0.6688191881918819	High (≥ 75%ile)	0.7257960587693929	0.7548503582621561	0.7403232085157745
204	2020-03-14	0.7731622246919275	High (≥ 75%ile)	0.7257960587693929	0.7548503582621561	0.7403232085157745
407	2020-03-14	0.6972825136058494	High (≥ 75%ile)	0.7257960587693929	0.7548503582621561	0.7403232085157745
106	2020-03-14	0.7343223037192519	High (≥ 75%ile)	0.7257960587693929	0.7548503582621561	0.7403232085157745
105	2020-03-14	0.7469886751671707	High (≥ 75%ile)	0.7257960587693929	0.7548503582621561	0.7403232085157745
103	2020-03-14	0.762076890706432	High (≥ 75%ile)	0.7257960587693929	0.7548503582621561	0.7403232085157745
402	2020-03-14	0.7517968455687088	High (≥ 75%ile)	0.7257960587693929	0.7548503582621561	0.7403232085157745
408	2020-03-14	0.7202551525841447	High (≥ 75%ile)	0.7257960587693929	0.7548503582621561	0.7403232085157745
107	2020-03-14	0.7497227401070673	High (≥ 75%ile)	0.7257960587693929	0.7548503582621561	0.7403232085157745
104	2020-03-14	0.7762940644772521	High (≥ 75%ile)	0.7257960587693929	0.7548503582621561	0.7403232085157745
102	2020-03-14	0.791752833154107	High (≥ 75%ile)	0.7257960587693929	0.7548503582621561	0.7403232085157745
205	2020-03-15	0.6027635294314213	High (≥ 75%ile)	0.6589106348217824	0.6848631422360616	0.671886888528922
204	2020-03-15	0.7530075353633279	High (≥ 75%ile)	0.6589106348217824	0.6848631422360616	0.671886888528922
407	2020-03-15	0.7178080196180787	High (≥ 75%ile)	0.6589106348217824	0.6848631422360616	0.671886888528922
106	2020-03-15	0.7650458252616842	High (≥ 75%ile)	0.6589106348217824	0.6848631422360616	0.671886888528922
105	2020-03-15	0.743183670263424	High (≥ 75%ile)	0.6589106348217824	0.6848631422360616	0.671886888528922
103	2020-03-15	0.7278214743003475	High (≥ 75%ile)	0.6589106348217824	0.6848631422360616	0.671886888528922
402	2020-03-15	0.7397062016064838	High (≥ 75%ile)	0.6589106348217824	0.6848631422360616	0.671886888528922
408	2020-03-15	0.7166907691887909	High (≥ 75%ile)	0.6589106348217824	0.6848631422360616	0.671886888528922
107	2020-03-15	0.7293969651702178	High (≥ 75%ile)	0.6589106348217824	0.6848631422360616	0.671886888528922
104	2020-03-15	0.7412581936080068	High (≥ 75%ile)	0.6589106348217824	0.6848631422360616	0.671886888528922
102	2020-03-15	0.754612495545138	High (≥ 75%ile)	0.6589106348217824	0.6848631422360616	0.671886888528922
205	2020-03-16	0.5501309132429081	High (≥ 75%ile)	0.5936297150168934	0.6169400658979816	0.6052848904574375
204	2020-03-16	0.6006284381310494	High (≥ 75%ile)	0.5936297150168934	0.6169400658979816	0.6052848904574375
407	2020-03-16	0.5737639033715676	High (≥ 75%ile)	0.5936297150168934	0.6169400658979816	0.6052848904574375
106	2020-03-16	0.5863081969301318	High (≥ 75%ile)	0.5936297150168934	0.6169400658979816	0.6052848904574375
105	2020-03-16	0.61873866056638	High (≥ 75%ile)	0.5936297150168934	0.6169400658979816	0.6052848904574375
103	2020-03-16	0.5913285584309862	High (≥ 75%ile)	0.5936297150168934	0.6169400658979816	0.6052848904574375
402	2020-03-16	0.511394295216602	High (≥ 75%ile)	0.5936297150168934	0.6169400658979816	0.6052848904574375
408	2020-03-16	0.5682659733711495	High (≥ 75%ile)	0.5936297150168934	0.6169400658979816	0.6052848904574375
107	2020-03-16	0.6209212130166587	High (≥ 75%ile)	0.5936297150168934	0.6169400658979816	0.6052848904574375
104	2020-03-16	0.6109827385134695	High (≥ 75%ile)	0.5936297150168934	0.6169400658979816	0.6052848904574375
102	2020-03-16	0.6187179104795586	High (≥ 75%ile)	0.5936297150168934	0.6169400658979816	0.6052848904574375
205	2020-03-17	0.46727845006432744	High (≥ 75%ile)	0.5323577944486297	0.5542177201290817	0.5432877572888557
204	2020-03-17	0.5184078363010003	High (≥ 75%ile)	0.5323577944486297	0.5542177201290817	0.5432877572888557
407	2020-03-17	0.4873367890979609	High (≥ 75%ile)	0.5323577944486297	0.5542177201290817	0.5432877572888557
106	2020-03-17	0.4961090438138462	High (≥ 75%ile)	0.5323577944486297	0.5542177201290817	0.5432877572888557
105	2020-03-17	0.5429339167241338	High (≥ 75%ile)	0.5323577944486297	0.5542177201290817	0.5432877572888557
103	2020-03-17	0.4997659941402368	High (≥ 75%ile)	0.5323577944486297	0.5542177201290817	0.5432877572888557
402	2020-03-17	0.5933879075267097	High (≥ 75%ile)	0.5323577944486297	0.5542177201290817	0.5432877572888557
408	2020-03-17	0.4862626086740215	High (≥ 75%ile)	0.5323577944486297	0.5542177201290817	0.5432877572888557
107	2020-03-17	0.5487526579654048	High (≥ 75%ile)	0.5323577944486297	0.5542177201290817	0.5432877572888557
104	2020-03-17	0.5262024904652145	High (≥ 75%ile)	0.5323577944486297	0.5542177201290817	0.5432877572888557
102	2020-03-17	0.5166661734386868	High (≥ 75%ile)	0.5323577944486297	0.5542177201290817	0.5432877572888557
205	2020-03-18	0.4373660321760414	High (≥ 75%ile)	0.47675119160600277	0.49815489785284406	0.4874530447294234
204	2020-03-18	0.5145949423997822	High (≥ 75%ile)	0.47675119160600277	0.49815489785284406	0.4874530447294234
407	2020-03-18	0.4513648395568064	High (≥ 75%ile)	0.47675119160600277	0.49815489785284406	0.4874530447294234
106	2020-03-18	0.47259267525993714	High (≥ 75%ile)	0.47675119160600277	0.49815489785284406	0.4874530447294234
105	2020-03-18	0.5125895179640858	High (≥ 75%ile)	0.47675119160600277	0.49815489785284406	0.4874530447294234
103	2020-03-18	0.4736315944816292	High (≥ 75%ile)	0.47675119160600277	0.49815489785284406	0.4874530447294234
402	2020-03-18	0.4496398175165266	High (≥ 75%ile)	0.47675119160600277	0.49815489785284406	0.4874530447294234
408	2020-03-18	0.4500685700037402	High (≥ 75%ile)	0.47675119160600277	0.49815489785284406	0.4874530447294234
107	2020-03-18	0.5257061423060587	High (≥ 75%ile)	0.47675119160600277	0.49815489785284406	0.4874530447294234
104	2020-03-18	0.4954666228394555	High (≥ 75%ile)	0.47675119160600277	0.49815489785284406	0.4874530447294234
102	2020-03-18	0.5108055009823183	High (≥ 75%ile)	0.47675119160600277	0.49815489785284406	0.4874530447294234
205	2020-03-19	0.3901488001376186	High (≥ 75%ile)	0.4277180102638989	0.44904994708269796	0.4383839786732984
204	2020-03-19	0.47216484541577824	High (≥ 75%ile)	0.4277180102638989	0.44904994708269796	0.4383839786732984
407	2020-03-19	0.40245116336941644	High (≥ 75%ile)	0.4277180102638989	0.44904994708269796	0.4383839786732984
106	2020-03-19	0.43124601775156696	High (≥ 75%ile)	0.4277180102638989	0.44904994708269796	0.4383839786732984
105	2020-03-19	0.4777077234857014	High (≥ 75%ile)	0.4277180102638989	0.44904994708269796	0.4383839786732984
103	2020-03-19	0.4439850175794585	High (≥ 75%ile)	0.4277180102638989	0.44904994708269796	0.4383839786732984
402	2020-03-19	0.3929149764681033	High (≥ 75%ile)	0.4277180102638989	0.44904994708269796	0.4383839786732984
408	2020-03-19	0.4000640567641479	High (≥ 75%ile)	0.4277180102638989	0.44904994708269796	0.4383839786732984
107	2020-03-19	0.4896727599724607	High (≥ 75%ile)	0.4277180102638989	0.44904994708269796	0.4383839786732984
104	2020-03-19	0.4509418048917627	High (≥ 75%ile)	0.4277180102638989	0.44904994708269796	0.4383839786732984
102	2020-03-19	0.4649970184853906	High (≥ 75%ile)	0.4277180102638989	0.44904994708269796	0.4383839786732984
205	2020-03-20	0.34909247229652274	High (≥ 75%ile)	0.3854507783908488	0.40661119995871026	0.3960309891747795
204	2020-03-20	0.459451899195565	High (≥ 75%ile)	0.3854507783908488	0.40661119995871026	0.3960309891747795
407	2020-03-20	0.38171652707197884	High (≥ 75%ile)	0.3854507783908488	0.40661119995871026	0.3960309891747795
106	2020-03-20	0.4466008462623413	High (≥ 75%ile)	0.3854507783908488	0.40661119995871026	0.3960309891747795
105	2020-03-20	0.48100028915854864	High (≥ 75%ile)	0.3854507783908488	0.40661119995871026	0.3960309891747795
103	2020-03-20	0.4473829954531469	High (≥ 75%ile)	0.3854507783908488	0.40661119995871026	0.3960309891747795
402	2020-03-20	0.3798463535501147	High (≥ 75%ile)	0.3854507783908488	0.40661119995871026	0.3960309891747795
408	2020-03-20	0.38377470396715124	High (≥ 75%ile)	0.3854507783908488	0.40661119995871026	0.3960309891747795
107	2020-03-20	0.46206539176853073	High (≥ 75%ile)	0.3854507783908488	0.40661119995871026	0.3960309891747795
104	2020-03-20	0.4216388671219075	High (≥ 75%ile)	0.3854507783908488	0.40661119995871026	0.3960309891747795
102	2020-03-20	0.46638285378743394	High (≥ 75%ile)	0.3854507783908488	0.40661119995871026	0.3960309891747795
205	2020-03-21	0.28532667679617973	High (≥ 75%ile)	0.3496144619856192	0.37029029414337933	0.35995237806449926
204	2020-03-21	0.4120447063264065	High (≥ 75%ile)	0.3496144619856192	0.37029029414337933	0.35995237806449926
407	2020-03-21	0.3517169614984391	High (≥ 75%ile)	0.3496144619856192	0.37029029414337933	0.35995237806449926
106	2020-03-21	0.40844555552935075	High (≥ 75%ile)	0.3496144619856192	0.37029029414337933	0.35995237806449926
105	2020-03-21	0.44139080054335184	High (≥ 75%ile)	0.3496144619856192	0.37029029414337933	0.35995237806449926
103	2020-03-21	0.42781920001726426	High (≥ 75%ile)	0.3496144619856192	0.37029029414337933	0.35995237806449926
402	2020-03-21	0.30636472114330043	High (≥ 75%ile)	0.3496144619856192	0.37029029414337933	0.35995237806449926
408	2020-03-21	0.3742237900790103	High (≥ 75%ile)	0.3496144619856192	0.37029029414337933	0.35995237806449926
107	2020-03-21	0.41452901787052415	High (≥ 75%ile)	0.3496144619856192	0.37029029414337933	0.35995237806449926
104	2020-03-21	0.4229707743296173	High (≥ 75%ile)	0.3496144619856192	0.37029029414337933	0.35995237806449926
102	2020-03-21	0.515509967739267	High (≥ 75%ile)	0.3496144619856192	0.37029029414337933	0.35995237806449926
205	2020-03-22	0.23254415130908423	High (≥ 75%ile)	0.3195786055123921	0.33943708323803273	0.3295078443752124
204	2020-03-22	0.3733133565416648	High (≥ 75%ile)	0.3195786055123921	0.33943708323803273	0.3295078443752124
407	2020-03-22	0.3294768916999502	High (≥ 75%ile)	0.3195786055123921	0.33943708323803273	0.3295078443752124
106	2020-03-22	0.4058994937244624	High (≥ 75%ile)	0.3195786055123921	0.33943708323803273	0.3295078443752124
105	2020-03-22	0.39820914865833423	High (≥ 75%ile)	0.3195786055123921	0.33943708323803273	0.3295078443752124
103	2020-03-22	0.3837008062360175	High (≥ 75%ile)	0.3195786055123921	0.33943708323803273	0.3295078443752124
402	2020-03-22	0.25248096698448663	High (≥ 75%ile)	0.3195786055123921	0.33943708323803273	0.3295078443752124
408	2020-03-22	0.36183797647957655	High (≥ 75%ile)	0.3195786055123921	0.33943708323803273	0.3295078443752124
107	2020-03-22	0.37219907225410803	High (≥ 75%ile)	0.3195786055123921	0.33943708323803273	0.3295078443752124
104	2020-03-22	0.36605555599063366	High (≥ 75%ile)	0.3195786055123921	0.33943708323803273	0.3295078443752124
102	2020-03-22	0.4661567563121967	High (≥ 75%ile)	0.3195786055123921	0.33943708323803273	0.3295078443752124
205	2020-03-23	0.19851566037364413	High (≥ 75%ile)	0.29459615369368064	0.3133793668535182	0.3039877602735994
204	2020-03-23	0.28100410834900075	High (≥ 75%ile)	0.29459615369368064	0.3133793668535182	0.3039877602735994
407	2020-03-23	0.22585375391032325	High (≥ 75%ile)	0.29459615369368064	0.3133793668535182	0.3039877602735994
106	2020-03-23	0.2658668237691867	High (≥ 75%ile)	0.29459615369368064	0.3133793668535182	0.3039877602735994
105	2020-03-23	0.29359272698587996	High (≥ 75%ile)	0.29459615369368064	0.3133793668535182	0.3039877602735994
103	2020-03-23	0.2747963141584748	High (≥ 75%ile)	0.29459615369368064	0.3133793668535182	0.3039877602735994
402	2020-03-23	0.1834682322863817	High (≥ 75%ile)	0.29459615369368064	0.3133793668535182	0.3039877602735994
408	2020-03-23	0.23191260274692088	High (≥ 75%ile)	0.29459615369368064	0.3133793668535182	0.3039877602735994
107	2020-03-23	0.29578546891737156	High (≥ 75%ile)	0.29459615369368064	0.3133793668535182	0.3039877602735994
104	2020-03-23	0.2615517228890354	High (≥ 75%ile)	0.29459615369368064	0.3133793668535182	0.3039877602735994
102	2020-03-23	0.3062485353330919	High (≥ 75%ile)	0.29459615369368064	0.3133793668535182	0.3039877602735994
205	2020-03-24	0.19745443669561005	High (≥ 75%ile)	0.27391409655143373	0.2914694958962176	0.2826917962238257
204	2020-03-24	0.284945834889802	High (≥ 75%ile)	0.27391409655143373	0.2914694958962176	0.2826917962238257
407	2020-03-24	0.22110552763819097	High (≥ 75%ile)	0.27391409655143373	0.2914694958962176	0.2826917962238257
106	2020-03-24	0.2679067962034718	High (≥ 75%ile)	0.27391409655143373	0.2914694958962176	0.2826917962238257
105	2020-03-24	0.29622619075928	High (≥ 75%ile)	0.27391409655143373	0.2914694958962176	0.2826917962238257
103	2020-03-24	0.2689721052192923	High (≥ 75%ile)	0.27391409655143373	0.2914694958962176	0.2826917962238257
402	2020-03-24	0.18749855925756678	High (≥ 75%ile)	0.27391409655143373	0.2914694958962176	0.2826917962238257
408	2020-03-24	0.22575838608972526	High (≥ 75%ile)	0.27391409655143373	0.2914694958962176	0.2826917962238257
107	2020-03-24	0.29999186246864395	High (≥ 75%ile)	0.27391409655143373	0.2914694958962176	0.2826917962238257
104	2020-03-24	0.2625163527628382	High (≥ 75%ile)	0.27391409655143373	0.2914694958962176	0.2826917962238257
102	2020-03-24	0.2960748917364584	High (≥ 75%ile)	0.27391409655143373	0.2914694958962176	0.2826917962238257
205	2020-03-25	0.18690620470045863	High (≥ 75%ile)	0.2568326602638284	0.2731108960423027	0.26497177815306555
204	2020-03-25	0.2731483581978742	High (≥ 75%ile)	0.2568326602638284	0.2731108960423027	0.26497177815306555
407	2020-03-25	0.208497682545329	High (≥ 75%ile)	0.2568326602638284	0.2731108960423027	0.26497177815306555
106	2020-03-25	0.2540780834402842	High (≥ 75%ile)	0.2568326602638284	0.2731108960423027	0.26497177815306555
105	2020-03-25	0.2796078194145211	High (≥ 75%ile)	0.2568326602638284	0.2731108960423027	0.26497177815306555
103	2020-03-25	0.25583557870216095	High (≥ 75%ile)	0.2568326602638284	0.2731108960423027	0.26497177815306555
402	2020-03-25	0.1732541762973645	High (≥ 75%ile)	0.2568326602638284	0.2731108960423027	0.26497177815306555
408	2020-03-25	0.21684577982795164	High (≥ 75%ile)	0.2568326602638284	0.2731108960423027	0.26497177815306555
107	2020-03-25	0.28098970490675446	High (≥ 75%ile)	0.2568326602638284	0.2731108960423027	0.26497177815306555
104	2020-03-25	0.24980140794916045	High (≥ 75%ile)	0.2568326602638284	0.2731108960423027	0.26497177815306555
102	2020-03-25	0.27891915372540504	High (≥ 75%ile)	0.2568326602638284	0.2731108960423027	0.26497177815306555
205	2020-03-26	0.18681728260557928	High (≥ 75%ile)	0.24273177500611887	0.25777064529097127	0.25025121014854507
204	2020-03-26	0.2745619003198294	High (≥ 75%ile)	0.24273177500611887	0.25777064529097127	0.25025121014854507
407	2020-03-26	0.20035460992907803	High (≥ 75%ile)	0.24273177500611887	0.25777064529097127	0.25025121014854507
106	2020-03-26	0.2575977595685095	High (≥ 75%ile)	0.24273177500611887	0.25777064529097127	0.25025121014854507
105	2020-03-26	0.2771898221121369	High (≥ 75%ile)	0.24273177500611887	0.25777064529097127	0.25025121014854507
103	2020-03-26	0.2508662110683589	High (≥ 75%ile)	0.24273177500611887	0.25777064529097127	0.25025121014854507
402	2020-03-26	0.16731205623825435	High (≥ 75%ile)	0.24273177500611887	0.25777064529097127	0.25025121014854507
408	2020-03-26	0.2056419226884131	High (≥ 75%ile)	0.24273177500611887	0.25777064529097127	0.25025121014854507
107	2020-03-26	0.27897598741060264	High (≥ 75%ile)	0.24273177500611887	0.25777064529097127	0.25025121014854507
104	2020-03-26	0.24218819641106165	High (≥ 75%ile)	0.24273177500611887	0.25777064529097127	0.25025121014854507
102	2020-03-26	0.2723712979526933	High (≥ 75%ile)	0.24273177500611887	0.25777064529097127	0.25025121014854507
205	2020-03-27	0.18449560565533052	High (≥ 75%ile)	0.231078614238394	0.24498259974877762	0.2380306069935858
204	2020-03-27	0.27449118851243104	High (≥ 75%ile)	0.231078614238394	0.24498259974877762	0.2380306069935858
407	2020-03-27	0.198372539034142	High (≥ 75%ile)	0.231078614238394	0.24498259974877762	0.2380306069935858
106	2020-03-27	0.2831674390489623	High (≥ 75%ile)	0.231078614238394	0.24498259974877762	0.2380306069935858
105	2020-03-27	0.28769281391151746	High (≥ 75%ile)	0.231078614238394	0.24498259974877762	0.2380306069935858
103	2020-03-27	0.263580732282657	High (≥ 75%ile)	0.231078614238394	0.24498259974877762	0.2380306069935858
402	2020-03-27	0.16302416271393078	High (≥ 75%ile)	0.231078614238394	0.24498259974877762	0.2380306069935858
408	2020-03-27	0.21141722486053793	High (≥ 75%ile)	0.231078614238394	0.24498259974877762	0.2380306069935858
107	2020-03-27	0.2677782983375215	High (≥ 75%ile)	0.231078614238394	0.24498259974877762	0.2380306069935858
104	2020-03-27	0.24730633605731558	High (≥ 75%ile)	0.231078614238394	0.24498259974877762	0.2380306069935858
102	2020-03-27	0.27954869557922996	High (≥ 75%ile)	0.231078614238394	0.24498259974877762	0.2380306069935858
205	2020-03-28	0.15542923811591058	High (≥ 75%ile)	0.22142511190261022	0.2343445839902934	0.2278848479464518
204	2020-03-28	0.27129946109165637	High (≥ 75%ile)	0.22142511190261022	0.2343445839902934	0.2278848479464518
407	2020-03-28	0.19284852614809425	High (≥ 75%ile)	0.22142511190261022	0.2343445839902934	0.2278848479464518
106	2020-03-28	0.2762316926487583	High (≥ 75%ile)	0.22142511190261022	0.2343445839902934	0.2278848479464518
105	2020-03-28	0.2719460850900958	High (≥ 75%ile)	0.22142511190261022	0.2343445839902934	0.2278848479464518
103	2020-03-28	0.26748815779535373	High (≥ 75%ile)	0.22142511190261022	0.2343445839902934	0.2278848479464518
402	2020-03-28	0.1382174623882597	High (≥ 75%ile)	0.22142511190261022	0.2343445839902934	0.2278848479464518
408	2020-03-28	0.22255297557203954	High (≥ 75%ile)	0.22142511190261022	0.2343445839902934	0.2278848479464518
107	2020-03-28	0.2739747378769985	High (≥ 75%ile)	0.22142511190261022	0.2343445839902934	0.2278848479464518
104	2020-03-28	0.2580415787887918	High (≥ 75%ile)	0.22142511190261022	0.2343445839902934	0.2278848479464518
102	2020-03-28	0.3290181156423195	High (≥ 75%ile)	0.22142511190261022	0.2343445839902934	0.2278848479464518
205	2020-03-29	0.15085796394379375	High (≥ 75%ile)	0.2134007419677431	0.2255123105568942	0.21945652626231865
204	2020-03-29	0.2752390605032389	High (≥ 75%ile)	0.2134007419677431	0.2255123105568942	0.21945652626231865
407	2020-03-29	0.19897296444223228	High (≥ 75%ile)	0.2134007419677431	0.2255123105568942	0.21945652626231865
106	2020-03-29	0.2976444350388253	High (≥ 75%ile)	0.2134007419677431	0.2255123105568942	0.21945652626231865
105	2020-03-29	0.28406201215501076	High (≥ 75%ile)	0.2134007419677431	0.2255123105568942	0.21945652626231865
103	2020-03-29	0.2719815395871734	High (≥ 75%ile)	0.2134007419677431	0.2255123105568942	0.21945652626231865
402	2020-03-29	0.13830533173965878	High (≥ 75%ile)	0.2134007419677431	0.2255123105568942	0.21945652626231865
408	2020-03-29	0.23478130371906464	High (≥ 75%ile)	0.2134007419677431	0.2255123105568942	0.21945652626231865
107	2020-03-29	0.2806352700684016	High (≥ 75%ile)	0.2134007419677431	0.2255123105568942	0.21945652626231865
104	2020-03-29	0.2532050027018349	High (≥ 75%ile)	0.2134007419677431	0.2255123105568942	0.21945652626231865
102	2020-03-29	0.3356087397538175	High (≥ 75%ile)	0.2134007419677431	0.2255123105568942	0.21945652626231865
205	2020-03-30	0.15978305805460952	High (≥ 75%ile)	0.2067033828146871	0.21819202599528836	0.21244770440498773
204	2020-03-30	0.23898057238353876	High (≥ 75%ile)	0.2067033828146871	0.21819202599528836	0.21244770440498773
407	2020-03-30	0.16152893639207508	High (≥ 75%ile)	0.2067033828146871	0.21819202599528836	0.21244770440498773
106	2020-03-30	0.21620438188650404	High (≥ 75%ile)	0.2067033828146871	0.21819202599528836	0.21244770440498773
105	2020-03-30	0.24368935868107597	High (≥ 75%ile)	0.2067033828146871	0.21819202599528836	0.21244770440498773
103	2020-03-30	0.22418782194676462	High (≥ 75%ile)	0.2067033828146871	0.21819202599528836	0.21244770440498773
402	2020-03-30	0.1308576405975147	High (≥ 75%ile)	0.2067033828146871	0.21819202599528836	0.21244770440498773
408	2020-03-30	0.17272512408414087	High (≥ 75%ile)	0.2067033828146871	0.21819202599528836	0.21244770440498773
107	2020-03-30	0.24234477154360434	High (≥ 75%ile)	0.2067033828146871	0.21819202599528836	0.21244770440498773
104	2020-03-30	0.215004382374885	High (≥ 75%ile)	0.2067033828146871	0.21819202599528836	0.21244770440498773
102	2020-03-30	0.23760625492660686	High (≥ 75%ile)	0.2067033828146871	0.21819202599528836	0.21244770440498773
205	2020-03-31	0.14422643265081347	High (≥ 75%ile)	0.20108956727423535	0.21213333754885558	0.20661145241154547
204	2020-03-31	0.21764827958328145	High (≥ 75%ile)	0.20108956727423535	0.21213333754885558	0.20661145241154547
407	2020-03-31	0.1497603686148936	High (≥ 75%ile)	0.20108956727423535	0.21213333754885558	0.20661145241154547
106	2020-03-31	0.18807221316094935	High (≥ 75%ile)	0.20108956727423535	0.21213333754885558	0.20661145241154547
105	2020-03-31	0.23003352911801775	High (≥ 75%ile)	0.20108956727423535	0.21213333754885558	0.20661145241154547
103	2020-03-31	0.20491219971919297	High (≥ 75%ile)	0.20108956727423535	0.21213333754885558	0.20661145241154547
402	2020-03-31	0.121800704302701	High (≥ 75%ile)	0.20108956727423535	0.21213333754885558	0.20661145241154547
408	2020-03-31	0.16090347134985883	High (≥ 75%ile)	0.20108956727423535	0.21213333754885558	0.20661145241154547
107	2020-03-31	0.22521148736382904	High (≥ 75%ile)	0.20108956727423535	0.21213333754885558	0.20661145241154547
104	2020-03-31	0.2011545569699109	High (≥ 75%ile)	0.20108956727423535	0.21213333754885558	0.20661145241154547
102	2020-03-31	0.2159549386917621	High (≥ 75%ile)	0.20108956727423535	0.21213333754885558	0.20661145241154547
205	2020-04-01	0.1426285238108766	High (≥ 75%ile)	0.19636469729184533	0.20712309446081753	0.20174389587633143
204	2020-04-01	0.22769676354696394	High (≥ 75%ile)	0.19636469729184533	0.20712309446081753	0.20174389587633143
407	2020-04-01	0.14514632442632694	High (≥ 75%ile)	0.19636469729184533	0.20712309446081753	0.20174389587633143
106	2020-04-01	0.1999898614641494	High (≥ 75%ile)	0.19636469729184533	0.20712309446081753	0.20174389587633143
105	2020-04-01	0.23289930224577726	High (≥ 75%ile)	0.19636469729184533	0.20712309446081753	0.20174389587633143
103	2020-04-01	0.20799885507604637	High (≥ 75%ile)	0.19636469729184533	0.20712309446081753	0.20174389587633143
402	2020-04-01	0.1146585296667347	High (≥ 75%ile)	0.19636469729184533	0.20712309446081753	0.20174389587633143
408	2020-04-01	0.15714413759448667	High (≥ 75%ile)	0.19636469729184533	0.20712309446081753	0.20174389587633143
107	2020-04-01	0.22132433871826734	High (≥ 75%ile)	0.19636469729184533	0.20712309446081753	0.20174389587633143
104	2020-04-01	0.2000530536453976	High (≥ 75%ile)	0.19636469729184533	0.20712309446081753	0.20174389587633143
102	2020-04-01	0.22364511832804015	High (≥ 75%ile)	0.19636469729184533	0.20712309446081753	0.20174389587633143
205	2020-04-02	0.1417207032555652	High (≥ 75%ile)	0.1923736689113911	0.20298054392477569	0.1976771064180834
204	2020-04-02	0.21551593896358967	High (≥ 75%ile)	0.1923736689113911	0.20298054392477569	0.1976771064180834
407	2020-04-02	0.13561052056376366	High (≥ 75%ile)	0.1923736689113911	0.20298054392477569	0.1976771064180834
106	2020-04-02	0.20627263519175695	High (≥ 75%ile)	0.1923736689113911	0.20298054392477569	0.1976771064180834
105	2020-04-02	0.2257645075848784	High (≥ 75%ile)	0.1923736689113911	0.20298054392477569	0.1976771064180834
103	2020-04-02	0.20423956490400366	High (≥ 75%ile)	0.1923736689113911	0.20298054392477569	0.1976771064180834
402	2020-04-02	0.10795092266771956	High (≥ 75%ile)	0.1923736689113911	0.20298054392477569	0.1976771064180834
408	2020-04-02	0.15042516707482034	High (≥ 75%ile)	0.1923736689113911	0.20298054392477569	0.1976771064180834
107	2020-04-02	0.2242574895769159	High (≥ 75%ile)	0.1923736689113911	0.20298054392477569	0.1976771064180834
104	2020-04-02	0.18573795398142484	High (≥ 75%ile)	0.1923736689113911	0.20298054392477569	0.1976771064180834
102	2020-04-02	0.21981564915471416	High (≥ 75%ile)	0.1923736689113911	0.20298054392477569	0.1976771064180834
205	2020-04-03	0.14221010081332489	High (≥ 75%ile)	0.18899242655578724	0.19955345385103546	0.19427294020341135
204	2020-04-03	0.2184492046876197	High (≥ 75%ile)	0.18899242655578724	0.19955345385103546	0.19427294020341135
407	2020-04-03	0.1406911217437533	High (≥ 75%ile)	0.18899242655578724	0.19955345385103546	0.19427294020341135
106	2020-04-03	0.2189192312136502	High (≥ 75%ile)	0.18899242655578724	0.19955345385103546	0.19427294020341135
105	2020-04-03	0.23219015823196026	High (≥ 75%ile)	0.18899242655578724	0.19955345385103546	0.19427294020341135
103	2020-04-03	0.2105259595665622	High (≥ 75%ile)	0.18899242655578724	0.19955345385103546	0.19427294020341135
402	2020-04-03	0.11032008415358029	High (≥ 75%ile)	0.18899242655578724	0.19955345385103546	0.19427294020341135
408	2020-04-03	0.15747143245106437	High (≥ 75%ile)	0.18899242655578724	0.19955345385103546	0.19427294020341135
107	2020-04-03	0.21749627210111483	High (≥ 75%ile)	0.18899242655578724	0.19955345385103546	0.19427294020341135
104	2020-04-03	0.19733374453291466	High (≥ 75%ile)	0.18899242655578724	0.19955345385103546	0.19427294020341135
102	2020-04-03	0.21998011718171626	High (≥ 75%ile)	0.18899242655578724	0.19955345385103546	0.19427294020341135
205	2020-04-04	0.13295027563698197	High (≥ 75%ile)	0.18612089337816115	0.19671471971318685	0.191417806545674
204	2020-04-04	0.23111388542100153	High (≥ 75%ile)	0.18612089337816115	0.19671471971318685	0.191417806545674
407	2020-04-04	0.14245472837022133	High (≥ 75%ile)	0.18612089337816115	0.19671471971318685	0.191417806545674
106	2020-04-04	0.20521520965718634	High (≥ 75%ile)	0.18612089337816115	0.19671471971318685	0.191417806545674
105	2020-04-04	0.22065911345189365	High (≥ 75%ile)	0.18612089337816115	0.19671471971318685	0.191417806545674
103	2020-04-04	0.22231519189116195	High (≥ 75%ile)	0.18612089337816115	0.19671471971318685	0.191417806545674
402	2020-04-04	0.09809969363252463	High (≥ 75%ile)	0.18612089337816115	0.19671471971318685	0.191417806545674
408	2020-04-04	0.17219175036133863	High (≥ 75%ile)	0.18612089337816115	0.19671471971318685	0.191417806545674
107	2020-04-04	0.23355707853809352	High (≥ 75%ile)	0.18612089337816115	0.19671471971318685	0.191417806545674
104	2020-04-04	0.20913733898098277	High (≥ 75%ile)	0.18612089337816115	0.19671471971318685	0.191417806545674
102	2020-04-04	0.30496372748701284	High (≥ 75%ile)	0.18612089337816115	0.19671471971318685	0.191417806545674
205	2020-04-05	0.13519676721608342	High (≥ 75%ile)	0.18367744742016662	0.1943591278518529	0.18901828763600975
204	2020-04-05	0.23369451240824887	High (≥ 75%ile)	0.18367744742016662	0.1943591278518529	0.18901828763600975
407	2020-04-05	0.14625232618102732	High (≥ 75%ile)	0.18367744742016662	0.1943591278518529	0.18901828763600975
106	2020-04-05	0.21282383077613753	High (≥ 75%ile)	0.18367744742016662	0.1943591278518529	0.18901828763600975
105	2020-04-05	0.2217307305644675	High (≥ 75%ile)	0.18367744742016662	0.1943591278518529	0.18901828763600975
103	2020-04-05	0.22611294256385517	High (≥ 75%ile)	0.18367744742016662	0.1943591278518529	0.18901828763600975
402	2020-04-05	0.09613593444247909	High (≥ 75%ile)	0.18367744742016662	0.1943591278518529	0.18901828763600975
408	2020-04-05	0.18361178180668156	High (≥ 75%ile)	0.18367744742016662	0.1943591278518529	0.18901828763600975
107	2020-04-05	0.23818172305806556	High (≥ 75%ile)	0.18367744742016662	0.1943591278518529	0.18901828763600975
104	2020-04-05	0.22293228462578346	High (≥ 75%ile)	0.18367744742016662	0.1943591278518529	0.18901828763600975
102	2020-04-05	0.32557995860748157	High (≥ 75%ile)	0.18367744742016662	0.1943591278518529	0.18901828763600975
205	2020-04-06	0.13328159281204757	High (≥ 75%ile)	0.18159481151666135	0.19240020030605232	0.18699750591135683
204	2020-04-06	0.2165192084340429	High (≥ 75%ile)	0.18159481151666135	0.19240020030605232	0.18699750591135683
407	2020-04-06	0.13015982013312807	High (≥ 75%ile)	0.18159481151666135	0.19240020030605232	0.18699750591135683
106	2020-04-06	0.1971661650745452	High (≥ 75%ile)	0.18159481151666135	0.19240020030605232	0.18699750591135683
105	2020-04-06	0.22098697505566325	High (≥ 75%ile)	0.18159481151666135	0.19240020030605232	0.18699750591135683
103	2020-04-06	0.1985727259125751	High (≥ 75%ile)	0.18159481151666135	0.19240020030605232	0.18699750591135683
402	2020-04-06	0.10576852577732408	High (≥ 75%ile)	0.18159481151666135	0.19240020030605232	0.18699750591135683
408	2020-04-06	0.14512203037777488	High (≥ 75%ile)	0.18159481151666135	0.19240020030605232	0.18699750591135683
107	2020-04-06	0.2130491977767867	High (≥ 75%ile)	0.18159481151666135	0.19240020030605232	0.18699750591135683
104	2020-04-06	0.1807825979698599	High (≥ 75%ile)	0.18159481151666135	0.19240020030605232	0.18699750591135683
102	2020-04-06	0.21049917270129145	High (≥ 75%ile)	0.18159481151666135	0.19240020030605232	0.18699750591135683
205	2020-04-07	0.12707404359558302	High (≥ 75%ile)	0.17981705770828724	0.1907672047267582	0.18529213121752272
204	2020-04-07	0.199290095218732	High (≥ 75%ile)	0.17981705770828724	0.1907672047267582	0.18529213121752272
407	2020-04-07	0.12119812766314729	High (≥ 75%ile)	0.17981705770828724	0.1907672047267582	0.18529213121752272
106	2020-04-07	0.1923630635180258	High (≥ 75%ile)	0.17981705770828724	0.1907672047267582	0.18529213121752272
105	2020-04-07	0.21202544108380592	High (≥ 75%ile)	0.17981705770828724	0.1907672047267582	0.18529213121752272
103	2020-04-07	0.18734276364263952	High (≥ 75%ile)	0.17981705770828724	0.1907672047267582	0.18529213121752272
402	2020-04-07	0.09889570816723135	High (≥ 75%ile)	0.17981705770828724	0.1907672047267582	0.18529213121752272
408	2020-04-07	0.13818323363107432	High (≥ 75%ile)	0.17981705770828724	0.1907672047267582	0.18529213121752272
107	2020-04-07	0.20831430207857551	High (≥ 75%ile)	0.17981705770828724	0.1907672047267582	0.18529213121752272
104	2020-04-07	0.17198021776961542	High (≥ 75%ile)	0.17981705770828724	0.1907672047267582	0.18529213121752272
102	2020-04-07	0.20261491823224928	High (≥ 75%ile)	0.17981705770828724	0.1907672047267582	0.18529213121752272
205	2020-04-08	0.1235192182040283	High (≥ 75%ile)	0.17829740924060106	0.18940244279378893	0.183849926017195
204	2020-04-08	0.19566901289866298	High (≥ 75%ile)	0.17829740924060106	0.18940244279378893	0.183849926017195
407	2020-04-08	0.11886318379432217	High (≥ 75%ile)	0.17829740924060106	0.18940244279378893	0.183849926017195
106	2020-04-08	0.18288470312194485	High (≥ 75%ile)	0.17829740924060106	0.18940244279378893	0.183849926017195
105	2020-04-08	0.20473176497502574	High (≥ 75%ile)	0.17829740924060106	0.18940244279378893	0.183849926017195
103	2020-04-08	0.18488570276212904	High (≥ 75%ile)	0.17829740924060106	0.18940244279378893	0.183849926017195
402	2020-04-08	0.09450779015235666	High (≥ 75%ile)	0.17829740924060106	0.18940244279378893	0.183849926017195
408	2020-04-08	0.13447231876985588	High (≥ 75%ile)	0.17829740924060106	0.18940244279378893	0.183849926017195
107	2020-04-08	0.20051127285638204	High (≥ 75%ile)	0.17829740924060106	0.18940244279378893	0.183849926017195
104	2020-04-08	0.1670577672577387	High (≥ 75%ile)	0.17829740924060106	0.18940244279378893	0.183849926017195
102	2020-04-08	0.20268415121401495	High (≥ 75%ile)	0.17829740924060106	0.18940244279378893	0.183849926017195
205	2020-04-09	0.11803691996218235	High (≥ 75%ile)	0.1769965863469992	0.18825888907053037	0.18262773770876478
204	2020-04-09	0.1838814188111665	High (≥ 75%ile)	0.1769965863469992	0.18825888907053037	0.18262773770876478
407	2020-04-09	0.11346413584765597	High (≥ 75%ile)	0.1769965863469992	0.18825888907053037	0.18262773770876478
106	2020-04-09	0.17523737347975313	High (≥ 75%ile)	0.1769965863469992	0.18825888907053037	0.18262773770876478
105	2020-04-09	0.20122321213580543	High (≥ 75%ile)	0.1769965863469992	0.18825888907053037	0.18262773770876478
103	2020-04-09	0.1778454885000983	High (≥ 75%ile)	0.1769965863469992	0.18825888907053037	0.18262773770876478
402	2020-04-09	0.09203733889664041	High (≥ 75%ile)	0.1769965863469992	0.18825888907053037	0.18262773770876478
408	2020-04-09	0.1308790473843802	High (≥ 75%ile)	0.1769965863469992	0.18825888907053037	0.18262773770876478
107	2020-04-09	0.19404845480464777	High (≥ 75%ile)	0.1769965863469992	0.18825888907053037	0.18262773770876478
104	2020-04-09	0.16000632463238074	High (≥ 75%ile)	0.1769965863469992	0.18825888907053037	0.18262773770876478
102	2020-04-09	0.19772248170958542	High (≥ 75%ile)	0.1769965863469992	0.18825888907053037	0.18262773770876478
205	2020-04-10	0.1202259776944431	High (≥ 75%ile)	0.1758815208862554	0.1872981979982549	0.18158985944225514
204	2020-04-10	0.18471332158875245	High (≥ 75%ile)	0.1758815208862554	0.1872981979982549	0.18158985944225514
407	2020-04-10	0.11501329080276448	High (≥ 75%ile)	0.1758815208862554	0.1872981979982549	0.18158985944225514
106	2020-04-10	0.1856488079189616	High (≥ 75%ile)	0.1758815208862554	0.1872981979982549	0.18158985944225514
105	2020-04-10	0.20942994512359686	High (≥ 75%ile)	0.1758815208862554	0.1872981979982549	0.18158985944225514
103	2020-04-10	0.18600464300942815	High (≥ 75%ile)	0.1758815208862554	0.1872981979982549	0.18158985944225514
402	2020-04-10	0.09323443856466623	High (≥ 75%ile)	0.1758815208862554	0.1872981979982549	0.18158985944225514
408	2020-04-10	0.1324709101924001	High (≥ 75%ile)	0.1758815208862554	0.1872981979982549	0.18158985944225514
107	2020-04-10	0.20218703401263935	High (≥ 75%ile)	0.1758815208862554	0.1872981979982549	0.18158985944225514
104	2020-04-10	0.14725384097790736	High (≥ 75%ile)	0.1758815208862554	0.1872981979982549	0.18158985944225514
102	2020-04-10	0.20178945364553588	High (≥ 75%ile)	0.1758815208862554	0.1872981979982549	0.18158985944225514
205	2020-04-11	0.12154082444255505	High (≥ 75%ile)	0.17492432839875222	0.18648905745463729	0.18070669292669475
204	2020-04-11	0.21503675960604798	High (≥ 75%ile)	0.17492432839875222	0.18648905745463729	0.18070669292669475
407	2020-04-11	0.1318694777359811	High (≥ 75%ile)	0.17492432839875222	0.18648905745463729	0.18070669292669475
106	2020-04-11	0.18381763217965327	High (≥ 75%ile)	0.17492432839875222	0.18648905745463729	0.18070669292669475
105	2020-04-11	0.2103491149886143	High (≥ 75%ile)	0.17492432839875222	0.18648905745463729	0.18070669292669475
103	2020-04-11	0.21209441246405517	High (≥ 75%ile)	0.17492432839875222	0.18648905745463729	0.18070669292669475
402	2020-04-11	0.08794264580055754	High (≥ 75%ile)	0.17492432839875222	0.18648905745463729	0.18070669292669475
408	2020-04-11	0.162065003891339	High (≥ 75%ile)	0.17492432839875222	0.18648905745463729	0.18070669292669475
107	2020-04-11	0.22884314716635124	High (≥ 75%ile)	0.17492432839875222	0.18648905745463729	0.18070669292669475
104	2020-04-11	0.16848820791716781	High (≥ 75%ile)	0.17492432839875222	0.18648905745463729	0.18070669292669475
102	2020-04-11	0.30029521477446963	High (≥ 75%ile)	0.17492432839875222	0.18648905745463729	0.18070669292669475
205	2020-04-12	0.11718841697546907	High (≥ 75%ile)	0.17410146836416374	0.1858058472077469	0.17995365778595532
204	2020-04-12	0.22350576721426074	High (≥ 75%ile)	0.17410146836416374	0.1858058472077469	0.17995365778595532
407	2020-04-12	0.1376650747741082	High (≥ 75%ile)	0.17410146836416374	0.1858058472077469	0.17995365778595532
106	2020-04-12	0.19534159030290227	High (≥ 75%ile)	0.17410146836416374	0.1858058472077469	0.17995365778595532
105	2020-04-12	0.21043613570997718	High (≥ 75%ile)	0.17410146836416374	0.1858058472077469	0.17995365778595532
103	2020-04-12	0.21192141727640643	High (≥ 75%ile)	0.17410146836416374	0.1858058472077469	0.17995365778595532
402	2020-04-12	0.08616814923051945	High (≥ 75%ile)	0.17410146836416374	0.1858058472077469	0.17995365778595532
408	2020-04-12	0.17065738978123499	High (≥ 75%ile)	0.17410146836416374	0.1858058472077469	0.17995365778595532
107	2020-04-12	0.22498262292876522	High (≥ 75%ile)	0.17410146836416374	0.1858058472077469	0.17995365778595532
104	2020-04-12	0.19320695588054565	High (≥ 75%ile)	0.17410146836416374	0.1858058472077469	0.17995365778595532
102	2020-04-12	0.3231705433540296	High (≥ 75%ile)	0.17410146836416374	0.1858058472077469	0.17995365778595532
205	2020-04-13	0.11330179151554952	High (≥ 75%ile)	0.1733930488181366	0.18522755459829832	0.17931030170821746
204	2020-04-13	0.17160461163851284	High (≥ 75%ile)	0.1733930488181366	0.18522755459829832	0.17931030170821746
407	2020-04-13	0.11048964990198142	High (≥ 75%ile)	0.1733930488181366	0.18522755459829832	0.17931030170821746
106	2020-04-13	0.16320947026477128	High (≥ 75%ile)	0.1733930488181366	0.18522755459829832	0.17931030170821746
105	2020-04-13	0.18531107145979134	High (≥ 75%ile)	0.1733930488181366	0.18522755459829832	0.17931030170821746
103	2020-04-13	0.16832230924735822	High (≥ 75%ile)	0.1733930488181366	0.18522755459829832	0.17931030170821746
402	2020-04-13	0.08652788665986115	High (≥ 75%ile)	0.1733930488181366	0.18522755459829832	0.17931030170821746
408	2020-04-13	0.12178155696914622	High (≥ 75%ile)	0.1733930488181366	0.18522755459829832	0.17931030170821746
107	2020-04-13	0.17740732551036087	High (≥ 75%ile)	0.1733930488181366	0.18522755459829832	0.17931030170821746
104	2020-04-13	0.1481465357741451	High (≥ 75%ile)	0.1733930488181366	0.18522755459829832	0.17931030170821746
102	2020-04-13	0.17897586866364398	High (≥ 75%ile)	0.1733930488181366	0.18522755459829832	0.17931030170821746
205	2020-04-14	0.12973417794193634	High (≥ 75%ile)	0.17278224604254896	0.18473690174485566	0.1787595738937023
204	2020-04-14	0.19496120090813596	High (≥ 75%ile)	0.17278224604254896	0.18473690174485566	0.1787595738937023
407	2020-04-14	0.12163892445582586	High (≥ 75%ile)	0.17278224604254896	0.18473690174485566	0.1787595738937023
106	2020-04-14	0.1925967242276006	High (≥ 75%ile)	0.17278224604254896	0.18473690174485566	0.1787595738937023
105	2020-04-14	0.21445730938878388	High (≥ 75%ile)	0.17278224604254896	0.18473690174485566	0.1787595738937023
103	2020-04-14	0.18961957928695178	High (≥ 75%ile)	0.17278224604254896	0.18473690174485566	0.1787595738937023
402	2020-04-14	0.1015156048268631	High (≥ 75%ile)	0.17278224604254896	0.18473690174485566	0.1787595738937023
408	2020-04-14	0.13599114971728263	High (≥ 75%ile)	0.17278224604254896	0.18473690174485566	0.1787595738937023
107	2020-04-14	0.207915551978888	High (≥ 75%ile)	0.17278224604254896	0.18473690174485566	0.1787595738937023
104	2020-04-14	0.17118232530626	High (≥ 75%ile)	0.17278224604254896	0.18473690174485566	0.1787595738937023
102	2020-04-14	0.20760553504774082	High (≥ 75%ile)	0.17278224604254896	0.18473690174485566	0.1787595738937023
205	2020-04-15	0.1264073937293448	High (≥ 75%ile)	0.17225481838229742	0.18431964406117032	0.17828723122173387
204	2020-04-15	0.19014582561546492	High (≥ 75%ile)	0.17225481838229742	0.18431964406117032	0.17828723122173387
407	2020-04-15	0.11990575184795188	High (≥ 75%ile)	0.17225481838229742	0.18431964406117032	0.17828723122173387
106	2020-04-15	0.1847675740656253	High (≥ 75%ile)	0.17225481838229742	0.18431964406117032	0.17828723122173387
105	2020-04-15	0.20965989247721814	High (≥ 75%ile)	0.17225481838229742	0.18431964406117032	0.17828723122173387
103	2020-04-15	0.18374077880849846	High (≥ 75%ile)	0.17225481838229742	0.18431964406117032	0.17828723122173387
402	2020-04-15	0.09753530554841242	High (≥ 75%ile)	0.17225481838229742	0.18431964406117032	0.17828723122173387
408	2020-04-15	0.1329436017966159	High (≥ 75%ile)	0.17225481838229742	0.18431964406117032	0.17828723122173387
107	2020-04-15	0.19881413101366946	High (≥ 75%ile)	0.17225481838229742	0.18431964406117032	0.17828723122173387
104	2020-04-15	0.16605110834506634	High (≥ 75%ile)	0.17225481838229742	0.18431964406117032	0.17828723122173387
102	2020-04-15	0.2047331216063928	High (≥ 75%ile)	0.17225481838229742	0.18431964406117032	0.17828723122173387
205	2020-04-16	0.1252375540763802	High (≥ 75%ile)	0.17179869821809848	0.18396400634024554	0.177881352279172
204	2020-04-16	0.1825972369105773	High (≥ 75%ile)	0.17179869821809848	0.18396400634024554	0.177881352279172
407	2020-04-16	0.11880483756224805	High (≥ 75%ile)	0.17179869821809848	0.18396400634024554	0.177881352279172
106	2020-04-16	0.18528612339777456	High (≥ 75%ile)	0.17179869821809848	0.18396400634024554	0.177881352279172
105	2020-04-16	0.21396580784974717	High (≥ 75%ile)	0.17179869821809848	0.18396400634024554	0.177881352279172
103	2020-04-16	0.18650809252342573	High (≥ 75%ile)	0.17179869821809848	0.18396400634024554	0.177881352279172
402	2020-04-16	0.09787721062755278	High (≥ 75%ile)	0.17179869821809848	0.18396400634024554	0.177881352279172
408	2020-04-16	0.1345901449741782	High (≥ 75%ile)	0.17179869821809848	0.18396400634024554	0.177881352279172
107	2020-04-16	0.20673524650056593	High (≥ 75%ile)	0.17179869821809848	0.18396400634024554	0.177881352279172
104	2020-04-16	0.16822147212693261	High (≥ 75%ile)	0.17179869821809848	0.18396400634024554	0.177881352279172
102	2020-04-16	0.20396395651634772	High (≥ 75%ile)	0.17179869821809848	0.18396400634024554	0.177881352279172
205	2020-04-17	0.13405737106121854	High (≥ 75%ile)	0.17140364932908195	0.18366022883907504	0.1775319390840785
204	2020-04-17	0.20085786503944647	High (≥ 75%ile)	0.17140364932908195	0.18366022883907504	0.1775319390840785
407	2020-04-17	0.1287719298245614	High (≥ 75%ile)	0.17140364932908195	0.18366022883907504	0.1775319390840785
106	2020-04-17	0.199530100527674	High (≥ 75%ile)	0.17140364932908195	0.18366022883907504	0.1775319390840785
105	2020-04-17	0.22499325290125247	High (≥ 75%ile)	0.17140364932908195	0.18366022883907504	0.1775319390840785
103	2020-04-17	0.19967647835179933	High (≥ 75%ile)	0.17140364932908195	0.18366022883907504	0.1775319390840785
402	2020-04-17	0.1039226946319891	High (≥ 75%ile)	0.17140364932908195	0.18366022883907504	0.1775319390840785
408	2020-04-17	0.14411205581900605	High (≥ 75%ile)	0.17140364932908195	0.18366022883907504	0.1775319390840785
107	2020-04-17	0.20952921962650004	High (≥ 75%ile)	0.17140364932908195	0.18366022883907504	0.1775319390840785
104	2020-04-17	0.1737972412246271	High (≥ 75%ile)	0.17140364932908195	0.18366022883907504	0.1775319390840785
102	2020-04-17	0.21553821096939316	High (≥ 75%ile)	0.17140364932908195	0.18366022883907504	0.1775319390840785
205	2020-04-18	0.12341954417048354	High (≥ 75%ile)	0.17106097913761542	0.1834002011892456	0.1772305901634305
204	2020-04-18	0.2186849771119434	High (≥ 75%ile)	0.17106097913761542	0.1834002011892456	0.1772305901634305
407	2020-04-18	0.13493132709299274	High (≥ 75%ile)	0.17106097913761542	0.1834002011892456	0.1772305901634305
106	2020-04-18	0.18403356160157938	High (≥ 75%ile)	0.17106097913761542	0.1834002011892456	0.1772305901634305
105	2020-04-18	0.22088263645380757	High (≥ 75%ile)	0.17106097913761542	0.1834002011892456	0.1772305901634305
103	2020-04-18	0.21085520915527642	High (≥ 75%ile)	0.17106097913761542	0.1834002011892456	0.1772305901634305
402	2020-04-18	0.09187574176809914	High (≥ 75%ile)	0.17106097913761542	0.1834002011892456	0.1772305901634305
408	2020-04-18	0.16445539784308638	High (≥ 75%ile)	0.17106097913761542	0.1834002011892456	0.1772305901634305
107	2020-04-18	0.23140583304924353	High (≥ 75%ile)	0.17106097913761542	0.1834002011892456	0.1772305901634305
104	2020-04-18	0.18863846328156322	High (≥ 75%ile)	0.17106097913761542	0.1834002011892456	0.1772305901634305
102	2020-04-18	0.306474128658718	High (≥ 75%ile)	0.17106097913761542	0.1834002011892456	0.1772305901634305
205	2020-04-19	0.1385167424001073	High (≥ 75%ile)	0.1707632970539687	0.18317716644447307	0.17697023174922089
204	2020-04-19	0.247116392869626	High (≥ 75%ile)	0.1707632970539687	0.18317716644447307	0.17697023174922089
407	2020-04-19	0.14750790341023745	High (≥ 75%ile)	0.1707632970539687	0.18317716644447307	0.17697023174922089
106	2020-04-19	0.20791190218395963	High (≥ 75%ile)	0.1707632970539687	0.18317716644447307	0.17697023174922089
105	2020-04-19	0.24010630206921874	High (≥ 75%ile)	0.1707632970539687	0.18317716644447307	0.17697023174922089
103	2020-04-19	0.2346224973868296	High (≥ 75%ile)	0.1707632970539687	0.18317716644447307	0.17697023174922089
402	2020-04-19	0.09679390226187119	High (≥ 75%ile)	0.1707632970539687	0.18317716644447307	0.17697023174922089
408	2020-04-19	0.18195751202690622	High (≥ 75%ile)	0.1707632970539687	0.18317716644447307	0.17697023174922089
107	2020-04-19	0.2515452513882972	High (≥ 75%ile)	0.1707632970539687	0.18317716644447307	0.17697023174922089
104	2020-04-19	0.21626520830773013	High (≥ 75%ile)	0.1707632970539687	0.18317716644447307	0.17697023174922089
102	2020-04-19	0.34893275260247736	High (≥ 75%ile)	0.1707632970539687	0.18317716644447307	0.17697023174922089
205	2020-04-20	0.14027651328587135	High (≥ 75%ile)	0.17050431153169807	0.18298548121202088	0.17674489637185947
204	2020-04-20	0.20977484405899524	High (≥ 75%ile)	0.17050431153169807	0.18298548121202088	0.17674489637185947
407	2020-04-20	0.13490015395009358	High (≥ 75%ile)	0.17050431153169807	0.18298548121202088	0.17674489637185947
106	2020-04-20	0.20017186434277304	High (≥ 75%ile)	0.17050431153169807	0.18298548121202088	0.17674489637185947
105	2020-04-20	0.22890581211787756	High (≥ 75%ile)	0.17050431153169807	0.18298548121202088	0.17674489637185947
103	2020-04-20	0.20659635839819626	High (≥ 75%ile)	0.17050431153169807	0.18298548121202088	0.17674489637185947
402	2020-04-20	0.10956702217058548	High (≥ 75%ile)	0.17050431153169807	0.18298548121202088	0.17674489637185947
408	2020-04-20	0.1481295166385391	High (≥ 75%ile)	0.17050431153169807	0.18298548121202088	0.17674489637185947
107	2020-04-20	0.22225387057240623	High (≥ 75%ile)	0.17050431153169807	0.18298548121202088	0.17674489637185947
104	2020-04-20	0.17857687033368885	High (≥ 75%ile)	0.17050431153169807	0.18298548121202088	0.17674489637185947
102	2020-04-20	0.21256204740314158	High (≥ 75%ile)	0.17050431153169807	0.18298548121202088	0.17674489637185947
205	2020-04-21	0.1334468834325302	High (≥ 75%ile)	0.17027865960588992	0.18282042071900192	0.17654954016244592
204	2020-04-21	0.19641828470739725	High (≥ 75%ile)	0.17027865960588992	0.18282042071900192	0.17654954016244592
407	2020-04-21	0.1275791859952562	High (≥ 75%ile)	0.17027865960588992	0.18282042071900192	0.17654954016244592
106	2020-04-21	0.1919635790790753	High (≥ 75%ile)	0.17027865960588992	0.18282042071900192	0.17654954016244592
105	2020-04-21	0.21656427221172023	High (≥ 75%ile)	0.17027865960588992	0.18282042071900192	0.17654954016244592
103	2020-04-21	0.19673545791873825	High (≥ 75%ile)	0.17027865960588992	0.18282042071900192	0.17654954016244592
402	2020-04-21	0.10496567450209834	High (≥ 75%ile)	0.17027865960588992	0.18282042071900192	0.17654954016244592
408	2020-04-21	0.14364807834139146	High (≥ 75%ile)	0.17027865960588992	0.18282042071900192	0.17654954016244592
107	2020-04-21	0.20994555248638813	High (≥ 75%ile)	0.17027865960588992	0.18282042071900192	0.17654954016244592
104	2020-04-21	0.16588597016157322	High (≥ 75%ile)	0.17027865960588992	0.18282042071900192	0.17654954016244592
102	2020-04-21	0.19917098018188942	High (≥ 75%ile)	0.17027865960588992	0.18282042071900192	0.17654954016244592
205	2020-04-22	0.14176680586725757	High (≥ 75%ile)	0.17008176366832736	0.1826780199658989	0.17637989181711314
204	2020-04-22	0.2044505438992355	High (≥ 75%ile)	0.17008176366832736	0.1826780199658989	0.17637989181711314
407	2020-04-22	0.1351272454309455	High (≥ 75%ile)	0.17008176366832736	0.1826780199658989	0.17637989181711314
106	2020-04-22	0.19465264651994757	High (≥ 75%ile)	0.17008176366832736	0.1826780199658989	0.17637989181711314
105	2020-04-22	0.22347199450947497	High (≥ 75%ile)	0.17008176366832736	0.1826780199658989	0.17637989181711314
103	2020-04-22	0.20648313188743317	High (≥ 75%ile)	0.17008176366832736	0.1826780199658989	0.17637989181711314
402	2020-04-22	0.11115117163785401	High (≥ 75%ile)	0.17008176366832736	0.1826780199658989	0.17637989181711314
408	2020-04-22	0.14374421129159157	High (≥ 75%ile)	0.17008176366832736	0.1826780199658989	0.17637989181711314
107	2020-04-22	0.22074915675483756	High (≥ 75%ile)	0.17008176366832736	0.1826780199658989	0.17637989181711314
104	2020-04-22	0.17753926309846893	High (≥ 75%ile)	0.17008176366832736	0.1826780199658989	0.17637989181711314
102	2020-04-22	0.21258067820919987	High (≥ 75%ile)	0.17008176366832736	0.1826780199658989	0.17637989181711314
205	2020-04-23	0.13813948602370288	High (≥ 75%ile)	0.16990971106764047	0.18255494393650168	0.17623232750207107
204	2020-04-23	0.20340434103842472	High (≥ 75%ile)	0.16990971106764047	0.18255494393650168	0.17623232750207107
407	2020-04-23	0.13112556835170275	High (≥ 75%ile)	0.16990971106764047	0.18255494393650168	0.17623232750207107
106	2020-04-23	0.19588868404369275	High (≥ 75%ile)	0.16990971106764047	0.18255494393650168	0.17623232750207107
105	2020-04-23	0.22489766433903202	High (≥ 75%ile)	0.16990971106764047	0.18255494393650168	0.17623232750207107
103	2020-04-23	0.20568114802437587	High (≥ 75%ile)	0.16990971106764047	0.18255494393650168	0.17623232750207107
402	2020-04-23	0.11042933328353391	High (≥ 75%ile)	0.16990971106764047	0.18255494393650168	0.17623232750207107
408	2020-04-23	0.14057416412303947	High (≥ 75%ile)	0.16990971106764047	0.18255494393650168	0.17623232750207107
107	2020-04-23	0.2226456724501053	High (≥ 75%ile)	0.16990971106764047	0.18255494393650168	0.17623232750207107
104	2020-04-23	0.17517856774574977	High (≥ 75%ile)	0.16990971106764047	0.18255494393650168	0.17623232750207107
102	2020-04-23	0.211424792295292	High (≥ 75%ile)	0.16990971106764047	0.18255494393650168	0.17623232750207107
205	2020-04-24	0.13801198071397264	High (≥ 75%ile)	0.16975915283049753	0.18244838126613683	0.17610376704831718
204	2020-04-24	0.20646632794614514	High (≥ 75%ile)	0.16975915283049753	0.18244838126613683	0.17610376704831718
407	2020-04-24	0.13215311004784688	High (≥ 75%ile)	0.16975915283049753	0.18244838126613683	0.17610376704831718
106	2020-04-24	0.20414435928051458	High (≥ 75%ile)	0.16975915283049753	0.18244838126613683	0.17610376704831718
105	2020-04-24	0.22079505812500624	High (≥ 75%ile)	0.16975915283049753	0.18244838126613683	0.17610376704831718
103	2020-04-24	0.20642440896385086	High (≥ 75%ile)	0.16975915283049753	0.18244838126613683	0.17610376704831718
402	2020-04-24	0.11199456865923167	High (≥ 75%ile)	0.16975915283049753	0.18244838126613683	0.17610376704831718
408	2020-04-24	0.1476425243894796	High (≥ 75%ile)	0.16975915283049753	0.18244838126613683	0.17610376704831718
107	2020-04-24	0.20428885890790316	High (≥ 75%ile)	0.16975915283049753	0.18244838126613683	0.17610376704831718
104	2020-04-24	0.15841931142761018	High (≥ 75%ile)	0.16975915283049753	0.18244838126613683	0.17610376704831718
102	2020-04-24	0.2083254013579542	High (≥ 75%ile)	0.16975915283049753	0.18244838126613683	0.17610376704831718
205	2020-04-25	0.1384493019939113	High (≥ 75%ile)	0.16962721839933187	0.18235595690023804	0.17599158764978495
204	2020-04-25	0.24438895824663615	High (≥ 75%ile)	0.16962721839933187	0.18235595690023804	0.17599158764978495
407	2020-04-25	0.1482634940075234	High (≥ 75%ile)	0.16962721839933187	0.18235595690023804	0.17599158764978495
106	2020-04-25	0.21173422172866926	High (≥ 75%ile)	0.16962721839933187	0.18235595690023804	0.17599158764978495
105	2020-04-25	0.25478828180662466	High (≥ 75%ile)	0.16962721839933187	0.18235595690023804	0.17599158764978495
103	2020-04-25	0.24856088248221955	High (≥ 75%ile)	0.16962721839933187	0.18235595690023804	0.17599158764978495
402	2020-04-25	0.11325246336010598	High (≥ 75%ile)	0.16962721839933187	0.18235595690023804	0.17599158764978495
408	2020-04-25	0.18052106882110958	High (≥ 75%ile)	0.16962721839933187	0.18235595690023804	0.17599158764978495
107	2020-04-25	0.2687528653884585	High (≥ 75%ile)	0.16962721839933187	0.18235595690023804	0.17599158764978495
104	2020-04-25	0.24882195378456426	High (≥ 75%ile)	0.16962721839933187	0.18235595690023804	0.17599158764978495
102	2020-04-25	0.33032015927866903	High (≥ 75%ile)	0.16962721839933187	0.18235595690023804	0.17599158764978495
205	2020-04-26	0.13409010882140882	High (≥ 75%ile)	0.16951144378796046	0.18227566016810187	0.17589355197803117
204	2020-04-26	0.23923453337993708	High (≥ 75%ile)	0.16951144378796046	0.18227566016810187	0.17589355197803117
407	2020-04-26	0.1493015851662519	High (≥ 75%ile)	0.16951144378796046	0.18227566016810187	0.17589355197803117
106	2020-04-26	0.2112393376818866	High (≥ 75%ile)	0.16951144378796046	0.18227566016810187	0.17589355197803117
105	2020-04-26	0.23989649535365545	High (≥ 75%ile)	0.16951144378796046	0.18227566016810187	0.17589355197803117
103	2020-04-26	0.24191257269974004	High (≥ 75%ile)	0.16951144378796046	0.18227566016810187	0.17589355197803117
402	2020-04-26	0.10374101703025798	High (≥ 75%ile)	0.16951144378796046	0.18227566016810187	0.17589355197803117
408	2020-04-26	0.18522956034131477	High (≥ 75%ile)	0.16951144378796046	0.18227566016810187	0.17589355197803117
107	2020-04-26	0.2549235035165213	High (≥ 75%ile)	0.16951144378796046	0.18227566016810187	0.17589355197803117
104	2020-04-26	0.21411453852771292	High (≥ 75%ile)	0.16951144378796046	0.18227566016810187	0.17589355197803117
102	2020-04-26	0.3384301732925586	High (≥ 75%ile)	0.16951144378796046	0.18227566016810187	0.17589355197803117
205	2020-04-27	0.148644547593817	High (≥ 75%ile)	0.16940971098198693	0.18220578540336207	0.1758077481926745
204	2020-04-27	0.21863579087089297	High (≥ 75%ile)	0.16940971098198693	0.18220578540336207	0.1758077481926745
407	2020-04-27	0.1440928573801903	High (≥ 75%ile)	0.16940971098198693	0.18220578540336207	0.1758077481926745
106	2020-04-27	0.2069693688416883	High (≥ 75%ile)	0.16940971098198693	0.18220578540336207	0.1758077481926745
105	2020-04-27	0.24184334072081987	High (≥ 75%ile)	0.16940971098198693	0.18220578540336207	0.1758077481926745
103	2020-04-27	0.21734788675056801	High (≥ 75%ile)	0.16940971098198693	0.18220578540336207	0.1758077481926745
402	2020-04-27	0.12346382263531615	High (≥ 75%ile)	0.16940971098198693	0.18220578540336207	0.1758077481926745
408	2020-04-27	0.1533060712276602	High (≥ 75%ile)	0.16940971098198693	0.18220578540336207	0.1758077481926745
107	2020-04-27	0.23044662901345847	High (≥ 75%ile)	0.16940971098198693	0.18220578540336207	0.1758077481926745
104	2020-04-27	0.18507796231398244	High (≥ 75%ile)	0.16940971098198693	0.18220578540336207	0.1758077481926745
102	2020-04-27	0.213464555085201	High (≥ 75%ile)	0.16940971098198693	0.18220578540336207	0.1758077481926745
205	2020-04-28	0.15164679539930723	High (≥ 75%ile)	0.16932019676786336	0.18214488280343327	0.17573253978564832
204	2020-04-28	0.21594490190098609	High (≥ 75%ile)	0.16932019676786336	0.18214488280343327	0.17573253978564832
407	2020-04-28	0.14122289624483114	High (≥ 75%ile)	0.16932019676786336	0.18214488280343327	0.17573253978564832
106	2020-04-28	0.20917909716516797	High (≥ 75%ile)	0.16932019676786336	0.18214488280343327	0.17573253978564832
105	2020-04-28	0.23986885633270322	High (≥ 75%ile)	0.16932019676786336	0.18214488280343327	0.17573253978564832
103	2020-04-28	0.2157266228119669	High (≥ 75%ile)	0.16932019676786336	0.18214488280343327	0.17573253978564832
402	2020-04-28	0.1285285722371815	High (≥ 75%ile)	0.16932019676786336	0.18214488280343327	0.17573253978564832
408	2020-04-28	0.1537634188314349	High (≥ 75%ile)	0.16932019676786336	0.18214488280343327	0.17573253978564832
107	2020-04-28	0.23472605868151467	High (≥ 75%ile)	0.16932019676786336	0.18214488280343327	0.17573253978564832
104	2020-04-28	0.18888040554947966	High (≥ 75%ile)	0.16932019676786336	0.18214488280343327	0.17573253978564832
102	2020-04-28	0.22181435730341714	High (≥ 75%ile)	0.16932019676786336	0.18214488280343327	0.17573253978564832
205	2020-04-29	0.14759997348560172	High (≥ 75%ile)	0.16924132947327158	0.1820917176662118	0.1756665235697417
204	2020-04-29	0.21396457077425657	High (≥ 75%ile)	0.16924132947327158	0.1820917176662118	0.1756665235697417
407	2020-04-29	0.13958943670048063	High (≥ 75%ile)	0.16924132947327158	0.1820917176662118	0.1756665235697417
106	2020-04-29	0.20397285769116572	High (≥ 75%ile)	0.16924132947327158	0.1820917176662118	0.1756665235697417
105	2020-04-29	0.23014450756853624	High (≥ 75%ile)	0.16924132947327158	0.1820917176662118	0.1756665235697417
103	2020-04-29	0.21229231990216105	High (≥ 75%ile)	0.16924132947327158	0.1820917176662118	0.1756665235697417
402	2020-04-29	0.1239770205749098	High (≥ 75%ile)	0.16924132947327158	0.1820917176662118	0.1756665235697417
408	2020-04-29	0.15237872344663433	High (≥ 75%ile)	0.16924132947327158	0.1820917176662118	0.1756665235697417
107	2020-04-29	0.23328954375998578	High (≥ 75%ile)	0.16924132947327158	0.1820917176662118	0.1756665235697417
104	2020-04-29	0.18444303874956638	High (≥ 75%ile)	0.16924132947327158	0.1820917176662118	0.1756665235697417
102	2020-04-29	0.221534678823891	High (≥ 75%ile)	0.16924132947327158	0.1820917176662118	0.1756665235697417
205	2020-04-30	0.14507272258458834	High (≥ 75%ile)	0.1691717523511399	0.18204523649809995	0.17560849442461993
204	2020-04-30	0.20439475583757197	High (≥ 75%ile)	0.1691717523511399	0.18204523649809995	0.17560849442461993
407	2020-04-30	0.13557958985885288	High (≥ 75%ile)	0.1691717523511399	0.18204523649809995	0.17560849442461993
106	2020-04-30	0.19624574622352092	High (≥ 75%ile)	0.1691717523511399	0.18204523649809995	0.17560849442461993
105	2020-04-30	0.22279797736575968	High (≥ 75%ile)	0.1691717523511399	0.18204523649809995	0.17560849442461993
103	2020-04-30	0.20688028307450362	High (≥ 75%ile)	0.1691717523511399	0.18204523649809995	0.17560849442461993
402	2020-04-30	0.12150614800566646	High (≥ 75%ile)	0.1691717523511399	0.18204523649809995	0.17560849442461993
408	2020-04-30	0.14664869784726167	High (≥ 75%ile)	0.1691717523511399	0.18204523649809995	0.17560849442461993
107	2020-04-30	0.22340501740762497	High (≥ 75%ile)	0.1691717523511399	0.18204523649809995	0.17560849442461993
104	2020-04-30	0.17942707080150966	High (≥ 75%ile)	0.1691717523511399	0.18204523649809995	0.17560849442461993
102	2020-04-30	0.21264415326747407	High (≥ 75%ile)	0.1691717523511399	0.18204523649809995	0.17560849442461993
203	2020-02-18	0.9140787079888928	Mid (IQR)	0.9534107825441146	0.966192292539111	0.9598015375416128
207	2020-02-18	0.8872325125839966	Mid (IQR)	0.9534107825441146	0.966192292539111	0.9598015375416128
206	2020-02-18	0.9484669329782512	Mid (IQR)	0.9534107825441146	0.966192292539111	0.9598015375416128
210	2020-02-18	0.9462856662755842	Mid (IQR)	0.9534107825441146	0.966192292539111	0.9598015375416128
209	2020-02-18	0.9153846580909499	Mid (IQR)	0.9534107825441146	0.966192292539111	0.9598015375416128
211	2020-02-18	0.9536231063287555	Mid (IQR)	0.9534107825441146	0.966192292539111	0.9598015375416128
405	2020-02-18	0.9214347789520899	Mid (IQR)	0.9534107825441146	0.966192292539111	0.9598015375416128
208	2020-02-18	0.8088260135135135	Mid (IQR)	0.9534107825441146	0.966192292539111	0.9598015375416128
301	2020-02-18	0.8506117440782603	Mid (IQR)	0.9534107825441146	0.966192292539111	0.9598015375416128
302	2020-02-18	0.8842186207459017	Mid (IQR)	0.9534107825441146	0.966192292539111	0.9598015375416128
410	2020-02-18	0.8398067632850241	Mid (IQR)	0.9534107825441146	0.966192292539111	0.9598015375416128
401	2020-02-18	0.9672506403179661	Mid (IQR)	0.9534107825441146	0.966192292539111	0.9598015375416128
303	2020-02-18	0.8263233164856054	Mid (IQR)	0.9534107825441146	0.966192292539111	0.9598015375416128
403	2020-02-18	0.9392313118410768	Mid (IQR)	0.9534107825441146	0.966192292539111	0.9598015375416128
502	2020-02-18	0.8548701298701299	Mid (IQR)	0.9534107825441146	0.966192292539111	0.9598015375416128
203	2020-02-19	0.922507962043573	Mid (IQR)	0.9534107825441146	0.966192292539111	0.9598015375416128
207	2020-02-19	0.9137550794869412	Mid (IQR)	0.9534107825441146	0.966192292539111	0.9598015375416128
206	2020-02-19	0.9481096260855999	Mid (IQR)	0.9534107825441146	0.966192292539111	0.9598015375416128
210	2020-02-19	0.9557666055045871	Mid (IQR)	0.9534107825441146	0.966192292539111	0.9598015375416128
209	2020-02-19	0.9329641155093248	Mid (IQR)	0.9534107825441146	0.966192292539111	0.9598015375416128
211	2020-02-19	0.9664367481187209	Mid (IQR)	0.9534107825441146	0.966192292539111	0.9598015375416128
405	2020-02-19	0.9516299386389637	Mid (IQR)	0.9534107825441146	0.966192292539111	0.9598015375416128
208	2020-02-19	0.8188605108055009	Mid (IQR)	0.9534107825441146	0.966192292539111	0.9598015375416128
301	2020-02-19	0.8940523267016921	Mid (IQR)	0.9534107825441146	0.966192292539111	0.9598015375416128
302	2020-02-19	0.9048248648722709	Mid (IQR)	0.9534107825441146	0.966192292539111	0.9598015375416128
410	2020-02-19	0.8702827558741537	Mid (IQR)	0.9534107825441146	0.966192292539111	0.9598015375416128
401	2020-02-19	0.9829449219950529	Mid (IQR)	0.9534107825441146	0.966192292539111	0.9598015375416128
303	2020-02-19	0.8628943115209646	Mid (IQR)	0.9534107825441146	0.966192292539111	0.9598015375416128
403	2020-02-19	0.9659569451321591	Mid (IQR)	0.9534107825441146	0.966192292539111	0.9598015375416128
502	2020-02-19	0.8783418634962011	Mid (IQR)	0.9534107825441146	0.966192292539111	0.9598015375416128
203	2020-02-20	0.9180788666587546	Mid (IQR)	0.9534107825441146	0.966192292539111	0.9598015375416128
207	2020-02-20	0.9140392338167269	Mid (IQR)	0.9534107825441146	0.966192292539111	0.9598015375416128
206	2020-02-20	0.9655271073026455	Mid (IQR)	0.9534107825441146	0.966192292539111	0.9598015375416128
210	2020-02-20	0.9428284495886092	Mid (IQR)	0.9534107825441146	0.966192292539111	0.9598015375416128
209	2020-02-20	0.9440043582431388	Mid (IQR)	0.9534107825441146	0.966192292539111	0.9598015375416128
211	2020-02-20	0.9713781737293221	Mid (IQR)	0.9534107825441146	0.966192292539111	0.9598015375416128
405	2020-02-20	0.9447830555742456	Mid (IQR)	0.9534107825441146	0.966192292539111	0.9598015375416128
208	2020-02-20	0.8210526315789474	Mid (IQR)	0.9534107825441146	0.966192292539111	0.9598015375416128
301	2020-02-20	0.8770441190440648	Mid (IQR)	0.9534107825441146	0.966192292539111	0.9598015375416128
302	2020-02-20	0.9125733831616184	Mid (IQR)	0.9534107825441146	0.966192292539111	0.9598015375416128
410	2020-02-20	0.8573907176249458	Mid (IQR)	0.9534107825441146	0.966192292539111	0.9598015375416128
401	2020-02-20	0.9680677758497499	Mid (IQR)	0.9534107825441146	0.966192292539111	0.9598015375416128
303	2020-02-20	0.8631111346148761	Mid (IQR)	0.9534107825441146	0.966192292539111	0.9598015375416128
403	2020-02-20	0.9525523871041283	Mid (IQR)	0.9534107825441146	0.966192292539111	0.9598015375416128
502	2020-02-20	0.8789148086093569	Mid (IQR)	0.9534107825441146	0.966192292539111	0.9598015375416128
203	2020-02-21	0.9091579988250469	Mid (IQR)	0.9534107825441146	0.966192292539111	0.9598015375416128
207	2020-02-21	0.8963599144469002	Mid (IQR)	0.9534107825441146	0.966192292539111	0.9598015375416128
206	2020-02-21	0.9674064535676412	Mid (IQR)	0.9534107825441146	0.966192292539111	0.9598015375416128
210	2020-02-21	0.95346490671405	Mid (IQR)	0.9534107825441146	0.966192292539111	0.9598015375416128
209	2020-02-21	0.9150618630491837	Mid (IQR)	0.9534107825441146	0.966192292539111	0.9598015375416128
211	2020-02-21	0.9614630563363947	Mid (IQR)	0.9534107825441146	0.966192292539111	0.9598015375416128
405	2020-02-21	0.9153085999867736	Mid (IQR)	0.9534107825441146	0.966192292539111	0.9598015375416128
208	2020-02-21	0.8445310514276031	Mid (IQR)	0.9534107825441146	0.966192292539111	0.9598015375416128
301	2020-02-21	0.8863506228702307	Mid (IQR)	0.9534107825441146	0.966192292539111	0.9598015375416128
302	2020-02-21	0.9027652602339586	Mid (IQR)	0.9534107825441146	0.966192292539111	0.9598015375416128
410	2020-02-21	0.8402928102847134	Mid (IQR)	0.9534107825441146	0.966192292539111	0.9598015375416128
401	2020-02-21	0.9816639952710614	Mid (IQR)	0.9534107825441146	0.966192292539111	0.9598015375416128
303	2020-02-21	0.8725363729116757	Mid (IQR)	0.9534107825441146	0.966192292539111	0.9598015375416128
403	2020-02-21	0.9382296609272288	Mid (IQR)	0.9534107825441146	0.966192292539111	0.9598015375416128
502	2020-02-21	0.8711589113257243	Mid (IQR)	0.9534107825441146	0.966192292539111	0.9598015375416128
203	2020-02-22	1.009560322828781	Mid (IQR)	0.9534107825441146	0.966192292539111	0.9598015375416128
207	2020-02-22	0.6086714890613973	Mid (IQR)	0.9534107825441146	0.966192292539111	0.9598015375416128
206	2020-02-22	0.9648425598431559	Mid (IQR)	0.9534107825441146	0.966192292539111	0.9598015375416128
210	2020-02-22	0.9902008446133932	Mid (IQR)	0.9534107825441146	0.966192292539111	0.9598015375416128
209	2020-02-22	1.029111848682369	Mid (IQR)	0.9534107825441146	0.966192292539111	0.9598015375416128
211	2020-02-22	1.004698214009296	Mid (IQR)	0.9534107825441146	0.966192292539111	0.9598015375416128
405	2020-02-22	0.9820712642798533	Mid (IQR)	0.9534107825441146	0.966192292539111	0.9598015375416128
208	2020-02-22	0.8563892606881348	Mid (IQR)	0.9534107825441146	0.966192292539111	0.9598015375416128
301	2020-02-22	0.8519472842806669	Mid (IQR)	0.9534107825441146	0.966192292539111	0.9598015375416128
302	2020-02-22	1.0097330295659575	Mid (IQR)	0.9534107825441146	0.966192292539111	0.9598015375416128
410	2020-02-22	0.927209315407549	Mid (IQR)	0.9534107825441146	0.966192292539111	0.9598015375416128
401	2020-02-22	1.0807185389252438	Mid (IQR)	0.9534107825441146	0.966192292539111	0.9598015375416128
303	2020-02-22	0.9072603737300179	Mid (IQR)	0.9534107825441146	0.966192292539111	0.9598015375416128
502	2020-02-22	0.6149198233790378	Mid (IQR)	0.9534107825441146	0.966192292539111	0.9598015375416128
203	2020-02-23	1.0351825959483347	Mid (IQR)	0.9534107825441146	0.966192292539111	0.9598015375416128
207	2020-02-23	0.5793693870128417	Mid (IQR)	0.9534107825441146	0.966192292539111	0.9598015375416128
206	2020-02-23	1.0351779776018133	Mid (IQR)	0.9534107825441146	0.966192292539111	0.9598015375416128
210	2020-02-23	1.082501245424419	Mid (IQR)	0.9534107825441146	0.966192292539111	0.9598015375416128
209	2020-02-23	1.0445098015086818	Mid (IQR)	0.9534107825441146	0.966192292539111	0.9598015375416128
211	2020-02-23	1.0501693305249247	Mid (IQR)	0.9534107825441146	0.966192292539111	0.9598015375416128
405	2020-02-23	1.0422788974809476	Mid (IQR)	0.9534107825441146	0.966192292539111	0.9598015375416128
208	2020-02-23	0.7846468121707343	Mid (IQR)	0.9534107825441146	0.966192292539111	0.9598015375416128
301	2020-02-23	0.8790627462145038	Mid (IQR)	0.9534107825441146	0.966192292539111	0.9598015375416128
302	2020-02-23	1.0587370573948613	Mid (IQR)	0.9534107825441146	0.966192292539111	0.9598015375416128
410	2020-02-23	1.0139932243334806	Mid (IQR)	0.9534107825441146	0.966192292539111	0.9598015375416128
401	2020-02-23	1.0834115348004938	Mid (IQR)	0.9534107825441146	0.966192292539111	0.9598015375416128
303	2020-02-23	0.9092668376994025	Mid (IQR)	0.9534107825441146	0.966192292539111	0.9598015375416128
502	2020-02-23	0.6728176011355571	Mid (IQR)	0.9534107825441146	0.966192292539111	0.9598015375416128
203	2020-02-24	1.0228414396312275	Mid (IQR)	0.9534107825441146	0.966192292539111	0.9598015375416128
207	2020-02-24	0.9897687646711314	Mid (IQR)	0.9534107825441146	0.966192292539111	0.9598015375416128
206	2020-02-24	1.100500444594684	Mid (IQR)	0.9534107825441146	0.966192292539111	0.9598015375416128
210	2020-02-24	1.0731494992891721	Mid (IQR)	0.9534107825441146	0.966192292539111	0.9598015375416128
209	2020-02-24	1.0480396030399517	Mid (IQR)	0.9534107825441146	0.966192292539111	0.9598015375416128
211	2020-02-24	1.056066693094614	Mid (IQR)	0.9534107825441146	0.966192292539111	0.9598015375416128
405	2020-02-24	1.0213922954272554	Mid (IQR)	0.9534107825441146	0.966192292539111	0.9598015375416128
208	2020-02-24	0.959257728170502	Mid (IQR)	0.9534107825441146	0.966192292539111	0.9598015375416128
301	2020-02-24	0.9501881113619263	Mid (IQR)	0.9534107825441146	0.966192292539111	0.9598015375416128
302	2020-02-24	1.0169162246466723	Mid (IQR)	0.9534107825441146	0.966192292539111	0.9598015375416128
410	2020-02-24	0.9946182307433569	Mid (IQR)	0.9534107825441146	0.966192292539111	0.9598015375416128
401	2020-02-24	1.0706685142095218	Mid (IQR)	0.9534107825441146	0.966192292539111	0.9598015375416128
303	2020-02-24	0.9799922133910682	Mid (IQR)	0.9534107825441146	0.966192292539111	0.9598015375416128
403	2020-02-24	1.0259569154532135	Mid (IQR)	0.9534107825441146	0.966192292539111	0.9598015375416128
502	2020-02-24	0.9690205627705628	Mid (IQR)	0.9534107825441146	0.966192292539111	0.9598015375416128
203	2020-02-25	1.0158948006766462	Mid (IQR)	0.9534107825441146	0.966192292539111	0.9598015375416128
207	2020-02-25	0.9786158843512113	Mid (IQR)	0.9534107825441146	0.966192292539111	0.9598015375416128
206	2020-02-25	1.075941411451398	Mid (IQR)	0.9534107825441146	0.966192292539111	0.9598015375416128
210	2020-02-25	1.0237980213825117	Mid (IQR)	0.9534107825441146	0.966192292539111	0.9598015375416128
209	2020-02-25	1.002270695810039	Mid (IQR)	0.9534107825441146	0.966192292539111	0.9598015375416128
211	2020-02-25	1.0370550757468497	Mid (IQR)	0.9534107825441146	0.966192292539111	0.9598015375416128
405	2020-02-25	0.997953519665835	Mid (IQR)	0.9534107825441146	0.966192292539111	0.9598015375416128
208	2020-02-25	0.9119510135135135	Mid (IQR)	0.9534107825441146	0.966192292539111	0.9598015375416128
301	2020-02-25	0.9212787035283192	Mid (IQR)	0.9534107825441146	0.966192292539111	0.9598015375416128
302	2020-02-25	0.9835789768027123	Mid (IQR)	0.9534107825441146	0.966192292539111	0.9598015375416128
410	2020-02-25	0.966280193236715	Mid (IQR)	0.9534107825441146	0.966192292539111	0.9598015375416128
401	2020-02-25	1.0493378225477161	Mid (IQR)	0.9534107825441146	0.966192292539111	0.9598015375416128
303	2020-02-25	0.9658100677758334	Mid (IQR)	0.9534107825441146	0.966192292539111	0.9598015375416128
403	2020-02-25	0.9785998894248185	Mid (IQR)	0.9534107825441146	0.966192292539111	0.9598015375416128
502	2020-02-25	0.9403246753246753	Mid (IQR)	0.9534107825441146	0.966192292539111	0.9598015375416128
203	2020-02-26	1.01325425485074	Mid (IQR)	0.9534107825441146	0.966192292539111	0.9598015375416128
207	2020-02-26	0.9940488706546242	Mid (IQR)	0.9534107825441146	0.966192292539111	0.9598015375416128
206	2020-02-26	1.0617851509005496	Mid (IQR)	0.9534107825441146	0.966192292539111	0.9598015375416128
210	2020-02-26	1.0155919266055047	Mid (IQR)	0.9534107825441146	0.966192292539111	0.9598015375416128
209	2020-02-26	1.0099884664766174	Mid (IQR)	0.9534107825441146	0.966192292539111	0.9598015375416128
211	2020-02-26	1.0390151791067357	Mid (IQR)	0.9534107825441146	0.966192292539111	0.9598015375416128
405	2020-02-26	0.9936004252516265	Mid (IQR)	0.9534107825441146	0.966192292539111	0.9598015375416128
208	2020-02-26	0.9269362010133388	Mid (IQR)	0.9534107825441146	0.966192292539111	0.9598015375416128
301	2020-02-26	0.9469008289125234	Mid (IQR)	0.9534107825441146	0.966192292539111	0.9598015375416128
302	2020-02-26	0.9863970277608416	Mid (IQR)	0.9534107825441146	0.966192292539111	0.9598015375416128
410	2020-02-26	0.9548387096774194	Mid (IQR)	0.9534107825441146	0.966192292539111	0.9598015375416128
401	2020-02-26	1.0347749208983938	Mid (IQR)	0.9534107825441146	0.966192292539111	0.9598015375416128
303	2020-02-26	0.9587489485760086	Mid (IQR)	0.9534107825441146	0.966192292539111	0.9598015375416128
403	2020-02-26	0.9829242413524794	Mid (IQR)	0.9534107825441146	0.966192292539111	0.9598015375416128
502	2020-02-26	0.9051721397463204	Mid (IQR)	0.9534107825441146	0.966192292539111	0.9598015375416128
203	2020-02-27	1.0293891675463638	Mid (IQR)	0.9534107825441146	0.966192292539111	0.9598015375416128
207	2020-02-27	0.9963087652684568	Mid (IQR)	0.9534107825441146	0.966192292539111	0.9598015375416128
206	2020-02-27	1.0925607361656016	Mid (IQR)	0.9534107825441146	0.966192292539111	0.9598015375416128
210	2020-02-27	1.0232292017439037	Mid (IQR)	0.9534107825441146	0.966192292539111	0.9598015375416128
209	2020-02-27	1.0004725136056123	Mid (IQR)	0.9534107825441146	0.966192292539111	0.9598015375416128
211	2020-02-27	1.0486501271305886	Mid (IQR)	0.9534107825441146	0.966192292539111	0.9598015375416128
405	2020-02-27	1.0102712472361366	Mid (IQR)	0.9534107825441146	0.966192292539111	0.9598015375416128
208	2020-02-27	0.8988835725677831	Mid (IQR)	0.9534107825441146	0.966192292539111	0.9598015375416128
301	2020-02-27	0.9539674569462727	Mid (IQR)	0.9534107825441146	0.966192292539111	0.9598015375416128
302	2020-02-27	0.9990066460654696	Mid (IQR)	0.9534107825441146	0.966192292539111	0.9598015375416128
410	2020-02-27	0.9759185181615179	Mid (IQR)	0.9534107825441146	0.966192292539111	0.9598015375416128
401	2020-02-27	1.0530978871082985	Mid (IQR)	0.9534107825441146	0.966192292539111	0.9598015375416128
303	2020-02-27	0.9689926580114052	Mid (IQR)	0.9534107825441146	0.966192292539111	0.9598015375416128
403	2020-02-27	0.9917358512073257	Mid (IQR)	0.9534107825441146	0.966192292539111	0.9598015375416128
502	2020-02-27	0.9286634875628302	Mid (IQR)	0.9534107825441146	0.966192292539111	0.9598015375416128
203	2020-02-28	1.055680801169127	Mid (IQR)	0.9534107825441146	0.966192292539111	0.9598015375416128
207	2020-02-28	0.9992989540394268	Mid (IQR)	0.9534107825441146	0.966192292539111	0.9598015375416128
206	2020-02-28	1.0837221633085896	Mid (IQR)	0.9534107825441146	0.966192292539111	0.9598015375416128
210	2020-02-28	1.0433621017895671	Mid (IQR)	0.9534107825441146	0.966192292539111	0.9598015375416128
209	2020-02-28	1.0015110717247804	Mid (IQR)	0.9534107825441146	0.966192292539111	0.9598015375416128
211	2020-02-28	1.0318435106283101	Mid (IQR)	0.9534107825441146	0.966192292539111	0.9598015375416128
405	2020-02-28	0.9882143430736238	Mid (IQR)	0.9534107825441146	0.966192292539111	0.9598015375416128
208	2020-02-28	0.8626196729645006	Mid (IQR)	0.9534107825441146	0.966192292539111	0.9598015375416128
301	2020-02-28	0.9536024523769622	Mid (IQR)	0.9534107825441146	0.966192292539111	0.9598015375416128
302	2020-02-28	1.0008226914953111	Mid (IQR)	0.9534107825441146	0.966192292539111	0.9598015375416128
410	2020-02-28	0.9771469173951122	Mid (IQR)	0.9534107825441146	0.966192292539111	0.9598015375416128
401	2020-02-28	1.0637952005820233	Mid (IQR)	0.9534107825441146	0.966192292539111	0.9598015375416128
303	2020-02-28	0.9761469209436956	Mid (IQR)	0.9534107825441146	0.966192292539111	0.9598015375416128
403	2020-02-28	0.9858904149141972	Mid (IQR)	0.9534107825441146	0.966192292539111	0.9598015375416128
502	2020-02-28	0.9351770558969856	Mid (IQR)	0.9534107825441146	0.966192292539111	0.9598015375416128
203	2020-02-29	1.0139216859379006	Mid (IQR)	0.9534107825441146	0.966192292539111	0.9598015375416128
207	2020-02-29	0.6117854622441778	Mid (IQR)	0.9534107825441146	0.966192292539111	0.9598015375416128
206	2020-02-29	1.0018148339493171	Mid (IQR)	0.9534107825441146	0.966192292539111	0.9598015375416128
210	2020-02-29	0.9474078803249595	Mid (IQR)	0.9534107825441146	0.966192292539111	0.9598015375416128
209	2020-02-29	1.0136361818690767	Mid (IQR)	0.9534107825441146	0.966192292539111	0.9598015375416128
211	2020-02-29	1.007651855229744	Mid (IQR)	0.9534107825441146	0.966192292539111	0.9598015375416128
405	2020-02-29	0.9680752012040356	Mid (IQR)	0.9534107825441146	0.966192292539111	0.9598015375416128
208	2020-02-29	0.6900244075269664	Mid (IQR)	0.9534107825441146	0.966192292539111	0.9598015375416128
301	2020-02-29	0.834069078549646	Mid (IQR)	0.9534107825441146	0.966192292539111	0.9598015375416128
302	2020-02-29	1.0067760669462207	Mid (IQR)	0.9534107825441146	0.966192292539111	0.9598015375416128
410	2020-02-29	0.875457051245992	Mid (IQR)	0.9534107825441146	0.966192292539111	0.9598015375416128
401	2020-02-29	1.0750403237477273	Mid (IQR)	0.9534107825441146	0.966192292539111	0.9598015375416128
303	2020-02-29	0.9283860887025502	Mid (IQR)	0.9534107825441146	0.966192292539111	0.9598015375416128
502	2020-02-29	0.5756448989077387	Mid (IQR)	0.9534107825441146	0.966192292539111	0.9598015375416128
203	2020-03-01	0.9873133330361521	Mid (IQR)	0.9534107825441146	0.966192292539111	0.9598015375416128
207	2020-03-01	0.5402257810448937	Mid (IQR)	0.9534107825441146	0.966192292539111	0.9598015375416128
206	2020-03-01	1.0062537290345392	Mid (IQR)	0.9534107825441146	0.966192292539111	0.9598015375416128
210	2020-03-01	0.8980139838368639	Mid (IQR)	0.9534107825441146	0.966192292539111	0.9598015375416128
209	2020-03-01	0.9387614599947218	Mid (IQR)	0.9534107825441146	0.966192292539111	0.9598015375416128
211	2020-03-01	0.9769376181474481	Mid (IQR)	0.9534107825441146	0.966192292539111	0.9598015375416128
405	2020-03-01	0.9809527472104868	Mid (IQR)	0.9534107825441146	0.966192292539111	0.9598015375416128
208	2020-03-01	0.6702415660141607	Mid (IQR)	0.9534107825441146	0.966192292539111	0.9598015375416128
301	2020-03-01	0.8017749033081919	Mid (IQR)	0.9534107825441146	0.966192292539111	0.9598015375416128
302	2020-03-01	0.9441024047305072	Mid (IQR)	0.9534107825441146	0.966192292539111	0.9598015375416128
410	2020-03-01	0.9480694247955557	Mid (IQR)	0.9534107825441146	0.966192292539111	0.9598015375416128
401	2020-03-01	1.0809319330194698	Mid (IQR)	0.9534107825441146	0.966192292539111	0.9598015375416128
303	2020-03-01	0.9055700802056099	Mid (IQR)	0.9534107825441146	0.966192292539111	0.9598015375416128
502	2020-03-01	0.5320078325048954	Mid (IQR)	0.9534107825441146	0.966192292539111	0.9598015375416128
203	2020-03-02	1.02571569257258	Mid (IQR)	0.9534107825447097	0.9661922925370917	0.9598015375409007
207	2020-03-02	0.9695284946181915	Mid (IQR)	0.9534107825447097	0.9661922925370917	0.9598015375409007
206	2020-03-02	1.0337794773741236	Mid (IQR)	0.9534107825447097	0.9661922925370917	0.9598015375409007
210	2020-03-02	1.0056237279662934	Mid (IQR)	0.9534107825447097	0.9661922925370917	0.9598015375409007
209	2020-03-02	0.9840586481555644	Mid (IQR)	0.9534107825447097	0.9661922925370917	0.9598015375409007
211	2020-03-02	1.0111574174786182	Mid (IQR)	0.9534107825447097	0.9661922925370917	0.9598015375409007
405	2020-03-02	0.9594567896588707	Mid (IQR)	0.9534107825447097	0.9661922925370917	0.9598015375409007
208	2020-03-02	0.8403941296303995	Mid (IQR)	0.9534107825447097	0.9661922925370917	0.9598015375409007
301	2020-03-02	0.9283195954838263	Mid (IQR)	0.9534107825447097	0.9661922925370917	0.9598015375409007
302	2020-03-02	1.005965920232166	Mid (IQR)	0.9534107825447097	0.9661922925370917	0.9598015375409007
410	2020-03-02	0.9421610977004192	Mid (IQR)	0.9534107825447097	0.9661922925370917	0.9598015375409007
401	2020-03-02	1.0067519663232525	Mid (IQR)	0.9534107825447097	0.9661922925370917	0.9598015375409007
303	2020-03-02	0.9356345233011385	Mid (IQR)	0.9534107825447097	0.9661922925370917	0.9598015375409007
403	2020-03-02	0.9697881999884578	Mid (IQR)	0.9534107825447097	0.9661922925370917	0.9598015375409007
502	2020-03-02	0.9348972417522985	Mid (IQR)	0.9534107825447097	0.9661922925370917	0.9598015375409007
203	2020-03-03	0.999255233963819	Mid (IQR)	0.9534107829005859	0.9661922892661617	0.9598015360833738
207	2020-03-03	0.9725059635937375	Mid (IQR)	0.9534107829005859	0.9661922892661617	0.9598015360833738
206	2020-03-03	1.029516726369601	Mid (IQR)	0.9534107829005859	0.9661922892661617	0.9598015360833738
210	2020-03-03	0.9950435608970529	Mid (IQR)	0.9534107829005859	0.9661922892661617	0.9598015360833738
209	2020-03-03	0.9703268371579099	Mid (IQR)	0.9534107829005859	0.9661922892661617	0.9598015360833738
211	2020-03-03	1.000635601964588	Mid (IQR)	0.9534107829005859	0.9661922892661617	0.9598015360833738
405	2020-03-03	0.9302142431315267	Mid (IQR)	0.9534107829005859	0.9661922892661617	0.9598015360833738
208	2020-03-03	0.821703890132974	Mid (IQR)	0.9534107829005859	0.9661922892661617	0.9598015360833738
301	2020-03-03	0.9163464730495032	Mid (IQR)	0.9534107829005859	0.9661922892661617	0.9598015360833738
302	2020-03-03	0.9756549339577769	Mid (IQR)	0.9534107829005859	0.9661922892661617	0.9598015360833738
410	2020-03-03	0.9207985925189321	Mid (IQR)	0.9534107829005859	0.9661922892661617	0.9598015360833738
401	2020-03-03	1.0160294134860366	Mid (IQR)	0.9534107829005859	0.9661922892661617	0.9598015360833738
303	2020-03-03	0.9786730495118737	Mid (IQR)	0.9534107829005859	0.9661922892661617	0.9598015360833738
403	2020-03-03	0.9264193107608502	Mid (IQR)	0.9534107829005859	0.9661922892661617	0.9598015360833738
502	2020-03-03	0.9028183617683099	Mid (IQR)	0.9534107829005859	0.9661922892661617	0.9598015360833738
203	2020-03-04	1.016523605811135	Mid (IQR)	0.9534107338899114	0.9661916958165997	0.9598012148532555
207	2020-03-04	0.9743345164684256	Mid (IQR)	0.9534107338899114	0.9661916958165997	0.9598012148532555
206	2020-03-04	0.994223447111891	Mid (IQR)	0.9534107338899114	0.9661916958165997	0.9598012148532555
210	2020-03-04	0.9898340664580624	Mid (IQR)	0.9534107338899114	0.9661916958165997	0.9598012148532555
209	2020-03-04	0.9553386603743229	Mid (IQR)	0.9534107338899114	0.9661916958165997	0.9598012148532555
211	2020-03-04	0.9967089746561055	Mid (IQR)	0.9534107338899114	0.9661916958165997	0.9598012148532555
405	2020-03-04	0.9386841614463911	Mid (IQR)	0.9534107338899114	0.9661916958165997	0.9598012148532555
208	2020-03-04	0.8094404202817799	Mid (IQR)	0.9534107338899114	0.9661916958165997	0.9598012148532555
301	2020-03-04	0.917823775442287	Mid (IQR)	0.9534107338899114	0.9661916958165997	0.9598012148532555
302	2020-03-04	0.982005887004856	Mid (IQR)	0.9534107338899114	0.9661916958165997	0.9598012148532555
410	2020-03-04	0.894984520123839	Mid (IQR)	0.9534107338899114	0.9661916958165997	0.9598012148532555
401	2020-03-04	1.0093684413828623	Mid (IQR)	0.9534107338899114	0.9661916958165997	0.9598012148532555
303	2020-03-04	0.9509750574853874	Mid (IQR)	0.9534107338899114	0.9661916958165997	0.9598012148532555
403	2020-03-04	0.9539275546726962	Mid (IQR)	0.9534107338899114	0.9661916958165997	0.9598012148532555
502	2020-03-04	0.8905341425439294	Mid (IQR)	0.9534107338899114	0.9661916958165997	0.9598012148532555
203	2020-03-05	1.0040819477251324	Mid (IQR)	0.9534043217201087	0.9661681012329102	0.9597862114765094
207	2020-03-05	0.9706201818636215	Mid (IQR)	0.9534043217201087	0.9661681012329102	0.9597862114765094
206	2020-03-05	1.03798256116782	Mid (IQR)	0.9534043217201087	0.9661681012329102	0.9597862114765094
210	2020-03-05	1.00499833005102	Mid (IQR)	0.9534043217201087	0.9661681012329102	0.9597862114765094
209	2020-03-05	0.95311260266335	Mid (IQR)	0.9534043217201087	0.9661681012329102	0.9597862114765094
211	2020-03-05	1.0153304533981593	Mid (IQR)	0.9534043217201087	0.9661681012329102	0.9597862114765094
405	2020-03-05	0.9329493382258897	Mid (IQR)	0.9534043217201087	0.9661681012329102	0.9597862114765094
208	2020-03-05	0.8470971373431971	Mid (IQR)	0.9534043217201087	0.9661681012329102	0.9597862114765094
301	2020-03-05	0.9069730271033738	Mid (IQR)	0.9534043217201087	0.9661681012329102	0.9597862114765094
302	2020-03-05	0.9748405514300684	Mid (IQR)	0.9534043217201087	0.9661681012329102	0.9597862114765094
410	2020-03-05	0.9851801537559047	Mid (IQR)	0.9534043217201087	0.9661681012329102	0.9597862114765094
401	2020-03-05	0.9991040756876859	Mid (IQR)	0.9534043217201087	0.9661681012329102	0.9597862114765094
303	2020-03-05	0.9476412559163647	Mid (IQR)	0.9534043217201087	0.9661681012329102	0.9597862114765094
403	2020-03-05	0.9222898612121603	Mid (IQR)	0.9534043217201087	0.9661681012329102	0.9597862114765094
502	2020-03-05	0.9068542429498297	Mid (IQR)	0.9534043217201087	0.9661681012329102	0.9597862114765094
203	2020-03-06	0.9926063019649947	Mid (IQR)	0.9532532390275442	0.9658530096185264	0.9595531243230353
207	2020-03-06	0.9509454279617482	Mid (IQR)	0.9532532390275442	0.9658530096185264	0.9595531243230353
206	2020-03-06	1.0391922491554995	Mid (IQR)	0.9532532390275442	0.9658530096185264	0.9595531243230353
210	2020-03-06	0.9653184354880017	Mid (IQR)	0.9532532390275442	0.9658530096185264	0.9595531243230353
209	2020-03-06	0.94442108524387	Mid (IQR)	0.9532532390275442	0.9658530096185264	0.9595531243230353
211	2020-03-06	1.0079451381109805	Mid (IQR)	0.9532532390275442	0.9658530096185264	0.9595531243230353
405	2020-03-06	0.91341827154944355	Mid (IQR)	0.9532532390275442	0.9658530096185264	0.9595531243230353
208	2020-03-06	0.7827750802403094	Mid (IQR)	0.9532532390275442	0.9658530096185264	0.9595531243230353
301	2020-03-06	0.9380508148123335	Mid (IQR)	0.9532532390275442	0.9658530096185264	0.9595531243230353
302	2020-03-06	0.9468668430974478	Mid (IQR)	0.9532532390275442	0.9658530096185264	0.9595531243230353
410	2020-03-06	0.9518293271551308	Mid (IQR)	0.9532532390275442	0.9658530096185264	0.9595531243230353
401	2020-03-06	0.9905832797114693	Mid (IQR)	0.9532532390275442	0.9658530096185264	0.9595531243230353
303	2020-03-06	0.9433763312361604	Mid (IQR)	0.9532532390275442	0.9658530096185264	0.9595531243230353
403	2020-03-06	0.9165873651481604	Mid (IQR)	0.9532532390275442	0.9658530096185264	0.9595531243230353
502	2020-03-06	0.8615051359094403	Mid (IQR)	0.9532532390275442	0.9658530096185264	0.9595531243230353
203	2020-03-07	0.7984663425058092	Mid (IQR)	0.9518018019754313	0.9640289589517863	0.9579153804636088
207	2020-03-07	0.8996838977427744	Mid (IQR)	0.9518018019754313	0.9640289589517863	0.9579153804636088
206	2020-03-07	1.0216528304465171	Mid (IQR)	0.9518018019754313	0.9640289589517863	0.9579153804636088
210	2020-03-07	0.9335815330804843	Mid (IQR)	0.9518018019754313	0.9640289589517863	0.9579153804636088
209	2020-03-07	0.8770701616331551	Mid (IQR)	0.9518018019754313	0.9640289589517863	0.9579153804636088
211	2020-03-07	0.9490254814086737	Mid (IQR)	0.9518018019754313	0.9640289589517863	0.9579153804636088
405	2020-03-07	1.0154688860109127	Mid (IQR)	0.9518018019754313	0.9640289589517863	0.9579153804636088
208	2020-03-07	0.7692962432777498	Mid (IQR)	0.9518018019754313	0.9640289589517863	0.9579153804636088
301	2020-03-07	0.8607595564829265	Mid (IQR)	0.9518018019754313	0.9640289589517863	0.9579153804636088
302	2020-03-07	0.9388754261883964	Mid (IQR)	0.9518018019754313	0.9640289589517863	0.9579153804636088
410	2020-03-07	0.8361809585213841	Mid (IQR)	0.9518018019754313	0.9640289589517863	0.9579153804636088
401	2020-03-07	0.9750272169910422	Mid (IQR)	0.9518018019754313	0.9640289589517863	0.9579153804636088
303	2020-03-07	0.8722848976097433	Mid (IQR)	0.9518018019754313	0.9640289589517863	0.9579153804636088
502	2020-03-07	0.5207562268680604	Mid (IQR)	0.9518018019754313	0.9640289589517863	0.9579153804636088
203	2020-03-08	0.6938587497585402	Mid (IQR)	0.944469881621676	0.9584384299564751	0.9514541557890756
207	2020-03-08	0.8784037805198215	Mid (IQR)	0.944469881621676	0.9584384299564751	0.9514541557890756
206	2020-03-08	0.9589051186293358	Mid (IQR)	0.944469881621676	0.9584384299564751	0.9514541557890756
210	2020-03-08	0.9338816173513731	Mid (IQR)	0.944469881621676	0.9584384299564751	0.9514541557890756
209	2020-03-08	0.8066688850386111	Mid (IQR)	0.944469881621676	0.9584384299564751	0.9514541557890756
211	2020-03-08	0.981572680627501	Mid (IQR)	0.944469881621676	0.9584384299564751	0.9514541557890756
405	2020-03-08	0.9668334972338356	Mid (IQR)	0.944469881621676	0.9584384299564751	0.9514541557890756
208	2020-03-08	0.7421907538525614	Mid (IQR)	0.944469881621676	0.9584384299564751	0.9514541557890756
301	2020-03-08	0.8233701726825354	Mid (IQR)	0.944469881621676	0.9584384299564751	0.9514541557890756
302	2020-03-08	0.8543218794359004	Mid (IQR)	0.944469881621676	0.9584384299564751	0.9514541557890756
410	2020-03-08	0.712949863703806	Mid (IQR)	0.944469881621676	0.9584384299564751	0.9514541557890756
401	2020-03-08	0.9464742097366651	Mid (IQR)	0.944469881621676	0.9584384299564751	0.9514541557890756
303	2020-03-08	0.8638277130323038	Mid (IQR)	0.944469881621676	0.9584384299564751	0.9514541557890756
502	2020-03-08	0.46723904202440125	Mid (IQR)	0.944469881621676	0.9584384299564751	0.9514541557890756
203	2020-03-09	0.948379480925191	Mid (IQR)	0.9241227248607162	0.9453346335077959	0.9347286791842561
207	2020-03-09	0.944769126002419	Mid (IQR)	0.9241227248607162	0.9453346335077959	0.9347286791842561
206	2020-03-09	0.9557778104623229	Mid (IQR)	0.9241227248607162	0.9453346335077959	0.9347286791842561
210	2020-03-09	0.9729584974827122	Mid (IQR)	0.9241227248607162	0.9453346335077959	0.9347286791842561
209	2020-03-09	0.9017265162639612	Mid (IQR)	0.9241227248607162	0.9453346335077959	0.9347286791842561
211	2020-03-09	0.9969315670761727	Mid (IQR)	0.9241227248607162	0.9453346335077959	0.9347286791842561
405	2020-03-09	0.9302594690198882	Mid (IQR)	0.9241227248607162	0.9453346335077959	0.9347286791842561
208	2020-03-09	0.8047644784434375	Mid (IQR)	0.9241227248607162	0.9453346335077959	0.9347286791842561
301	2020-03-09	0.8874212093925331	Mid (IQR)	0.9241227248607162	0.9453346335077959	0.9347286791842561
302	2020-03-09	0.9319041923212675	Mid (IQR)	0.9241227248607162	0.9453346335077959	0.9347286791842561
410	2020-03-09	0.8864502604497523	Mid (IQR)	0.9241227248607162	0.9453346335077959	0.9347286791842561
401	2020-03-09	0.9727511908718289	Mid (IQR)	0.9241227248607162	0.9453346335077959	0.9347286791842561
303	2020-03-09	0.9183165393107333	Mid (IQR)	0.9241227248607162	0.9453346335077959	0.9347286791842561
403	2020-03-09	0.8381778658407556	Mid (IQR)	0.9241227248607162	0.9453346335077959	0.9347286791842561
502	2020-03-09	0.8440373174689021	Mid (IQR)	0.9241227248607162	0.9453346335077959	0.9347286791842561
203	2020-03-10	0.9382403930623255	Mid (IQR)	0.8876415558366351	0.9181881583245566	0.9029148570805958
207	2020-03-10	0.9236298206218538	Mid (IQR)	0.8876415558366351	0.9181881583245566	0.9029148570805958
206	2020-03-10	0.8679312680498876	Mid (IQR)	0.8876415558366351	0.9181881583245566	0.9029148570805958
210	2020-03-10	0.9079616004006122	Mid (IQR)	0.8876415558366351	0.9181881583245566	0.9029148570805958
209	2020-03-10	0.871192104237727	Mid (IQR)	0.8876415558366351	0.9181881583245566	0.9029148570805958
211	2020-03-10	0.9580915431920426	Mid (IQR)	0.8876415558366351	0.9181881583245566	0.9029148570805958
405	2020-03-10	0.8610070461109999	Mid (IQR)	0.8876415558366351	0.9181881583245566	0.9029148570805958
208	2020-03-10	0.7519866827847248	Mid (IQR)	0.8876415558366351	0.9181881583245566	0.9029148570805958
301	2020-03-10	0.8633855174975267	Mid (IQR)	0.8876415558366351	0.9181881583245566	0.9029148570805958
302	2020-03-10	0.8738200212213237	Mid (IQR)	0.8876415558366351	0.9181881583245566	0.9029148570805958
410	2020-03-10	0.8695479232004896	Mid (IQR)	0.8876415558366351	0.9181881583245566	0.9029148570805958
401	2020-03-10	0.9486369471152908	Mid (IQR)	0.8876415558366351	0.9181881583245566	0.9029148570805958
303	2020-03-10	0.9357502084285829	Mid (IQR)	0.8876415558366351	0.9181881583245566	0.9029148570805958
403	2020-03-10	0.8162744891943643	Mid (IQR)	0.8876415558366351	0.9181881583245566	0.9029148570805958
502	2020-03-10	0.8038457913092657	Mid (IQR)	0.8876415558366351	0.9181881583245566	0.9029148570805958
203	2020-03-11	0.9285896879148225	Mid (IQR)	0.8361233219395718	0.8731259096862363	0.854624615812904
207	2020-03-11	0.9017694300580223	Mid (IQR)	0.8361233219395718	0.8731259096862363	0.854624615812904
206	2020-03-11	0.899822852378098	Mid (IQR)	0.8361233219395718	0.8731259096862363	0.854624615812904
210	2020-03-11	0.9060067321447214	Mid (IQR)	0.8361233219395718	0.8731259096862363	0.854624615812904
209	2020-03-11	0.8576607497184534	Mid (IQR)	0.8361233219395718	0.8731259096862363	0.854624615812904
211	2020-03-11	0.9153249444452018	Mid (IQR)	0.8361233219395718	0.8731259096862363	0.854624615812904
405	2020-03-11	0.8485260721220831	Mid (IQR)	0.8361233219395718	0.8731259096862363	0.854624615812904
208	2020-03-11	0.8202260606543024	Mid (IQR)	0.8361233219395718	0.8731259096862363	0.854624615812904
301	2020-03-11	0.8427718020986549	Mid (IQR)	0.8361233219395718	0.8731259096862363	0.854624615812904
302	2020-03-11	0.8587050855292526	Mid (IQR)	0.8361233219395718	0.8731259096862363	0.854624615812904
410	2020-03-11	0.8843653250773994	Mid (IQR)	0.8361233219395718	0.8731259096862363	0.854624615812904
401	2020-03-11	0.910618682804352	Mid (IQR)	0.8361233219395718	0.8731259096862363	0.854624615812904
303	2020-03-11	0.8890312615190185	Mid (IQR)	0.8361233219395718	0.8731259096862363	0.854624615812904
403	2020-03-11	0.8330022610558306	Mid (IQR)	0.8361233219395718	0.8731259096862363	0.854624615812904
502	2020-03-11	0.7813542626545074	Mid (IQR)	0.8361233219395718	0.8731259096862363	0.854624615812904
203	2020-03-12	0.8662745279668997	Mid (IQR)	0.7732216718331296	0.8117869258241229	0.7925042988286263
207	2020-03-12	0.8272007228406097	Mid (IQR)	0.7732216718331296	0.8117869258241229	0.7925042988286263
206	2020-03-12	0.8525748997165682	Mid (IQR)	0.7732216718331296	0.8117869258241229	0.7925042988286263
210	2020-03-12	0.8419537251379148	Mid (IQR)	0.7732216718331296	0.8117869258241229	0.7925042988286263
209	2020-03-12	0.7922394012823537	Mid (IQR)	0.7732216718331296	0.8117869258241229	0.7925042988286263
211	2020-03-12	0.9015018369168268	Mid (IQR)	0.7732216718331296	0.8117869258241229	0.7925042988286263
405	2020-03-12	0.7889247107908212	Mid (IQR)	0.7732216718331296	0.8117869258241229	0.7925042988286263
208	2020-03-12	0.7364104213573496	Mid (IQR)	0.7732216718331296	0.8117869258241229	0.7925042988286263
301	2020-03-12	0.7773928700740784	Mid (IQR)	0.7732216718331296	0.8117869258241229	0.7925042988286263
302	2020-03-12	0.7905396859811733	Mid (IQR)	0.7732216718331296	0.8117869258241229	0.7925042988286263
410	2020-03-12	0.8284294050449227	Mid (IQR)	0.7732216718331296	0.8117869258241229	0.7925042988286263
401	2020-03-12	0.8182015983289732	Mid (IQR)	0.7732216718331296	0.8117869258241229	0.7925042988286263
303	2020-03-12	0.8356247507758456	Mid (IQR)	0.7732216718331296	0.8117869258241229	0.7925042988286263
403	2020-03-12	0.746719099674903	Mid (IQR)	0.7732216718331296	0.8117869258241229	0.7925042988286263
502	2020-03-12	0.725444851287981	Mid (IQR)	0.7732216718331296	0.8117869258241229	0.7925042988286263
203	2020-03-13	0.7427966842276098	Mid (IQR)	0.703701894370745	0.7397801748558702	0.7217410346133076
207	2020-03-13	0.7436625701414684	Mid (IQR)	0.703701894370745	0.7397801748558702	0.7217410346133076
206	2020-03-13	0.8147518467649133	Mid (IQR)	0.703701894370745	0.7397801748558702	0.7217410346133076
210	2020-03-13	0.7699986301288274	Mid (IQR)	0.703701894370745	0.7397801748558702	0.7217410346133076
209	2020-03-13	0.7131207400194742	Mid (IQR)	0.703701894370745	0.7397801748558702	0.7217410346133076
211	2020-03-13	0.7740225676894074	Mid (IQR)	0.703701894370745	0.7397801748558702	0.7217410346133076
405	2020-03-13	0.7280291430792211	Mid (IQR)	0.703701894370745	0.7397801748558702	0.7217410346133076
208	2020-03-13	0.6439799193482018	Mid (IQR)	0.703701894370745	0.7397801748558702	0.7217410346133076
301	2020-03-13	0.690307669117524	Mid (IQR)	0.703701894370745	0.7397801748558702	0.7217410346133076
302	2020-03-13	0.6929288718097448	Mid (IQR)	0.703701894370745	0.7397801748558702	0.7217410346133076
410	2020-03-13	0.7797728223444992	Mid (IQR)	0.703701894370745	0.7397801748558702	0.7217410346133076
401	2020-03-13	0.7270719217895824	Mid (IQR)	0.703701894370745	0.7397801748558702	0.7217410346133076
303	2020-03-13	0.7504745000175741	Mid (IQR)	0.703701894370745	0.7397801748558702	0.7217410346133076
403	2020-03-13	0.6904037310971876	Mid (IQR)	0.703701894370745	0.7397801748558702	0.7217410346133076
502	2020-03-13	0.6100202641324854	Mid (IQR)	0.703701894370745	0.7397801748558702	0.7217410346133076
203	2020-03-14	0.691847835079815	Mid (IQR)	0.6321138597786381	0.6639463662101898	0.6480301129944139
207	2020-03-14	0.6473955564347622	Mid (IQR)	0.6321138597786381	0.6639463662101898	0.6480301129944139
206	2020-03-14	0.7289809025998428	Mid (IQR)	0.6321138597786381	0.6639463662101898	0.6480301129944139
210	2020-03-14	0.7058457477911474	Mid (IQR)	0.6321138597786381	0.6639463662101898	0.6480301129944139
209	2020-03-14	0.6433307102994781	Mid (IQR)	0.6321138597786381	0.6639463662101898	0.6480301129944139
211	2020-03-14	0.6477808591053229	Mid (IQR)	0.6321138597786381	0.6639463662101898	0.6480301129944139
405	2020-03-14	0.6654296087131908	Mid (IQR)	0.6321138597786381	0.6639463662101898	0.6480301129944139
208	2020-03-14	0.5568924826865788	Mid (IQR)	0.6321138597786381	0.6639463662101898	0.6480301129944139
301	2020-03-14	0.6193856360609451	Mid (IQR)	0.6321138597786381	0.6639463662101898	0.6480301129944139
302	2020-03-14	0.6218617036264759	Mid (IQR)	0.6321138597786381	0.6639463662101898	0.6480301129944139
410	2020-03-14	0.7495164410058027	Mid (IQR)	0.6321138597786381	0.6639463662101898	0.6480301129944139
401	2020-03-14	0.6529069656397425	Mid (IQR)	0.6321138597786381	0.6639463662101898	0.6480301129944139
303	2020-03-14	0.6849031331556635	Mid (IQR)	0.6321138597786381	0.6639463662101898	0.6480301129944139
403	2020-03-14	0.5908250512277985	Mid (IQR)	0.6321138597786381	0.6639463662101898	0.6480301129944139
502	2020-03-14	0.5091527458237471	Mid (IQR)	0.6321138597786381	0.6639463662101898	0.6480301129944139
203	2020-03-15	0.618707558804737	Mid (IQR)	0.5620921918597837	0.5901967752919852	0.5761444835758844
207	2020-03-15	0.6159831976896823	Mid (IQR)	0.5620921918597837	0.5901967752919852	0.5761444835758844
206	2020-03-15	0.6845954964311758	Mid (IQR)	0.5620921918597837	0.5901967752919852	0.5761444835758844
210	2020-03-15	0.6860641596077262	Mid (IQR)	0.5620921918597837	0.5901967752919852	0.5761444835758844
209	2020-03-15	0.6135098851418802	Mid (IQR)	0.5620921918597837	0.5901967752919852	0.5761444835758844
211	2020-03-15	0.6071931848869467	Mid (IQR)	0.5620921918597837	0.5901967752919852	0.5761444835758844
405	2020-03-15	0.6163135022881975	Mid (IQR)	0.5620921918597837	0.5901967752919852	0.5761444835758844
208	2020-03-15	0.6420241566014161	Mid (IQR)	0.5620921918597837	0.5901967752919852	0.5761444835758844
301	2020-03-15	0.5696839410447921	Mid (IQR)	0.5620921918597837	0.5901967752919852	0.5761444835758844
302	2020-03-15	0.5533903928370444	Mid (IQR)	0.5620921918597837	0.5901967752919852	0.5761444835758844
410	2020-03-15	0.7257168489700149	Mid (IQR)	0.5620921918597837	0.5901967752919852	0.5761444835758844
401	2020-03-15	0.6289409695276528	Mid (IQR)	0.5620921918597837	0.5901967752919852	0.5761444835758844
303	2020-03-15	0.6627908007267249	Mid (IQR)	0.5620921918597837	0.5901967752919852	0.5761444835758844
403	2020-03-15	0.5324501658167814	Mid (IQR)	0.5620921918597837	0.5901967752919852	0.5761444835758844
502	2020-03-15	0.47025154390721496	Mid (IQR)	0.5620921918597837	0.5901967752919852	0.5761444835758844
203	2020-03-16	0.5274130065446861	Mid (IQR)	0.49632026931298595	0.5223990530193062	0.5093596611661461
207	2020-03-16	0.5032422982711131	Mid (IQR)	0.49632026931298595	0.5223990530193062	0.5093596611661461
206	2020-03-16	0.532375209239454	Mid (IQR)	0.49632026931298595	0.5223990530193062	0.5093596611661461
210	2020-03-16	0.5534759994763089	Mid (IQR)	0.49632026931298595	0.5223990530193062	0.5093596611661461
209	2020-03-16	0.4979086014328305	Mid (IQR)	0.49632026931298595	0.5223990530193062	0.5093596611661461
211	2020-03-16	0.5244329696248039	Mid (IQR)	0.49632026931298595	0.5223990530193062	0.5093596611661461
405	2020-03-16	0.4905403879805069	Mid (IQR)	0.49632026931298595	0.5223990530193062	0.5093596611661461
208	2020-03-16	0.4678002743940465	Mid (IQR)	0.49632026931298595	0.5223990530193062	0.5093596611661461
301	2020-03-16	0.4794763455011429	Mid (IQR)	0.49632026931298595	0.5223990530193062	0.5093596611661461
302	2020-03-16	0.48257284599396055	Mid (IQR)	0.49632026931298595	0.5223990530193062	0.5093596611661461
410	2020-03-16	0.5785795959852623	Mid (IQR)	0.49632026931298595	0.5223990530193062	0.5093596611661461
401	2020-03-16	0.4575994239503711	Mid (IQR)	0.49632026931298595	0.5223990530193062	0.5093596611661461
303	2020-03-16	0.5492599423945338	Mid (IQR)	0.49632026931298595	0.5223990530193062	0.5093596611661461
403	2020-03-16	0.5043860492853433	Mid (IQR)	0.49632026931298595	0.5223990530193062	0.5093596611661461
502	2020-03-16	0.4001487290427258	Mid (IQR)	0.49632026931298595	0.5223990530193062	0.5093596611661461
203	2020-03-17	0.4463807324828385	Mid (IQR)	0.43672435446642394	0.4622537261018515	0.4494890402841377
207	2020-03-17	0.42278924937107903	Mid (IQR)	0.43672435446642394	0.4622537261018515	0.4494890402841377
206	2020-03-17	0.44851001021071824	Mid (IQR)	0.43672435446642394	0.4622537261018515	0.4494890402841377
210	2020-03-17	0.4676067398466975	Mid (IQR)	0.43672435446642394	0.4622537261018515	0.4494890402841377
209	2020-03-17	0.41846685989719284	Mid (IQR)	0.43672435446642394	0.4622537261018515	0.4494890402841377
211	2020-03-17	0.42990906214316177	Mid (IQR)	0.43672435446642394	0.4622537261018515	0.4494890402841377
405	2020-03-17	0.3885810324763461	Mid (IQR)	0.43672435446642394	0.4622537261018515	0.4494890402841377
208	2020-03-17	0.4355839162917897	Mid (IQR)	0.43672435446642394	0.4622537261018515	0.4494890402841377
301	2020-03-17	0.38866629634864236	Mid (IQR)	0.43672435446642394	0.4622537261018515	0.4494890402841377
302	2020-03-17	0.382770480406864	Mid (IQR)	0.43672435446642394	0.4622537261018515	0.4494890402841377
410	2020-03-17	0.5040312093628089	Mid (IQR)	0.43672435446642394	0.4622537261018515	0.4494890402841377
401	2020-03-17	0.3541401406426592	Mid (IQR)	0.43672435446642394	0.4622537261018515	0.4494890402841377
303	2020-03-17	0.491219105505204	Mid (IQR)	0.43672435446642394	0.4622537261018515	0.4494890402841377
403	2020-03-17	0.4040380036650961	Mid (IQR)	0.43672435446642394	0.4622537261018515	0.4494890402841377
502	2020-03-17	0.3172777830144217	Mid (IQR)	0.43672435446642394	0.4622537261018515	0.4494890402841377
203	2020-03-18	0.42712520057778725	Mid (IQR)	0.38442535945782663	0.4099798192842279	0.39720258937102726
207	2020-03-18	0.3951463500562009	Mid (IQR)	0.38442535945782663	0.4099798192842279	0.39720258937102726
206	2020-03-18	0.40797532658453356	Mid (IQR)	0.38442535945782663	0.4099798192842279	0.39720258937102726
210	2020-03-18	0.42922078105293454	Mid (IQR)	0.38442535945782663	0.4099798192842279	0.39720258937102726
209	2020-03-18	0.3829784952003003	Mid (IQR)	0.38442535945782663	0.4099798192842279	0.39720258937102726
211	2020-03-18	0.3962209104170359	Mid (IQR)	0.38442535945782663	0.4099798192842279	0.39720258937102726
405	2020-03-18	0.3487048962710228	Mid (IQR)	0.38442535945782663	0.4099798192842279	0.39720258937102726
208	2020-03-18	0.4049192071957335	Mid (IQR)	0.38442535945782663	0.4099798192842279	0.39720258937102726
301	2020-03-18	0.3624674396246415	Mid (IQR)	0.38442535945782663	0.4099798192842279	0.39720258937102726
302	2020-03-18	0.3611013548268681	Mid (IQR)	0.38442535945782663	0.4099798192842279	0.39720258937102726
410	2020-03-18	0.5080804953560372	Mid (IQR)	0.38442535945782663	0.4099798192842279	0.39720258937102726
401	2020-03-18	0.3139380673405009	Mid (IQR)	0.38442535945782663	0.4099798192842279	0.39720258937102726
303	2020-03-18	0.458979129732671	Mid (IQR)	0.38442535945782663	0.4099798192842279	0.39720258937102726
403	2020-03-18	0.36186047363169505	Mid (IQR)	0.38442535945782663	0.4099798192842279	0.39720258937102726
502	2020-03-18	0.28769343204855263	Mid (IQR)	0.38442535945782663	0.4099798192842279	0.39720258937102726
203	2020-03-19	0.3918978586756828	Mid (IQR)	0.3396812436064456	0.3651215793053575	0.35240141145590154
207	2020-03-19	0.35784935694100006	Mid (IQR)	0.3396812436064456	0.3651215793053575	0.35240141145590154
206	2020-03-19	0.37049062781148745	Mid (IQR)	0.3396812436064456	0.3651215793053575	0.35240141145590154
210	2020-03-19	0.39088323025717214	Mid (IQR)	0.3396812436064456	0.3651215793053575	0.35240141145590154
209	2020-03-19	0.34226835073874723	Mid (IQR)	0.3396812436064456	0.3651215793053575	0.35240141145590154
211	2020-03-19	0.35707911061469644	Mid (IQR)	0.3396812436064456	0.3651215793053575	0.35240141145590154
405	2020-03-19	0.3023785056827454	Mid (IQR)	0.3396812436064456	0.3651215793053575	0.35240141145590154
208	2020-03-19	0.37516082341588936	Mid (IQR)	0.3396812436064456	0.3651215793053575	0.35240141145590154
301	2020-03-19	0.3233681381231509	Mid (IQR)	0.3396812436064456	0.3651215793053575	0.35240141145590154
302	2020-03-19	0.32537897266337834	Mid (IQR)	0.3396812436064456	0.3651215793053575	0.35240141145590154
410	2020-03-19	0.46685603136867454	Mid (IQR)	0.3396812436064456	0.3651215793053575	0.35240141145590154
401	2020-03-19	0.2735026544957482	Mid (IQR)	0.3396812436064456	0.3651215793053575	0.35240141145590154
303	2020-03-19	0.4150730768563949	Mid (IQR)	0.3396812436064456	0.3651215793053575	0.35240141145590154
403	2020-03-19	0.31840159140933666	Mid (IQR)	0.3396812436064456	0.3651215793053575	0.35240141145590154
502	2020-03-19	0.2470610907689343	Mid (IQR)	0.3396812436064456	0.3651215793053575	0.35240141145590154
203	2020-03-20	0.37541821677361364	Mid (IQR)	0.30209393145381214	0.32698145505200327	0.3145376932529077
207	2020-03-20	0.3505443373113096	Mid (IQR)	0.30209393145381214	0.32698145505200327	0.3145376932529077
206	2020-03-20	0.36662088421990424	Mid (IQR)	0.30209393145381214	0.32698145505200327	0.3145376932529077
210	2020-03-20	0.37691707514636774	Mid (IQR)	0.30209393145381214	0.32698145505200327	0.3145376932529077
209	2020-03-20	0.31709745950252277	Mid (IQR)	0.30209393145381214	0.32698145505200327	0.3145376932529077
211	2020-03-20	0.3332149394825278	Mid (IQR)	0.30209393145381214	0.32698145505200327	0.3145376932529077
405	2020-03-20	0.28770830699499456	Mid (IQR)	0.30209393145381214	0.32698145505200327	0.3145376932529077
208	2020-03-20	0.23475434120648506	Mid (IQR)	0.30209393145381214	0.32698145505200327	0.3145376932529077
301	2020-03-20	0.30762222185003435	Mid (IQR)	0.30209393145381214	0.32698145505200327	0.3145376932529077
302	2020-03-20	0.30942756670533644	Mid (IQR)	0.30209393145381214	0.32698145505200327	0.3145376932529077
410	2020-03-20	0.46468449335521445	Mid (IQR)	0.30209393145381214	0.32698145505200327	0.3145376932529077
401	2020-03-20	0.25869079740668444	Mid (IQR)	0.30209393145381214	0.32698145505200327	0.3145376932529077
303	2020-03-20	0.4000738111138449	Mid (IQR)	0.30209393145381214	0.32698145505200327	0.3145376932529077
403	2020-03-20	0.2923540773543129	Mid (IQR)	0.30209393145381214	0.32698145505200327	0.3145376932529077
502	2020-03-20	0.24309971350709245	Mid (IQR)	0.30209393145381214	0.32698145505200327	0.3145376932529077
203	2020-03-21	0.3561687874224957	Mid (IQR)	0.27090841189330744	0.2947867093504159	0.28284756062186167
207	2020-03-21	0.3253256842356878	Mid (IQR)	0.27090841189330744	0.2947867093504159	0.28284756062186167
206	2020-03-21	0.3306754125243415	Mid (IQR)	0.27090841189330744	0.2947867093504159	0.28284756062186167
210	2020-03-21	0.35721451217484135	Mid (IQR)	0.27090841189330744	0.2947867093504159	0.28284756062186167
209	2020-03-21	0.26830922855669825	Mid (IQR)	0.27090841189330744	0.2947867093504159	0.28284756062186167
211	2020-03-21	0.21737010644231483	Mid (IQR)	0.27090841189330744	0.2947867093504159	0.28284756062186167
405	2020-03-21	0.25006687756098595	Mid (IQR)	0.27090841189330744	0.2947867093504159	0.28284756062186167
208	2020-03-21	0.5267922776337679	Mid (IQR)	0.27090841189330744	0.2947867093504159	0.28284756062186167
301	2020-03-21	0.2745260525342947	Mid (IQR)	0.27090841189330744	0.2947867093504159	0.28284756062186167
302	2020-03-21	0.2985361661359858	Mid (IQR)	0.27090841189330744	0.2947867093504159	0.28284756062186167
410	2020-03-21	0.471846120782291	Mid (IQR)	0.27090841189330744	0.2947867093504159	0.28284756062186167
401	2020-03-21	0.2184139656588422	Mid (IQR)	0.27090841189330744	0.2947867093504159	0.28284756062186167
303	2020-03-21	0.3782570872284898	Mid (IQR)	0.27090841189330744	0.2947867093504159	0.28284756062186167
403	2020-03-21	0.23486694121651838	Mid (IQR)	0.27090841189330744	0.2947867093504159	0.28284756062186167
502	2020-03-21	0.2588776632989897	Mid (IQR)	0.27090841189330744	0.2947867093504159	0.28284756062186167
203	2020-03-22	0.3210805509740115	Mid (IQR)	0.24524097177922785	0.2677642721650088	0.2565026219721183
207	2020-03-22	0.2895143082173799	Mid (IQR)	0.24524097177922785	0.2677642721650088	0.2565026219721183
206	2020-03-22	0.28793671137825116	Mid (IQR)	0.24524097177922785	0.2677642721650088	0.2565026219721183
210	2020-03-22	0.3263111468562311	Mid (IQR)	0.24524097177922785	0.2677642721650088	0.2565026219721183
209	2020-03-22	0.2353157164002708	Mid (IQR)	0.24524097177922785	0.2677642721650088	0.2565026219721183
211	2020-03-22	0.18925195787199567	Mid (IQR)	0.24524097177922785	0.2677642721650088	0.2565026219721183
405	2020-03-22	0.2179308980831882	Mid (IQR)	0.24524097177922785	0.2677642721650088	0.2565026219721183
208	2020-03-22	0.2543731778425656	Mid (IQR)	0.24524097177922785	0.2677642721650088	0.2565026219721183
301	2020-03-22	0.236359794581584	Mid (IQR)	0.24524097177922785	0.2677642721650088	0.2565026219721183
302	2020-03-22	0.24953593656819842	Mid (IQR)	0.24524097177922785	0.2677642721650088	0.2565026219721183
410	2020-03-22	0.45312446085366276	Mid (IQR)	0.24524097177922785	0.2677642721650088	0.2565026219721183
401	2020-03-22	0.20332143411454293	Mid (IQR)	0.24524097177922785	0.2677642721650088	0.2565026219721183
303	2020-03-22	0.3443612354322684	Mid (IQR)	0.24524097177922785	0.2677642721650088	0.2565026219721183
403	2020-03-22	0.19635916271440287	Mid (IQR)	0.24524097177922785	0.2677642721650088	0.2565026219721183
502	2020-03-22	0.23889139930712458	Mid (IQR)	0.24524097177922785	0.2677642721650088	0.2565026219721183
203	2020-03-23	0.2374804751826936	Mid (IQR)	0.22421442265325967	0.24518363534769336	0.2346990290004765
207	2020-03-23	0.2106172563448423	Mid (IQR)	0.22421442265325967	0.24518363534769336	0.2346990290004765
206	2020-03-23	0.18691824427962095	Mid (IQR)	0.22421442265325967	0.24518363534769336	0.2346990290004765
210	2020-03-23	0.20680441328747068	Mid (IQR)	0.22421442265325967	0.24518363534769336	0.2346990290004765
209	2020-03-23	0.17015974725225827	Mid (IQR)	0.22421442265325967	0.24518363534769336	0.2346990290004765
211	2020-03-23	0.19344866672009708	Mid (IQR)	0.22421442265325967	0.24518363534769336	0.2346990290004765
405	2020-03-23	0.15963271680433513	Mid (IQR)	0.22421442265325967	0.24518363534769336	0.2346990290004765
208	2020-03-23	0.1872531492953062	Mid (IQR)	0.22421442265325967	0.24518363534769336	0.2346990290004765
301	2020-03-23	0.18683244441365934	Mid (IQR)	0.22421442265325967	0.24518363534769336	0.2346990290004765
302	2020-03-23	0.20192458527785404	Mid (IQR)	0.22421442265325967	0.24518363534769336	0.2346990290004765
410	2020-03-23	0.29179900902045486	Mid (IQR)	0.22421442265325967	0.24518363534769336	0.2346990290004765
401	2020-03-23	0.13894704774565192	Mid (IQR)	0.22421442265325967	0.24518363534769336	0.2346990290004765
303	2020-03-23	0.26210487102372365	Mid (IQR)	0.22421442265325967	0.24518363534769336	0.2346990290004765
403	2020-03-23	0.14841390454571687	Mid (IQR)	0.22421442265325967	0.24518363534769336	0.2346990290004765
502	2020-03-23	0.1300027041644132	Mid (IQR)	0.22421442265325967	0.24518363534769336	0.2346990290004765
203	2020-03-24	0.23963430277304848	Mid (IQR)	0.2070262033880189	0.22638102681610042	0.21670361510205965
207	2020-03-24	0.20686012267275125	Mid (IQR)	0.2070262033880189	0.22638102681610042	0.21670361510205965
206	2020-03-24	0.18949475479111835	Mid (IQR)	0.2070262033880189	0.22638102681610042	0.21670361510205965
210	2020-03-24	0.2086370646044238	Mid (IQR)	0.2070262033880189	0.22638102681610042	0.21670361510205965
209	2020-03-24	0.16852691082037569	Mid (IQR)	0.2070262033880189	0.22638102681610042	0.21670361510205965
211	2020-03-24	0.20019535817959194	Mid (IQR)	0.2070262033880189	0.22638102681610042	0.21670361510205965
405	2020-03-24	0.15293778611764344	Mid (IQR)	0.2070262033880189	0.22638102681610042	0.21670361510205965
208	2020-03-24	0.21172786904738314	Mid (IQR)	0.2070262033880189	0.22638102681610042	0.21670361510205965
301	2020-03-24	0.18448739987444246	Mid (IQR)	0.2070262033880189	0.22638102681610042	0.21670361510205965
302	2020-03-24	0.1965259229446416	Mid (IQR)	0.2070262033880189	0.22638102681610042	0.21670361510205965
410	2020-03-24	0.2947754914709707	Mid (IQR)	0.2070262033880189	0.22638102681610042	0.21670361510205965
401	2020-03-24	0.13893112099248406	Mid (IQR)	0.2070262033880189	0.22638102681610042	0.21670361510205965
303	2020-03-24	0.27818268205004076	Mid (IQR)	0.2070262033880189	0.22638102681610042	0.21670361510205965
403	2020-03-24	0.14818504622499667	Mid (IQR)	0.2070262033880189	0.22638102681610042	0.21670361510205965
502	2020-03-24	0.12329154491469507	Mid (IQR)	0.2070262033880189	0.22638102681610042	0.21670361510205965
203	2020-03-25	0.22636877977867917	Mid (IQR)	0.19297585451705082	0.21076991674895248	0.20187288563300165
207	2020-03-25	0.19537307101446844	Mid (IQR)	0.19297585451705082	0.21076991674895248	0.20187288563300165
206	2020-03-25	0.17865454874238584	Mid (IQR)	0.19297585451705082	0.21076991674895248	0.20187288563300165
210	2020-03-25	0.19044690042012422	Mid (IQR)	0.19297585451705082	0.21076991674895248	0.20187288563300165
209	2020-03-25	0.16114120233817772	Mid (IQR)	0.19297585451705082	0.21076991674895248	0.20187288563300165
211	2020-03-25	0.18989243500429442	Mid (IQR)	0.19297585451705082	0.21076991674895248	0.20187288563300165
405	2020-03-25	0.14462156202345558	Mid (IQR)	0.19297585451705082	0.21076991674895248	0.20187288563300165
208	2020-03-25	0.20512616413277082	Mid (IQR)	0.19297585451705082	0.21076991674895248	0.20187288563300165
301	2020-03-25	0.17816380025801787	Mid (IQR)	0.19297585451705082	0.21076991674895248	0.20187288563300165
302	2020-03-25	0.18629945775201615	Mid (IQR)	0.19297585451705082	0.21076991674895248	0.20187288563300165
410	2020-03-25	0.2961919504643963	Mid (IQR)	0.19297585451705082	0.21076991674895248	0.20187288563300165
401	2020-03-25	0.1288817356595635	Mid (IQR)	0.19297585451705082	0.21076991674895248	0.20187288563300165
303	2020-03-25	0.25002194098751995	Mid (IQR)	0.19297585451705082	0.21076991674895248	0.20187288563300165
403	2020-03-25	0.13227634313124192	Mid (IQR)	0.19297585451705082	0.21076991674895248	0.20187288563300165
502	2020-03-25	0.11509008293349433	Mid (IQR)	0.19297585451705082	0.21076991674895248	0.20187288563300165
203	2020-03-26	0.22917264909761784	Mid (IQR)	0.18147020080883544	0.19784200105490876	0.1896561009318721
207	2020-03-26	0.19509487283003635	Mid (IQR)	0.18147020080883544	0.19784200105490876	0.1896561009318721
206	2020-03-26	0.18161278757500118	Mid (IQR)	0.18147020080883544	0.19784200105490876	0.1896561009318721
210	2020-03-26	0.19743403701528292	Mid (IQR)	0.18147020080883544	0.19784200105490876	0.1896561009318721
209	2020-03-26	0.16066948298415284	Mid (IQR)	0.18147020080883544	0.19784200105490876	0.1896561009318721
211	2020-03-26	0.18961580788751828	Mid (IQR)	0.18147020080883544	0.19784200105490876	0.1896561009318721
405	2020-03-26	0.14082711840486198	Mid (IQR)	0.18147020080883544	0.19784200105490876	0.1896561009318721
208	2020-03-26	0.19129945320038597	Mid (IQR)	0.18147020080883544	0.19784200105490876	0.1896561009318721
301	2020-03-26	0.1712480469195967	Mid (IQR)	0.18147020080883544	0.19784200105490876	0.1896561009318721
302	2020-03-26	0.18580952897175998	Mid (IQR)	0.18147020080883544	0.19784200105490876	0.1896561009318721
410	2020-03-26	0.2901602395875143	Mid (IQR)	0.18147020080883544	0.19784200105490876	0.1896561009318721
401	2020-03-26	0.12463331097788859	Mid (IQR)	0.18147020080883544	0.19784200105490876	0.1896561009318721
303	2020-03-26	0.24626813918410514	Mid (IQR)	0.18147020080883544	0.19784200105490876	0.1896561009318721
403	2020-03-26	0.1355184513229511	Mid (IQR)	0.18147020080883544	0.19784200105490876	0.1896561009318721
502	2020-03-26	0.11344510824179353	Mid (IQR)	0.18147020080883544	0.19784200105490876	0.1896561009318721
203	2020-03-27	0.23025330203989913	Mid (IQR)	0.17201749749623424	0.18716220731601024	0.17958985240612224
207	2020-03-27	0.19636153481387814	Mid (IQR)	0.17201749749623424	0.18716220731601024	0.17958985240612224
206	2020-03-27	0.191959612457775	Mid (IQR)	0.17201749749623424	0.18716220731601024	0.17958985240612224
210	2020-03-27	0.1911982799182842	Mid (IQR)	0.17201749749623424	0.18716220731601024	0.17958985240612224
209	2020-03-27	0.1594781800478003	Mid (IQR)	0.17201749749623424	0.18716220731601024	0.17958985240612224
211	2020-03-27	0.18678724625010246	Mid (IQR)	0.17201749749623424	0.18716220731601024	0.17958985240612224
405	2020-03-27	0.14186180449226707	Mid (IQR)	0.17201749749623424	0.18716220731601024	0.17958985240612224
208	2020-03-27	0.1875977285820097	Mid (IQR)	0.17201749749623424	0.18716220731601024	0.17958985240612224
301	2020-03-27	0.17875960942603045	Mid (IQR)	0.17201749749623424	0.18716220731601024	0.17958985240612224
302	2020-03-27	0.1359166545823666	Mid (IQR)	0.17201749749623424	0.18716220731601024	0.17958985240612224
410	2020-03-27	0.3007047012259871	Mid (IQR)	0.17201749749623424	0.18716220731601024	0.17958985240612224
401	2020-03-27	0.1268242698865019	Mid (IQR)	0.17201749749623424	0.18716220731601024	0.17958985240612224
303	2020-03-27	0.2975290850936698	Mid (IQR)	0.17201749749623424	0.18716220731601024	0.17958985240612224
403	2020-03-27	0.1320582277288359	Mid (IQR)	0.17201749749623424	0.18716220731601024	0.17958985240612224
502	2020-03-27	0.11990776325903152	Mid (IQR)	0.17201749749623424	0.18716220731601024	0.17958985240612224
203	2020-03-28	0.2186312910568952	Mid (IQR)	0.16421689550989915	0.17836052800261104	0.1712887117562551
207	2020-03-28	0.19610703791166445	Mid (IQR)	0.16421689550989915	0.17836052800261104	0.1712887117562551
206	2020-03-28	0.18378599979501897	Mid (IQR)	0.16421689550989915	0.17836052800261104	0.1712887117562551
210	2020-03-28	0.21414202103975666	Mid (IQR)	0.16421689550989915	0.17836052800261104	0.1712887117562551
209	2020-03-28	0.1486807948697076	Mid (IQR)	0.16421689550989915	0.17836052800261104	0.1712887117562551
211	2020-03-28	0.1452124360819555	Mid (IQR)	0.16421689550989915	0.17836052800261104	0.1712887117562551
405	2020-03-28	0.1416700282371924	Mid (IQR)	0.16421689550989915	0.17836052800261104	0.1712887117562551
208	2020-03-28	0.0974194297210508	Mid (IQR)	0.16421689550989915	0.17836052800261104	0.1712887117562551
301	2020-03-28	0.16783483975973265	Mid (IQR)	0.16421689550989915	0.17836052800261104	0.1712887117562551
302	2020-03-28	0.11695877595874778	Mid (IQR)	0.16421689550989915	0.17836052800261104	0.1712887117562551
410	2020-03-28	0.3385987534923705	Mid (IQR)	0.16421689550989915	0.17836052800261104	0.1712887117562551
401	2020-03-28	0.11987890826441545	Mid (IQR)	0.16421689550989915	0.17836052800261104	0.1712887117562551
303	2020-03-28	0.2993413330755741	Mid (IQR)	0.16421689550989915	0.17836052800261104	0.1712887117562551
403	2020-03-28	0.11137290499996663	Mid (IQR)	0.16421689550989915	0.17836052800261104	0.1712887117562551
502	2020-03-28	0.15564669400820247	Mid (IQR)	0.16421689550989915	0.17836052800261104	0.1712887117562551
203	2020-03-29	0.22260063299603264	Mid (IQR)	0.1577464006144616	0.17112285153450385	0.16443462607448273
207	2020-03-29	0.20017852454712523	Mid (IQR)	0.1577464006144616	0.17112285153450385	0.16443462607448273
206	2020-03-29	0.18276504688455278	Mid (IQR)	0.1577464006144616	0.17112285153450385	0.16443462607448273
210	2020-03-29	0.2042314727133573	Mid (IQR)	0.1577464006144616	0.17112285153450385	0.16443462607448273
209	2020-03-29	0.15318240754552442	Mid (IQR)	0.1577464006144616	0.17112285153450385	0.16443462607448273
211	2020-03-29	0.15267228046056022	Mid (IQR)	0.1577464006144616	0.17112285153450385	0.16443462607448273
405	2020-03-29	0.14145620560265024	Mid (IQR)	0.1577464006144616	0.17112285153450385	0.16443462607448273
208	2020-03-29	0.09652228238234069	Mid (IQR)	0.1577464006144616	0.17112285153450385	0.16443462607448273
301	2020-03-29	0.16429798531938153	Mid (IQR)	0.1577464006144616	0.17112285153450385	0.16443462607448273
302	2020-03-29	0.10647001016319914	Mid (IQR)	0.1577464006144616	0.17112285153450385	0.16443462607448273
410	2020-03-29	0.33049239156688864	Mid (IQR)	0.1577464006144616	0.17112285153450385	0.16443462607448273
401	2020-03-29	0.12674564988704365	Mid (IQR)	0.1577464006144616	0.17112285153450385	0.16443462607448273
303	2020-03-29	0.3063765675543936	Mid (IQR)	0.1577464006144616	0.17112285153450385	0.16443462607448273
403	2020-03-29	0.11131120065613521	Mid (IQR)	0.1577464006144616	0.17112285153450385	0.16443462607448273
502	2020-03-29	0.16207260129537582	Mid (IQR)	0.1577464006144616	0.17112285153450385	0.16443462607448273
203	2020-03-30	0.20439182028363567	Mid (IQR)	0.15235061661291718	0.16518241016830779	0.15876651339061248
207	2020-03-30	0.1720400052852511	Mid (IQR)	0.15235061661291718	0.16518241016830779	0.15876651339061248
206	2020-03-30	0.1492096176608605	Mid (IQR)	0.15235061661291718	0.16518241016830779	0.15876651339061248
210	2020-03-30	0.16356419381330414	Mid (IQR)	0.15235061661291718	0.16518241016830779	0.15876651339061248
209	2020-03-30	0.131324255773595	Mid (IQR)	0.15235061661291718	0.16518241016830779	0.15876651339061248
211	2020-03-30	0.1632910088045706	Mid (IQR)	0.15235061661291718	0.16518241016830779	0.15876651339061248
405	2020-03-30	0.11763128680828645	Mid (IQR)	0.15235061661291718	0.16518241016830779	0.15876651339061248
208	2020-03-30	0.08389805845424687	Mid (IQR)	0.15235061661291718	0.16518241016830779	0.15876651339061248
301	2020-03-30	0.15193599778347303	Mid (IQR)	0.15235061661291718	0.16518241016830779	0.15876651339061248
302	2020-03-30	0.1463782893446802	Mid (IQR)	0.15235061661291718	0.16518241016830779	0.15876651339061248
410	2020-03-30	0.24326642103925802	Mid (IQR)	0.15235061661291718	0.16518241016830779	0.15876651339061248
401	2020-03-30	0.10368339426165947	Mid (IQR)	0.15235061661291718	0.16518241016830779	0.15876651339061248
303	2020-03-30	0.2374181121035081	Mid (IQR)	0.15235061661291718	0.16518241016830779	0.15876651339061248
403	2020-03-30	0.10719850720427831	Mid (IQR)	0.15235061661291718	0.16518241016830779	0.15876651339061248
502	2020-03-30	0.08883180097349919	Mid (IQR)	0.15235061661291718	0.16518241016830779	0.15876651339061248
203	2020-03-31	0.19009103559795074	Mid (IQR)	0.14782874882632102	0.16031279315934283	0.15407077099283192
207	2020-03-31	0.15780067004503145	Mid (IQR)	0.14782874882632102	0.16031279315934283	0.15407077099283192
206	2020-03-31	0.1384007251968849	Mid (IQR)	0.14782874882632102	0.16031279315934283	0.15407077099283192
210	2020-03-31	0.14724209160592042	Mid (IQR)	0.14782874882632102	0.16031279315934283	0.15407077099283192
209	2020-03-31	0.1225465861717403	Mid (IQR)	0.14782874882632102	0.16031279315934283	0.15407077099283192
211	2020-03-31	0.1498149600341189	Mid (IQR)	0.14782874882632102	0.16031279315934283	0.15407077099283192
405	2020-03-31	0.10563226912052304	Mid (IQR)	0.14782874882632102	0.16031279315934283	0.15407077099283192
208	2020-03-31	0.08307405719268346	Mid (IQR)	0.14782874882632102	0.16031279315934283	0.15407077099283192
301	2020-03-31	0.13924395959808442	Mid (IQR)	0.14782874882632102	0.16031279315934283	0.15407077099283192
302	2020-03-31	0.13905912699864623	Mid (IQR)	0.14782874882632102	0.16031279315934283	0.15407077099283192
410	2020-03-31	0.2317754149774344	Mid (IQR)	0.14782874882632102	0.16031279315934283	0.15407077099283192
401	2020-03-31	0.09408257781581196	Mid (IQR)	0.14782874882632102	0.16031279315934283	0.15407077099283192
303	2020-03-31	0.23277662731176435	Mid (IQR)	0.14782874882632102	0.16031279315934283	0.15407077099283192
403	2020-03-31	0.09679144140644637	Mid (IQR)	0.14782874882632102	0.16031279315934283	0.15407077099283192
502	2020-03-31	0.07616174945800736	Mid (IQR)	0.14782874882632102	0.16031279315934283	0.15407077099283192
203	2020-04-01	0.19212680877643126	Mid (IQR)	0.14402329730650326	0.15632265676008839	0.15017297703329582
207	2020-04-01	0.15799189315545187	Mid (IQR)	0.14402329730650326	0.15632265676008839	0.15017297703329582
206	2020-04-01	0.14464982317984615	Mid (IQR)	0.14402329730650326	0.15632265676008839	0.15017297703329582
210	2020-04-01	0.14748920699840945	Mid (IQR)	0.14402329730650326	0.15632265676008839	0.15017297703329582
209	2020-04-01	0.12425996936680535	Mid (IQR)	0.14402329730650326	0.15632265676008839	0.15017297703329582
211	2020-04-01	0.15249282914759912	Mid (IQR)	0.14402329730650326	0.15632265676008839	0.15017297703329582
405	2020-04-01	0.1066202803642689	Mid (IQR)	0.14402329730650326	0.15632265676008839	0.15017297703329582
208	2020-04-01	0.08893489374287042	Mid (IQR)	0.14402329730650326	0.15632265676008839	0.15017297703329582
301	2020-04-01	0.14339875848664943	Mid (IQR)	0.14402329730650326	0.15632265676008839	0.15017297703329582
302	2020-04-01	0.14087583569055573	Mid (IQR)	0.14402329730650326	0.15632265676008839	0.15017297703329582
410	2020-04-01	0.2591519020323085	Mid (IQR)	0.14402329730650326	0.15632265676008839	0.15017297703329582
401	2020-04-01	0.09113959241249894	Mid (IQR)	0.14402329730650326	0.15632265676008839	0.15017297703329582
303	2020-04-01	0.22968052155448507	Mid (IQR)	0.14402329730650326	0.15632265676008839	0.15017297703329582
403	2020-04-01	0.09484526601370304	Mid (IQR)	0.14402329730650326	0.15632265676008839	0.15017297703329582
502	2020-04-01	0.05597389558232932	Mid (IQR)	0.14402329730650326	0.15632265676008839	0.15017297703329582
203	2020-04-02	0.18066835227099642	Mid (IQR)	0.1408100458236035	0.15305161055076116	0.14693082818718234
207	2020-04-02	0.15391130944890274	Mid (IQR)	0.1408100458236035	0.15305161055076116	0.14693082818718234
206	2020-04-02	0.1466794648749175	Mid (IQR)	0.1408100458236035	0.15305161055076116	0.14693082818718234
210	2020-04-02	0.14203373758261595	Mid (IQR)	0.1408100458236035	0.15305161055076116	0.14693082818718234
209	2020-04-02	0.11776197208940888	Mid (IQR)	0.1408100458236035	0.15305161055076116	0.14693082818718234
211	2020-04-02	0.14300845156104025	Mid (IQR)	0.1408100458236035	0.15305161055076116	0.14693082818718234
405	2020-04-02	0.10348291725003182	Mid (IQR)	0.1408100458236035	0.15305161055076116	0.14693082818718234
208	2020-04-02	0.07949029126213593	Mid (IQR)	0.1408100458236035	0.15305161055076116	0.14693082818718234
301	2020-04-02	0.13292730053143176	Mid (IQR)	0.1408100458236035	0.15305161055076116	0.14693082818718234
302	2020-04-02	0.1363168320489082	Mid (IQR)	0.1408100458236035	0.15305161055076116	0.14693082818718234
410	2020-04-02	0.24411079471913022	Mid (IQR)	0.1408100458236035	0.15305161055076116	0.14693082818718234
401	2020-04-02	0.08737981823717932	Mid (IQR)	0.1408100458236035	0.15305161055076116	0.14693082818718234
303	2020-04-02	0.21253062653132657	Mid (IQR)	0.1408100458236035	0.15305161055076116	0.14693082818718234
403	2020-04-02	0.09153303458158021	Mid (IQR)	0.1408100458236035	0.15305161055076116	0.14693082818718234
502	2020-04-02	0.062074234417775515	Mid (IQR)	0.1408100458236035	0.15305161055076116	0.14693082818718234
203	2020-04-03	0.1852720421258454	Mid (IQR)	0.1380898740340183	0.1503665967080947	0.1442282353710565
207	2020-04-03	0.15559891331192888	Mid (IQR)	0.1380898740340183	0.1503665967080947	0.1442282353710565
206	2020-04-03	0.14969195225259915	Mid (IQR)	0.1380898740340183	0.1503665967080947	0.1442282353710565
210	2020-04-03	0.14735644500093306	Mid (IQR)	0.1380898740340183	0.1503665967080947	0.1442282353710565
209	2020-04-03	0.11748470337855813	Mid (IQR)	0.1380898740340183	0.1503665967080947	0.1442282353710565
211	2020-04-03	0.14401694896696704	Mid (IQR)	0.1380898740340183	0.1503665967080947	0.1442282353710565
405	2020-04-03	0.10640065309863794	Mid (IQR)	0.1380898740340183	0.1503665967080947	0.1442282353710565
208	2020-04-03	0.0808029689608637	Mid (IQR)	0.1380898740340183	0.1503665967080947	0.1442282353710565
301	2020-04-03	0.13455612224300575	Mid (IQR)	0.1380898740340183	0.1503665967080947	0.1442282353710565
302	2020-04-03	0.14014912882812575	Mid (IQR)	0.1380898740340183	0.1503665967080947	0.1442282353710565
410	2020-04-03	0.2474755780679538	Mid (IQR)	0.1380898740340183	0.1503665967080947	0.1442282353710565
401	2020-04-03	0.09152298142090874	Mid (IQR)	0.1380898740340183	0.1503665967080947	0.1442282353710565
303	2020-04-03	0.2164608036163619	Mid (IQR)	0.1380898740340183	0.1503665967080947	0.1442282353710565
403	2020-04-03	0.09122535024862453	Mid (IQR)	0.1380898740340183	0.1503665967080947	0.1442282353710565
502	2020-04-03	0.07146783947223749	Mid (IQR)	0.1380898740340183	0.1503665967080947	0.1442282353710565
203	2020-04-04	0.19027174708493927	Mid (IQR)	0.1357825465802274	0.14815834682515153	0.14197044670268946
207	2020-04-04	0.1613788069646704	Mid (IQR)	0.1357825465802274	0.14815834682515153	0.14197044670268946
206	2020-04-04	0.14593486501121683	Mid (IQR)	0.1357825465802274	0.14815834682515153	0.14197044670268946
210	2020-04-04	0.16110645431684828	Mid (IQR)	0.1357825465802274	0.14815834682515153	0.14197044670268946
209	2020-04-04	0.12210862560473949	Mid (IQR)	0.1357825465802274	0.14815834682515153	0.14197044670268946
211	2020-04-04	0.12666062206804116	Mid (IQR)	0.1357825465802274	0.14815834682515153	0.14197044670268946
405	2020-04-04	0.11128653687036694	Mid (IQR)	0.1357825465802274	0.14815834682515153	0.14197044670268946
208	2020-04-04	0.08951515857303675	Mid (IQR)	0.1357825465802274	0.14815834682515153	0.14197044670268946
301	2020-04-04	0.13612190782411787	Mid (IQR)	0.1357825465802274	0.14815834682515153	0.14197044670268946
302	2020-04-04	0.12789230682169975	Mid (IQR)	0.1357825465802274	0.14815834682515153	0.14197044670268946
410	2020-04-04	0.2778355615312413	Mid (IQR)	0.1357825465802274	0.14815834682515153	0.14197044670268946
401	2020-04-04	0.09469354118101869	Mid (IQR)	0.1357825465802274	0.14815834682515153	0.14197044670268946
303	2020-04-04	0.23998441478925178	Mid (IQR)	0.1357825465802274	0.14815834682515153	0.14197044670268946
403	2020-04-04	0.08667130243115234	Mid (IQR)	0.1357825465802274	0.14815834682515153	0.14197044670268946
502	2020-04-04	0.0934091544700289	Mid (IQR)	0.1357825465802274	0.14815834682515153	0.14197044670268946
203	2020-04-05	0.19053507837816175	Mid (IQR)	0.13382224482727417	0.14633785876179056	0.14008005179453237
207	2020-04-05	0.15856430181348372	Mid (IQR)	0.13382224482727417	0.14633785876179056	0.14008005179453237
206	2020-04-05	0.14662020533771244	Mid (IQR)	0.13382224482727417	0.14633785876179056	0.14008005179453237
210	2020-04-05	0.15716796106279068	Mid (IQR)	0.13382224482727417	0.14633785876179056	0.14008005179453237
209	2020-04-05	0.13446484571373854	Mid (IQR)	0.13382224482727417	0.14633785876179056	0.14008005179453237
211	2020-04-05	0.1343691638267968	Mid (IQR)	0.13382224482727417	0.14633785876179056	0.14008005179453237
405	2020-04-05	0.11839595391474009	Mid (IQR)	0.13382224482727417	0.14633785876179056	0.14008005179453237
208	2020-04-05	0.09413588220098165	Mid (IQR)	0.13382224482727417	0.14633785876179056	0.14008005179453237
301	2020-04-05	0.13267850796159167	Mid (IQR)	0.13382224482727417	0.14633785876179056	0.14008005179453237
302	2020-04-05	0.12051077103031485	Mid (IQR)	0.13382224482727417	0.14633785876179056	0.14008005179453237
410	2020-04-05	0.27307643067468956	Mid (IQR)	0.13382224482727417	0.14633785876179056	0.14008005179453237
401	2020-04-05	0.0973747133916321	Mid (IQR)	0.13382224482727417	0.14633785876179056	0.14008005179453237
303	2020-04-05	0.2533996452544082	Mid (IQR)	0.13382224482727417	0.14633785876179056	0.14008005179453237
403	2020-04-05	0.08269348154335464	Mid (IQR)	0.13382224482727417	0.14633785876179056	0.14008005179453237
502	2020-04-05	0.12266385891023954	Mid (IQR)	0.13382224482727417	0.14633785876179056	0.14008005179453237
203	2020-04-06	0.1779747473831848	Mid (IQR)	0.13215441772268646	0.14483303436342657	0.13849372604305651
207	2020-04-06	0.1477833023656539	Mid (IQR)	0.13215441772268646	0.14483303436342657	0.13849372604305651
206	2020-04-06	0.14255263304408688	Mid (IQR)	0.13215441772268646	0.14483303436342657	0.13849372604305651
210	2020-04-06	0.1403226239364415	Mid (IQR)	0.13215441772268646	0.14483303436342657	0.13849372604305651
209	2020-04-06	0.11467491119286549	Mid (IQR)	0.13215441772268646	0.14483303436342657	0.13849372604305651
211	2020-04-06	0.14118619453264378	Mid (IQR)	0.13215441772268646	0.14483303436342657	0.13849372604305651
405	2020-04-06	0.10049999269728291	Mid (IQR)	0.13215441772268646	0.14483303436342657	0.13849372604305651
208	2020-04-06	0.10465480937233995	Mid (IQR)	0.13215441772268646	0.14483303436342657	0.13849372604305651
301	2020-04-06	0.1317165661454007	Mid (IQR)	0.13215441772268646	0.14483303436342657	0.13849372604305651
302	2020-04-06	0.13744918129223468	Mid (IQR)	0.13215441772268646	0.14483303436342657	0.13849372604305651
410	2020-04-06	0.22724930433886426	Mid (IQR)	0.13215441772268646	0.14483303436342657	0.13849372604305651
401	2020-04-06	0.08576116320844118	Mid (IQR)	0.13215441772268646	0.14483303436342657	0.13849372604305651
303	2020-04-06	0.21770924780992584	Mid (IQR)	0.13215441772268646	0.14483303436342657	0.13849372604305651
403	2020-04-06	0.08845119091694434	Mid (IQR)	0.13215441772268646	0.14483303436342657	0.13849372604305651
502	2020-04-06	0.061448965263615395	Mid (IQR)	0.13215441772268646	0.14483303436342657	0.13849372604305651
203	2020-04-07	0.16888022343496784	Mid (IQR)	0.13073353641722638	0.1435856382114151	0.13715958731432074
207	2020-04-07	0.13512220366952768	Mid (IQR)	0.13073353641722638	0.1435856382114151	0.13715958731432074
206	2020-04-07	0.13441389334706114	Mid (IQR)	0.13073353641722638	0.1435856382114151	0.13715958731432074
210	2020-04-07	0.13117632741054974	Mid (IQR)	0.13073353641722638	0.1435856382114151	0.13715958731432074
209	2020-04-07	0.10881296944866627	Mid (IQR)	0.13073353641722638	0.1435856382114151	0.13715958731432074
211	2020-04-07	0.1352918244597906	Mid (IQR)	0.13073353641722638	0.1435856382114151	0.13715958731432074
405	2020-04-07	0.09419494638555898	Mid (IQR)	0.13073353641722638	0.1435856382114151	0.13715958731432074
208	2020-04-07	0.12875313662715238	Mid (IQR)	0.13073353641722638	0.1435856382114151	0.13715958731432074
301	2020-04-07	0.12510950987116884	Mid (IQR)	0.13073353641722638	0.1435856382114151	0.13715958731432074
302	2020-04-07	0.1319926873857404	Mid (IQR)	0.13073353641722638	0.1435856382114151	0.13715958731432074
410	2020-04-07	0.222952740528577	Mid (IQR)	0.13073353641722638	0.1435856382114151	0.13715958731432074
401	2020-04-07	0.08044161965743472	Mid (IQR)	0.13073353641722638	0.1435856382114151	0.13715958731432074
303	2020-04-07	0.20365853658536584	Mid (IQR)	0.13073353641722638	0.1435856382114151	0.13715958731432074
403	2020-04-07	0.08354714860942036	Mid (IQR)	0.13073353641722638	0.1435856382114151	0.13715958731432074
502	2020-04-07	0.05667657663356316	Mid (IQR)	0.13073353641722638	0.1435856382114151	0.13715958731432074
203	2020-04-08	0.16374057721630608	Mid (IQR)	0.12952143842282918	0.14254867050250467	0.13603505446266692
207	2020-04-08	0.13660177656533914	Mid (IQR)	0.12952143842282918	0.14254867050250467	0.13603505446266692
206	2020-04-08	0.12316890881913303	Mid (IQR)	0.12952143842282918	0.14254867050250467	0.13603505446266692
210	2020-04-08	0.12365371506475802	Mid (IQR)	0.12952143842282918	0.14254867050250467	0.13603505446266692
209	2020-04-08	0.10407682196899747	Mid (IQR)	0.12952143842282918	0.14254867050250467	0.13603505446266692
211	2020-04-08	0.1298471677869983	Mid (IQR)	0.12952143842282918	0.14254867050250467	0.13603505446266692
405	2020-04-08	0.08855364602565187	Mid (IQR)	0.12952143842282918	0.14254867050250467	0.13603505446266692
208	2020-04-08	0.11926993113355021	Mid (IQR)	0.12952143842282918	0.14254867050250467	0.13603505446266692
301	2020-04-08	0.12090541889506634	Mid (IQR)	0.12952143842282918	0.14254867050250467	0.13603505446266692
302	2020-04-08	0.1277972499325964	Mid (IQR)	0.12952143842282918	0.14254867050250467	0.13603505446266692
410	2020-04-08	0.21687727983324648	Mid (IQR)	0.12952143842282918	0.14254867050250467	0.13603505446266692
401	2020-04-08	0.07650052383514251	Mid (IQR)	0.12952143842282918	0.14254867050250467	0.13603505446266692
303	2020-04-08	0.19935595391648459	Mid (IQR)	0.12952143842282918	0.14254867050250467	0.13603505446266692
403	2020-04-08	0.07652549776980733	Mid (IQR)	0.12952143842282918	0.14254867050250467	0.13603505446266692
502	2020-04-08	0.05503263052208835	Mid (IQR)	0.12952143842282918	0.14254867050250467	0.13603505446266692
203	2020-04-09	0.15739482742864105	Mid (IQR)	0.12848605574422248	0.14168417293029292	0.1350851143372577
207	2020-04-09	0.12911048081856286	Mid (IQR)	0.12848605574422248	0.14168417293029292	0.1350851143372577
206	2020-04-09	0.10458035874977503	Mid (IQR)	0.12848605574422248	0.14168417293029292	0.1350851143372577
210	2020-04-09	0.11428277646709357	Mid (IQR)	0.12848605574422248	0.14168417293029292	0.1350851143372577
209	2020-04-09	0.09496724337042513	Mid (IQR)	0.12848605574422248	0.14168417293029292	0.1350851143372577
211	2020-04-09	0.1174310730658092	Mid (IQR)	0.12848605574422248	0.14168417293029292	0.1350851143372577
405	2020-04-09	0.08723203083804572	Mid (IQR)	0.12848605574422248	0.14168417293029292	0.1350851143372577
208	2020-04-09	0.10942556634304207	Mid (IQR)	0.12848605574422248	0.14168417293029292	0.1350851143372577
301	2020-04-09	0.11655167174758148	Mid (IQR)	0.12848605574422248	0.14168417293029292	0.1350851143372577
302	2020-04-09	0.12497633548661166	Mid (IQR)	0.12848605574422248	0.14168417293029292	0.1350851143372577
410	2020-04-09	0.20961687807403573	Mid (IQR)	0.12848605574422248	0.14168417293029292	0.1350851143372577
401	2020-04-09	0.07422755961995985	Mid (IQR)	0.12848605574422248	0.14168417293029292	0.1350851143372577
303	2020-04-09	0.1894644732236612	Mid (IQR)	0.12848605574422248	0.14168417293029292	0.1350851143372577
403	2020-04-09	0.07511385727454434	Mid (IQR)	0.12848605574422248	0.14168417293029292	0.1350851143372577
502	2020-04-09	0.050487043993124085	Mid (IQR)	0.12848605574422248	0.14168417293029292	0.1350851143372577
203	2020-04-10	0.16021186676649485	Mid (IQR)	0.12760040256938734	0.1409614370543583	0.13428091981187282
207	2020-04-10	0.13218078537910596	Mid (IQR)	0.12760040256938734	0.1409614370543583	0.13428091981187282
206	2020-04-10	0.10988640739314594	Mid (IQR)	0.12760040256938734	0.1409614370543583	0.13428091981187282
210	2020-04-10	0.12168238813876632	Mid (IQR)	0.12760040256938734	0.1409614370543583	0.13428091981187282
209	2020-04-10	0.09715571517247495	Mid (IQR)	0.12760040256938734	0.1409614370543583	0.13428091981187282
211	2020-04-10	0.12059168099153647	Mid (IQR)	0.12760040256938734	0.1409614370543583	0.13428091981187282
405	2020-04-10	0.09058879133784964	Mid (IQR)	0.12760040256938734	0.1409614370543583	0.13428091981187282
208	2020-04-10	0.11082995951417005	Mid (IQR)	0.12760040256938734	0.1409614370543583	0.13428091981187282
301	2020-04-10	0.11983084603894444	Mid (IQR)	0.12760040256938734	0.1409614370543583	0.13428091981187282
302	2020-04-10	0.12793015580483494	Mid (IQR)	0.12760040256938734	0.1409614370543583	0.13428091981187282
410	2020-04-10	0.21205144229187908	Mid (IQR)	0.12760040256938734	0.1409614370543583	0.13428091981187282
401	2020-04-10	0.07867212369258754	Mid (IQR)	0.12760040256938734	0.1409614370543583	0.13428091981187282
303	2020-04-10	0.19833484897980805	Mid (IQR)	0.12760040256938734	0.1409614370543583	0.13428091981187282
403	2020-04-10	0.0798056380102475	Mid (IQR)	0.12760040256938734	0.1409614370543583	0.13428091981187282
502	2020-04-10	0.04796591533809785	Mid (IQR)	0.12760040256938734	0.1409614370543583	0.13428091981187282
203	2020-04-11	0.17780070021861505	Mid (IQR)	0.126841749002173	0.14035556159514928	0.13359865529866113
207	2020-04-11	0.15053231775033454	Mid (IQR)	0.126841749002173	0.14035556159514928	0.13359865529866113
206	2020-04-11	0.1309661947861066	Mid (IQR)	0.126841749002173	0.14035556159514928	0.13359865529866113
210	2020-04-11	0.14649179034564372	Mid (IQR)	0.126841749002173	0.14035556159514928	0.13359865529866113
209	2020-04-11	0.11109563473270746	Mid (IQR)	0.126841749002173	0.14035556159514928	0.13359865529866113
211	2020-04-11	0.11909961761343478	Mid (IQR)	0.126841749002173	0.14035556159514928	0.13359865529866113
405	2020-04-11	0.10286047179210077	Mid (IQR)	0.126841749002173	0.14035556159514928	0.13359865529866113
208	2020-04-11	0.12204495167113077	Mid (IQR)	0.126841749002173	0.14035556159514928	0.13359865529866113
301	2020-04-11	0.12933345750234043	Mid (IQR)	0.126841749002173	0.14035556159514928	0.13359865529866113
302	2020-04-11	0.12747953623227	Mid (IQR)	0.126841749002173	0.14035556159514928	0.13359865529866113
410	2020-04-11	0.24653086075242903	Mid (IQR)	0.126841749002173	0.14035556159514928	0.13359865529866113
401	2020-04-11	0.08784604949731818	Mid (IQR)	0.126841749002173	0.14035556159514928	0.13359865529866113
303	2020-04-11	0.23198307891404477	Mid (IQR)	0.126841749002173	0.14035556159514928	0.13359865529866113
403	2020-04-11	0.08378488303441399	Mid (IQR)	0.126841749002173	0.14035556159514928	0.13359865529866113
502	2020-04-11	0.06656101426307448	Mid (IQR)	0.126841749002173	0.14035556159514928	0.13359865529866113
203	2020-04-12	0.1748537208157283	Mid (IQR)	0.1261909362997858	0.1398462997870589	0.13301861804342235
207	2020-04-12	0.1424192985599638	Mid (IQR)	0.1261909362997858	0.1398462997870589	0.13301861804342235
206	2020-04-12	0.12230811337632341	Mid (IQR)	0.1261909362997858	0.1398462997870589	0.13301861804342235
210	2020-04-12	0.14628062064492525	Mid (IQR)	0.1261909362997858	0.1398462997870589	0.13301861804342235
209	2020-04-12	0.11689368730998492	Mid (IQR)	0.1261909362997858	0.1398462997870589	0.13301861804342235
211	2020-04-12	0.11787866535743853	Mid (IQR)	0.1261909362997858	0.1398462997870589	0.13301861804342235
405	2020-04-12	0.10285253370829382	Mid (IQR)	0.1261909362997858	0.1398462997870589	0.13301861804342235
208	2020-04-12	0.11593903384138465	Mid (IQR)	0.1261909362997858	0.1398462997870589	0.13301861804342235
301	2020-04-12	0.123602205335926	Mid (IQR)	0.1261909362997858	0.1398462997870589	0.13301861804342235
302	2020-04-12	0.11756311531338337	Mid (IQR)	0.1261909362997858	0.1398462997870589	0.13301861804342235
410	2020-04-12	0.2683395211880681	Mid (IQR)	0.1261909362997858	0.1398462997870589	0.13301861804342235
401	2020-04-12	0.08951696322511533	Mid (IQR)	0.1261909362997858	0.1398462997870589	0.13301861804342235
303	2020-04-12	0.2340973115848781	Mid (IQR)	0.1261909362997858	0.1398462997870589	0.13301861804342235
403	2020-04-12	0.0714492241462396	Mid (IQR)	0.1261909362997858	0.1398462997870589	0.13301861804342235
502	2020-04-12	0.08291655698868124	Mid (IQR)	0.1261909362997858	0.1398462997870589	0.13301861804342235
203	2020-04-13	0.14894462125195096	Mid (IQR)	0.1256318048238099	0.13941714189526708	0.13252447335953849
207	2020-04-13	0.12207147824823276	Mid (IQR)	0.1256318048238099	0.13941714189526708	0.13252447335953849
206	2020-04-13	0.10987123098091928	Mid (IQR)	0.1256318048238099	0.13941714189526708	0.13252447335953849
210	2020-04-13	0.11202667358557526	Mid (IQR)	0.1256318048238099	0.13941714189526708	0.13252447335953849
209	2020-04-13	0.09030980304103264	Mid (IQR)	0.1256318048238099	0.13941714189526708	0.13252447335953849
211	2020-04-13	0.11421902602713015	Mid (IQR)	0.1256318048238099	0.13941714189526708	0.13252447335953849
405	2020-04-13	0.08329479121531817	Mid (IQR)	0.1256318048238099	0.13941714189526708	0.13252447335953849
208	2020-04-13	0.09681465884144975	Mid (IQR)	0.1256318048238099	0.13941714189526708	0.13252447335953849
301	2020-04-13	0.11272707573404601	Mid (IQR)	0.1256318048238099	0.13941714189526708	0.13252447335953849
302	2020-04-13	0.11928281748138621	Mid (IQR)	0.1256318048238099	0.13941714189526708	0.13252447335953849
410	2020-04-13	0.1953691298223917	Mid (IQR)	0.1256318048238099	0.13941714189526708	0.13252447335953849
401	2020-04-13	0.07161709169601561	Mid (IQR)	0.1256318048238099	0.13941714189526708	0.13252447335953849
303	2020-04-13	0.17962343799615219	Mid (IQR)	0.1256318048238099	0.13941714189526708	0.13252447335953849
403	2020-04-13	0.07178575836110082	Mid (IQR)	0.1256318048238099	0.13941714189526708	0.13252447335953849
502	2020-04-13	0.049413259336030226	Mid (IQR)	0.1256318048238099	0.13941714189526708	0.13252447335953849
203	2020-04-14	0.16809030183155235	Mid (IQR)	0.12515071445467157	0.13905458566223877	0.13210265005845517
207	2020-04-14	0.13565437306539335	Mid (IQR)	0.12515071445467157	0.13905458566223877	0.13210265005845517
206	2020-04-14	0.1278578566453684	Mid (IQR)	0.12515071445467157	0.13905458566223877	0.13210265005845517
210	2020-04-14	0.13053884581058683	Mid (IQR)	0.12515071445467157	0.13905458566223877	0.13210265005845517
209	2020-04-14	0.10596048371109495	Mid (IQR)	0.12515071445467157	0.13905458566223877	0.13210265005845517
211	2020-04-14	0.1326241924704834	Mid (IQR)	0.12515071445467157	0.13905458566223877	0.13210265005845517
405	2020-04-14	0.09490639560296484	Mid (IQR)	0.12515071445467157	0.13905458566223877	0.13210265005845517
208	2020-04-14	0.122479882322402	Mid (IQR)	0.12515071445467157	0.13905458566223877	0.13210265005845517
301	2020-04-14	0.12559848417964373	Mid (IQR)	0.12515071445467157	0.13905458566223877	0.13210265005845517
302	2020-04-14	0.13183330989546713	Mid (IQR)	0.12515071445467157	0.13905458566223877	0.13210265005845517
410	2020-04-14	0.22936466605910688	Mid (IQR)	0.12515071445467157	0.13905458566223877	0.13210265005845517
401	2020-04-14	0.07835017958533785	Mid (IQR)	0.12515071445467157	0.13905458566223877	0.13210265005845517
303	2020-04-14	0.20498565279770445	Mid (IQR)	0.12515071445467157	0.13905458566223877	0.13210265005845517
403	2020-04-14	0.08562599494334676	Mid (IQR)	0.12515071445467157	0.13905458566223877	0.13210265005845517
502	2020-04-14	0.054778923398064394	Mid (IQR)	0.12515071445467157	0.13905458566223877	0.13210265005845517
203	2020-04-15	0.16093594038003442	Mid (IQR)	0.12473614207338549	0.13874755578277878	0.13174184892808213
207	2020-04-15	0.12929501298926638	Mid (IQR)	0.12473614207338549	0.13874755578277878	0.13174184892808213
206	2020-04-15	0.10819935105180649	Mid (IQR)	0.12473614207338549	0.13874755578277878	0.13174184892808213
210	2020-04-15	0.1211826857532379	Mid (IQR)	0.12473614207338549	0.13874755578277878	0.13174184892808213
209	2020-04-15	0.10012275003530421	Mid (IQR)	0.12473614207338549	0.13874755578277878	0.13174184892808213
211	2020-04-15	0.12487683650456526	Mid (IQR)	0.12473614207338549	0.13874755578277878	0.13174184892808213
405	2020-04-15	0.08676522272988135	Mid (IQR)	0.12473614207338549	0.13874755578277878	0.13174184892808213
208	2020-04-15	0.10887658963200811	Mid (IQR)	0.12473614207338549	0.13874755578277878	0.13174184892808213
301	2020-04-15	0.12154997454831523	Mid (IQR)	0.12473614207338549	0.13874755578277878	0.13174184892808213
302	2020-04-15	0.12978051555766779	Mid (IQR)	0.12473614207338549	0.13874755578277878	0.13174184892808213
410	2020-04-15	0.21531396560708702	Mid (IQR)	0.12473614207338549	0.13874755578277878	0.13174184892808213
401	2020-04-15	0.0783667669718725	Mid (IQR)	0.12473614207338549	0.13874755578277878	0.13174184892808213
303	2020-04-15	0.20208481402511252	Mid (IQR)	0.12473614207338549	0.13874755578277878	0.13174184892808213
403	2020-04-15	0.08124338989285879	Mid (IQR)	0.12473614207338549	0.13874755578277878	0.13174184892808213
502	2020-04-15	0.05628765060240964	Mid (IQR)	0.12473614207338549	0.13874755578277878	0.13174184892808213
203	2020-04-16	0.160876717336339	Mid (IQR)	0.12437834373664919	0.13848694114846394	0.13143264244255656
207	2020-04-16	0.13524292614928898	Mid (IQR)	0.12437834373664919	0.13848694114846394	0.13143264244255656
206	2020-04-16	0.11041454196412502	Mid (IQR)	0.12437834373664919	0.13848694114846394	0.13143264244255656
210	2020-04-16	0.12240584495335805	Mid (IQR)	0.12437834373664919	0.13848694114846394	0.13143264244255656
209	2020-04-16	0.10156174112009325	Mid (IQR)	0.12437834373664919	0.13848694114846394	0.13143264244255656
211	2020-04-16	0.12406304994894302	Mid (IQR)	0.12437834373664919	0.13848694114846394	0.13143264244255656
405	2020-04-16	0.08976398712657054	Mid (IQR)	0.12437834373664919	0.13848694114846394	0.13143264244255656
208	2020-04-16	0.10521844660194175	Mid (IQR)	0.12437834373664919	0.13848694114846394	0.13143264244255656
301	2020-04-16	0.12256950063910532	Mid (IQR)	0.12437834373664919	0.13848694114846394	0.13143264244255656
302	2020-04-16	0.13209646810023595	Mid (IQR)	0.12437834373664919	0.13848694114846394	0.13143264244255656
410	2020-04-16	0.21796531193373025	Mid (IQR)	0.12437834373664919	0.13848694114846394	0.13143264244255656
401	2020-04-16	0.07732661055173944	Mid (IQR)	0.12437834373664919	0.13848694114846394	0.13143264244255656
303	2020-04-16	0.19691109555477773	Mid (IQR)	0.12437834373664919	0.13848694114846394	0.13143264244255656
403	2020-04-16	0.0818403351374045	Mid (IQR)	0.12437834373664919	0.13848694114846394	0.13143264244255656
502	2020-04-16	0.05736295919016999	Mid (IQR)	0.12437834373664919	0.13848694114846394	0.13143264244255656
203	2020-04-17	0.17033803392095834	Mid (IQR)	0.12406907127690893	0.13826522508309355	0.13116714818000125
207	2020-04-17	0.1432205482835268	Mid (IQR)	0.12406907127690893	0.13826522508309355	0.13116714818000125
206	2020-04-17	0.13870972917468874	Mid (IQR)	0.12406907127690893	0.13826522508309355	0.13116714818000125
210	2020-04-17	0.1381161924139633	Mid (IQR)	0.12406907127690893	0.13826522508309355	0.13116714818000125
209	2020-04-17	0.10426088498714196	Mid (IQR)	0.12406907127690893	0.13826522508309355	0.13116714818000125
211	2020-04-17	0.1349457479771824	Mid (IQR)	0.12406907127690893	0.13826522508309355	0.13116714818000125
405	2020-04-17	0.09595012006893819	Mid (IQR)	0.12406907127690893	0.13826522508309355	0.13116714818000125
208	2020-04-17	0.10547402159244265	Mid (IQR)	0.12406907127690893	0.13826522508309355	0.13116714818000125
301	2020-04-17	0.1278781068751598	Mid (IQR)	0.12406907127690893	0.13826522508309355	0.13116714818000125
302	2020-04-17	0.13793476318981485	Mid (IQR)	0.12406907127690893	0.13826522508309355	0.13116714818000125
410	2020-04-17	0.22629345788244581	Mid (IQR)	0.12406907127690893	0.13826522508309355	0.13116714818000125
401	2020-04-17	0.08413188908430448	Mid (IQR)	0.12406907127690893	0.13826522508309355	0.13116714818000125
303	2020-04-17	0.2027405242665301	Mid (IQR)	0.12406907127690893	0.13826522508309355	0.13116714818000125
403	2020-04-17	0.08586527008375716	Mid (IQR)	0.12406907127690893	0.13826522508309355	0.13116714818000125
502	2020-04-17	0.059304562946673994	Mid (IQR)	0.12406907127690893	0.13826522508309355	0.13116714818000125
203	2020-04-18	0.17499889647033132	Mid (IQR)	0.12380133467756323	0.1380761890659704	0.1309387618717668
207	2020-04-18	0.14922948330056626	Mid (IQR)	0.12380133467756323	0.1380761890659704	0.1309387618717668
206	2020-04-18	0.13034733503519766	Mid (IQR)	0.12380133467756323	0.1380761890659704	0.1309387618717668
210	2020-04-18	0.1492924412011242	Mid (IQR)	0.12380133467756323	0.1380761890659704	0.1309387618717668
209	2020-04-18	0.11378852457494126	Mid (IQR)	0.12380133467756323	0.1380761890659704	0.1309387618717668
211	2020-04-18	0.12111798793708362	Mid (IQR)	0.12380133467756323	0.1380761890659704	0.1309387618717668
405	2020-04-18	0.10416068624305568	Mid (IQR)	0.12380133467756323	0.1380761890659704	0.1309387618717668
208	2020-04-18	0.11909475563836808	Mid (IQR)	0.12380133467756323	0.1380761890659704	0.1309387618717668
301	2020-04-18	0.1299118236669395	Mid (IQR)	0.12380133467756323	0.1380761890659704	0.1309387618717668
302	2020-04-18	0.12781241573987465	Mid (IQR)	0.12380133467756323	0.1380761890659704	0.1309387618717668
410	2020-04-18	0.25835257109515714	Mid (IQR)	0.12380133467756323	0.1380761890659704	0.1309387618717668
401	2020-04-18	0.08826273256123505	Mid (IQR)	0.12380133467756323	0.1380761890659704	0.1309387618717668
303	2020-04-18	0.21797030460737793	Mid (IQR)	0.12380133467756323	0.1380761890659704	0.1309387618717668
403	2020-04-18	0.08455896823626655	Mid (IQR)	0.12380133467756323	0.1380761890659704	0.1309387618717668
502	2020-04-18	0.0825953202200056	Mid (IQR)	0.12380133467756323	0.1380761890659704	0.1309387618717668
203	2020-04-19	0.18901217180218244	Mid (IQR)	0.12356920290033031	0.1379146746381468	0.13074193876923856
207	2020-04-19	0.15797018078254227	Mid (IQR)	0.12356920290033031	0.1379146746381468	0.13074193876923856
206	2020-04-19	0.14106620739375977	Mid (IQR)	0.12356920290033031	0.1379146746381468	0.13074193876923856
210	2020-04-19	0.15965142771615307	Mid (IQR)	0.12356920290033031	0.1379146746381468	0.13074193876923856
209	2020-04-19	0.1291504081583798	Mid (IQR)	0.12356920290033031	0.1379146746381468	0.13074193876923856
211	2020-04-19	0.13056662623462137	Mid (IQR)	0.12356920290033031	0.1379146746381468	0.13074193876923856
405	2020-04-19	0.11753485279530863	Mid (IQR)	0.12356920290033031	0.1379146746381468	0.13074193876923856
208	2020-04-19	0.12854559545337121	Mid (IQR)	0.12356920290033031	0.1379146746381468	0.13074193876923856
301	2020-04-19	0.1374310832523124	Mid (IQR)	0.12356920290033031	0.1379146746381468	0.13074193876923856
302	2020-04-19	0.13137342820937714	Mid (IQR)	0.12356920290033031	0.1379146746381468	0.13074193876923856
410	2020-04-19	0.2784534630649085	Mid (IQR)	0.12356920290033031	0.1379146746381468	0.13074193876923856
401	2020-04-19	0.1002538421635824	Mid (IQR)	0.12356920290033031	0.1379146746381468	0.13074193876923856
303	2020-04-19	0.2424790456648002	Mid (IQR)	0.12356920290033031	0.1379146746381468	0.13074193876923856
403	2020-04-19	0.0832556944132104	Mid (IQR)	0.12356920290033031	0.1379146746381468	0.13074193876923856
502	2020-04-19	0.10502763885232956	Mid (IQR)	0.12356920290033031	0.1379146746381468	0.13074193876923856
203	2020-04-20	0.17711112832489218	Mid (IQR)	0.12336763696546628	0.13777639148757695	0.13057201422652162
207	2020-04-20	0.14572282715882787	Mid (IQR)	0.12336763696546628	0.13777639148757695	0.13057201422652162
206	2020-04-20	0.13957002759904238	Mid (IQR)	0.12336763696546628	0.13777639148757695	0.13057201422652162
210	2020-04-20	0.13884340899398473	Mid (IQR)	0.12336763696546628	0.13777639148757695	0.13057201422652162
209	2020-04-20	0.11328163232406975	Mid (IQR)	0.12336763696546628	0.13777639148757695	0.13057201422652162
211	2020-04-20	0.14352610425403736	Mid (IQR)	0.12336763696546628	0.13777639148757695	0.13057201422652162
405	2020-04-20	0.10213580132714713	Mid (IQR)	0.12336763696546628	0.13777639148757695	0.13057201422652162
208	2020-04-20	0.11455579947134985	Mid (IQR)	0.12336763696546628	0.13777639148757695	0.13057201422652162
301	2020-04-20	0.1358590053811983	Mid (IQR)	0.12336763696546628	0.13777639148757695	0.13057201422652162
302	2020-04-20	0.14303768124612082	Mid (IQR)	0.12336763696546628	0.13777639148757695	0.13057201422652162
410	2020-04-20	0.2392387234188739	Mid (IQR)	0.12336763696546628	0.13777639148757695	0.13057201422652162
401	2020-04-20	0.08671447362837867	Mid (IQR)	0.12336763696546628	0.13777639148757695	0.13057201422652162
303	2020-04-20	0.21055531688365056	Mid (IQR)	0.12336763696546628	0.13777639148757695	0.13057201422652162
403	2020-04-20	0.0901592002961866	Mid (IQR)	0.12336763696546628	0.13777639148757695	0.13057201422652162
502	2020-04-20	0.06078031493430511	Mid (IQR)	0.12336763696546628	0.13777639148757695	0.13057201422652162
203	2020-04-21	0.16592115203169716	Mid (IQR)	0.12319235004846053	0.1376577622884097	0.1304250561684351
207	2020-04-21	0.13589848746716662	Mid (IQR)	0.12319235004846053	0.1376577622884097	0.1304250561684351
206	2020-04-21	0.13194591648245163	Mid (IQR)	0.12319235004846053	0.1376577622884097	0.1304250561684351
210	2020-04-21	0.13088076775965785	Mid (IQR)	0.12319235004846053	0.1376577622884097	0.1304250561684351
209	2020-04-21	0.109396682746316	Mid (IQR)	0.12319235004846053	0.1376577622884097	0.1304250561684351
211	2020-04-21	0.1318333704611272	Mid (IQR)	0.12319235004846053	0.1376577622884097	0.1304250561684351
405	2020-04-21	0.09492964557738987	Mid (IQR)	0.12319235004846053	0.1376577622884097	0.1304250561684351
208	2020-04-21	0.10802976551008046	Mid (IQR)	0.12319235004846053	0.1376577622884097	0.1304250561684351
301	2020-04-21	0.12251183385739607	Mid (IQR)	0.12319235004846053	0.1376577622884097	0.1304250561684351
302	2020-04-21	0.13270988609197018	Mid (IQR)	0.12319235004846053	0.1376577622884097	0.1304250561684351
410	2020-04-21	0.22591459445384715	Mid (IQR)	0.12319235004846053	0.1376577622884097	0.1304250561684351
401	2020-04-21	0.0809250681163114	Mid (IQR)	0.12319235004846053	0.1376577622884097	0.1304250561684351
303	2020-04-21	0.19824246771879483	Mid (IQR)	0.12319235004846053	0.1376577622884097	0.1304250561684351
403	2020-04-21	0.0824515404064051	Mid (IQR)	0.12319235004846053	0.1376577622884097	0.1304250561684351
502	2020-04-21	0.05572775001581378	Mid (IQR)	0.12319235004846053	0.1376577622884097	0.1304250561684351
203	2020-04-22	0.17145026668544588	Mid (IQR)	0.12303969018297013	0.13755579688020902	0.13029774353158957
207	2020-04-22	0.14133960545404595	Mid (IQR)	0.12303969018297013	0.13755579688020902	0.13029774353158957
206	2020-04-22	0.13668744759196472	Mid (IQR)	0.12303969018297013	0.13755579688020902	0.13029774353158957
210	2020-04-22	0.13661667802772098	Mid (IQR)	0.12303969018297013	0.13755579688020902	0.13029774353158957
209	2020-04-22	0.11465722324212173	Mid (IQR)	0.12303969018297013	0.13755579688020902	0.13029774353158957
211	2020-04-22	0.1419992993365593	Mid (IQR)	0.12303969018297013	0.13755579688020902	0.13029774353158957
405	2020-04-22	0.09729556586691818	Mid (IQR)	0.12303969018297013	0.13755579688020902	0.13029774353158957
208	2020-04-22	0.10874984156491614	Mid (IQR)	0.12303969018297013	0.13755579688020902	0.13029774353158957
301	2020-04-22	0.12805502852571943	Mid (IQR)	0.12303969018297013	0.13755579688020902	0.13029774353158957
302	2020-04-22	0.1391987424085253	Mid (IQR)	0.12303969018297013	0.13755579688020902	0.13029774353158957
410	2020-04-22	0.23120766023970818	Mid (IQR)	0.12303969018297013	0.13755579688020902	0.13029774353158957
401	2020-04-22	0.0841637042738255	Mid (IQR)	0.12303969018297013	0.13755579688020902	0.13029774353158957
303	2020-04-22	0.20699851711460335	Mid (IQR)	0.12303969018297013	0.13755579688020902	0.13029774353158957
403	2020-04-22	0.08792017289741114	Mid (IQR)	0.12303969018297013	0.13755579688020902	0.13029774353158957
502	2020-04-22	0.05704066265060241	Mid (IQR)	0.12303969018297013	0.13755579688020902	0.13029774353158957
203	2020-04-23	0.1689066926615286	Mid (IQR)	0.1229065418660185	0.13746798993983472	0.13018726590292662
207	2020-04-23	0.13987493102814053	Mid (IQR)	0.1229065418660185	0.13746798993983472	0.13018726590292662
206	2020-04-23	0.14272751814745935	Mid (IQR)	0.1229065418660185	0.13746798993983472	0.13018726590292662
210	2020-04-23	0.13630988763659838	Mid (IQR)	0.1229065418660185	0.13746798993983472	0.13018726590292662
209	2020-04-23	0.11289434772754255	Mid (IQR)	0.1229065418660185	0.13746798993983472	0.13018726590292662
211	2020-04-23	0.13809829013405175	Mid (IQR)	0.1229065418660185	0.13746798993983472	0.13018726590292662
405	2020-04-23	0.09862810698765387	Mid (IQR)	0.1229065418660185	0.13746798993983472	0.13018726590292662
208	2020-04-23	0.10266990291262136	Mid (IQR)	0.1229065418660185	0.13746798993983472	0.13018726590292662
301	2020-04-23	0.1294262584759898	Mid (IQR)	0.1229065418660185	0.13746798993983472	0.13018726590292662
302	2020-04-23	0.1383069599065425	Mid (IQR)	0.1229065418660185	0.13746798993983472	0.13018726590292662
410	2020-04-23	0.22880533264302355	Mid (IQR)	0.1229065418660185	0.13746798993983472	0.13018726590292662
401	2020-04-23	0.08535163003369992	Mid (IQR)	0.1229065418660185	0.13746798993983472	0.13018726590292662
303	2020-04-23	0.2012075603780189	Mid (IQR)	0.1229065418660185	0.13746798993983472	0.13018726590292662
403	2020-04-23	0.08780015880694005	Mid (IQR)	0.1229065418660185	0.13746798993983472	0.13018726590292662
502	2020-04-23	0.05755395683453238	Mid (IQR)	0.1229065418660185	0.13746798993983472	0.13018726590292662
203	2020-04-24	0.16675535699921415	Mid (IQR)	0.12279024346219436	0.13739223752140833	0.13009124049180135
207	2020-04-24	0.14054828352679674	Mid (IQR)	0.12279024346219436	0.13739223752140833	0.13009124049180135
206	2020-04-24	0.1468762033115133	Mid (IQR)	0.12279024346219436	0.13739223752140833	0.13009124049180135
210	2020-04-24	0.1384292172573004	Mid (IQR)	0.12279024346219436	0.13739223752140833	0.13009124049180135
209	2020-04-24	0.11344994236055689	Mid (IQR)	0.12279024346219436	0.13739223752140833	0.13009124049180135
211	2020-04-24	0.13852057854225747	Mid (IQR)	0.12279024346219436	0.13739223752140833	0.13009124049180135
405	2020-04-24	0.10117777364021331	Mid (IQR)	0.12279024346219436	0.13739223752140833	0.13009124049180135
208	2020-04-24	0.142332995951417	Mid (IQR)	0.12279024346219436	0.13739223752140833	0.13009124049180135
301	2020-04-24	0.12958714053101156	Mid (IQR)	0.12279024346219436	0.13739223752140833	0.13009124049180135
302	2020-04-24	0.13939220129570948	Mid (IQR)	0.12279024346219436	0.13739223752140833	0.13009124049180135
410	2020-04-24	0.23224681774824854	Mid (IQR)	0.12279024346219436	0.13739223752140833	0.13009124049180135
401	2020-04-24	0.08755896710991305	Mid (IQR)	0.12279024346219436	0.13739223752140833	0.13009124049180135
303	2020-04-24	0.1997828063886706	Mid (IQR)	0.12279024346219436	0.13739223752140833	0.13009124049180135
403	2020-04-24	0.08926849558526025	Mid (IQR)	0.12279024346219436	0.13739223752140833	0.13009124049180135
502	2020-04-24	0.05854865310610225	Mid (IQR)	0.12279024346219436	0.13739223752140833	0.13009124049180135
203	2020-04-25	0.19566626474954524	Mid (IQR)	0.12268851781189888	0.13732676879583694	0.1300076433038679
207	2020-04-25	0.1650754035058804	Mid (IQR)	0.12268851781189888	0.13732676879583694	0.1300076433038679
206	2020-04-25	0.15127253036280652	Mid (IQR)	0.12268851781189888	0.13732676879583694	0.1300076433038679
210	2020-04-25	0.17299935900596616	Mid (IQR)	0.12268851781189888	0.13732676879583694	0.1300076433038679
209	2020-04-25	0.12873870611285995	Mid (IQR)	0.12268851781189888	0.13732676879583694	0.1300076433038679
211	2020-04-25	0.1376512792210352	Mid (IQR)	0.12268851781189888	0.13732676879583694	0.1300076433038679
405	2020-04-25	0.1193664409584438	Mid (IQR)	0.12268851781189888	0.13732676879583694	0.1300076433038679
208	2020-04-25	0.2172275920965801	Mid (IQR)	0.12268851781189888	0.13732676879583694	0.1300076433038679
301	2020-04-25	0.1461697945819834	Mid (IQR)	0.12268851781189888	0.13732676879583694	0.1300076433038679
302	2020-04-25	0.14262555382828077	Mid (IQR)	0.12268851781189888	0.13732676879583694	0.1300076433038679
410	2020-04-25	0.28346736345417184	Mid (IQR)	0.12268851781189888	0.13732676879583694	0.1300076433038679
401	2020-04-25	0.10466615584409572	Mid (IQR)	0.12268851781189888	0.13732676879583694	0.1300076433038679
303	2020-04-25	0.24191865076604094	Mid (IQR)	0.12268851781189888	0.13732676879583694	0.1300076433038679
403	2020-04-25	0.10259908946588121	Mid (IQR)	0.12268851781189888	0.13732676879583694	0.1300076433038679
502	2020-04-25	0.09769739908641745	Mid (IQR)	0.12268851781189888	0.13732676879583694	0.1300076433038679
203	2020-04-26	0.18849690265993382	Mid (IQR)	0.12259941387686372	0.13727009007086619	0.12993475197386495
207	2020-04-26	0.15814936014108016	Mid (IQR)	0.12259941387686372	0.13727009007086619	0.12993475197386495
206	2020-04-26	0.13961095312479138	Mid (IQR)	0.12259941387686372	0.13727009007086619	0.12993475197386495
210	2020-04-26	0.15283298132410902	Mid (IQR)	0.12259941387686372	0.13727009007086619	0.12993475197386495
209	2020-04-26	0.1334115337658296	Mid (IQR)	0.12259941387686372	0.13727009007086619	0.12993475197386495
211	2020-04-26	0.13081691984828356	Mid (IQR)	0.12259941387686372	0.13727009007086619	0.12993475197386495
405	2020-04-26	0.11694625203012764	Mid (IQR)	0.12259941387686372	0.13727009007086619	0.12993475197386495
208	2020-04-26	0.20356497029191423	Mid (IQR)	0.12259941387686372	0.13727009007086619	0.12993475197386495
301	2020-04-26	0.13879987193307622	Mid (IQR)	0.12259941387686372	0.13727009007086619	0.12993475197386495
302	2020-04-26	0.1298138220099425	Mid (IQR)	0.12259941387686372	0.13727009007086619	0.12993475197386495
410	2020-04-26	0.29240814236333373	Mid (IQR)	0.12259941387686372	0.13727009007086619	0.12993475197386495
401	2020-04-26	0.0980868220004727	Mid (IQR)	0.12259941387686372	0.13727009007086619	0.12993475197386495
303	2020-04-26	0.24087921260390222	Mid (IQR)	0.12259941387686372	0.13727009007086619	0.12993475197386495
403	2020-04-26	0.08637196003469656	Mid (IQR)	0.12259941387686372	0.13727009007086619	0.12993475197386495
502	2020-04-26	0.09686759673598315	Mid (IQR)	0.12259941387686372	0.13727009007086619	0.12993475197386495
203	2020-04-27	0.18233239774602017	Mid (IQR)	0.12252125761544061	0.13722093876187133	0.12987109818865597
207	2020-04-27	0.14899259889761982	Mid (IQR)	0.12252125761544061	0.13722093876187133	0.12987109818865597
206	2020-04-27	0.15043466503352448	Mid (IQR)	0.12252125761544061	0.13722093876187133	0.12987109818865597
210	2020-04-27	0.14193305955927746	Mid (IQR)	0.12252125761544061	0.13722093876187133	0.12987109818865597
209	2020-04-27	0.1211231439740689	Mid (IQR)	0.12252125761544061	0.13722093876187133	0.12987109818865597
211	2020-04-27	0.15038285463165338	Mid (IQR)	0.12252125761544061	0.13722093876187133	0.12987109818865597
405	2020-04-27	0.10514938924942674	Mid (IQR)	0.12252125761544061	0.13722093876187133	0.12987109818865597
208	2020-04-27	0.16370234308498724	Mid (IQR)	0.12252125761544061	0.13722093876187133	0.12987109818865597
301	2020-04-27	0.13848459677128103	Mid (IQR)	0.12252125761544061	0.13722093876187133	0.12987109818865597
302	2020-04-27	0.1454106749821153	Mid (IQR)	0.12252125761544061	0.13722093876187133	0.12987109818865597
410	2020-04-27	0.2368683225119379	Mid (IQR)	0.12252125761544061	0.13722093876187133	0.12987109818865597
401	2020-04-27	0.09287280236488876	Mid (IQR)	0.12252125761544061	0.13722093876187133	0.12987109818865597
303	2020-04-27	0.2144871770924781	Mid (IQR)	0.12252125761544061	0.13722093876187133	0.12987109818865597
403	2020-04-27	0.09735653461680858	Mid (IQR)	0.12252125761544061	0.13722093876187133	0.12987109818865597
502	2020-04-27	0.06151583029654642	Mid (IQR)	0.12252125761544061	0.13722093876187133	0.12987109818865597
203	2020-04-28	0.18200169895836926	Mid (IQR)	0.12245261058074178	0.13717824544826177	0.12981542801450177
207	2020-04-28	0.15010594565036958	Mid (IQR)	0.12245261058074178	0.13717824544826177	0.12981542801450177
206	2020-04-28	0.15295400175635163	Mid (IQR)	0.12245261058074178	0.13717824544826177	0.12981542801450177
210	2020-04-28	0.1519176605584339	Mid (IQR)	0.12245261058074178	0.13717824544826177	0.12981542801450177
209	2020-04-28	0.12333972113923214	Mid (IQR)	0.12245261058074178	0.13717824544826177	0.12981542801450177
211	2020-04-28	0.15077411450211628	Mid (IQR)	0.12245261058074178	0.13717824544826177	0.12981542801450177
405	2020-04-28	0.1065267328205939	Mid (IQR)	0.12245261058074178	0.13717824544826177	0.12981542801450177
208	2020-04-28	0.18798131002855412	Mid (IQR)	0.12245261058074178	0.13717824544826177	0.12981542801450177
301	2020-04-28	0.13954443893593757	Mid (IQR)	0.12245261058074178	0.13717824544826177	0.12981542801450177
302	2020-04-28	0.14739605306332912	Mid (IQR)	0.12245261058074178	0.13717824544826177	0.12981542801450177
410	2020-04-28	0.25833224840515556	Mid (IQR)	0.12245261058074178	0.13717824544826177	0.12981542801450177
401	2020-04-28	0.09289304491078537	Mid (IQR)	0.12245261058074178	0.13717824544826177	0.12981542801450177
303	2020-04-28	0.22007711621233858	Mid (IQR)	0.12245261058074178	0.13717824544826177	0.12981542801450177
403	2020-04-28	0.09989699410057122	Mid (IQR)	0.12245261058074178	0.13717824544826177	0.12981542801450177
502	2020-04-28	0.06167373015370991	Mid (IQR)	0.12245261058074178	0.13717824544826177	0.12981542801450177
203	2020-04-29	0.17885071126325008	Mid (IQR)	0.12239223498558445	0.13714110251791659	0.12976666875175052
207	2020-04-29	0.14527253360581072	Mid (IQR)	0.12239223498558445	0.13714110251791659	0.12976666875175052
206	2020-04-29	0.14473003025994385	Mid (IQR)	0.12239223498558445	0.13714110251791659	0.12976666875175052
210	2020-04-29	0.14281413315155647	Mid (IQR)	0.12239223498558445	0.13714110251791659	0.12976666875175052
209	2020-04-29	0.10744430081362634	Mid (IQR)	0.12239223498558445	0.13714110251791659	0.12976666875175052
211	2020-04-29	0.13061899235838936	Mid (IQR)	0.12239223498558445	0.13714110251791659	0.12976666875175052
405	2020-04-29	0.095685095137891	Mid (IQR)	0.12239223498558445	0.13714110251791659	0.12976666875175052
208	2020-04-29	0.18306645823651188	Mid (IQR)	0.12239223498558445	0.13714110251791659	0.12976666875175052
301	2020-04-29	0.13546246041767207	Mid (IQR)	0.12239223498558445	0.13714110251791659	0.12976666875175052
302	2020-04-29	0.14326123812439737	Mid (IQR)	0.12239223498558445	0.13714110251791659	0.12976666875175052
410	2020-04-29	0.2415646169880146	Mid (IQR)	0.12239223498558445	0.13714110251791659	0.12976666875175052
401	2020-04-29	0.09063506323346573	Mid (IQR)	0.12239223498558445	0.13714110251791659	0.12976666875175052
303	2020-04-29	0.21078031359955074	Mid (IQR)	0.12239223498558445	0.13714110251791659	0.12976666875175052
403	2020-04-29	0.09605922655998529	Mid (IQR)	0.12239223498558445	0.13714110251791659	0.12976666875175052
502	2020-04-29	0.06017821285140562	Mid (IQR)	0.12239223498558445	0.13714110251791659	0.12976666875175052
203	2020-04-30	0.17111828677612942	Mid (IQR)	0.12233906418723633	0.13710873819368963	0.12972390119046298
207	2020-04-30	0.14434237147033485	Mid (IQR)	0.12233906418723633	0.13710873819368963	0.12972390119046298
206	2020-04-30	0.1489816425700402	Mid (IQR)	0.12233906418723633	0.13710873819368963	0.12972390119046298
210	2020-04-30	0.14070845496038434	Mid (IQR)	0.12233906418723633	0.13710873819368963	0.12972390119046298
209	2020-04-30	0.10701218525034267	Mid (IQR)	0.12233906418723633	0.13710873819368963	0.12972390119046298
211	2020-04-30	0.14473569861168445	Mid (IQR)	0.12233906418723633	0.13710873819368963	0.12972390119046298
405	2020-04-30	0.09943269632889067	Mid (IQR)	0.12233906418723633	0.13710873819368963	0.12972390119046298
208	2020-04-30	0.16885113268608415	Mid (IQR)	0.12233906418723633	0.13710873819368963	0.12972390119046298
301	2020-04-30	0.131209808202347	Mid (IQR)	0.12233906418723633	0.13710873819368963	0.12972390119046298
302	2020-04-30	0.13912425139332038	Mid (IQR)	0.12233906418723633	0.13710873819368963	0.12972390119046298
410	2020-04-30	0.23401501423763915	Mid (IQR)	0.12233906418723633	0.13710873819368963	0.12972390119046298
401	2020-04-30	0.08816941822479343	Mid (IQR)	0.12233906418723633	0.13710873819368963	0.12972390119046298
303	2020-04-30	0.20310640532026603	Mid (IQR)	0.12233906418723633	0.13710873819368963	0.12972390119046298
403	2020-04-30	0.09179771281498991	Mid (IQR)	0.12233906418723633	0.13710873819368963	0.12972390119046298
502	2020-04-30	0.0567263003756287	Mid (IQR)	0.12233906418723633	0.13710873819368963	0.12972390119046298
307	2020-02-18	0.9046469727157643	Low (≤ 25%ile)	0.9735849481769281	0.987372168116109	0.9804785581465185
306	2020-02-18	0.969391778373139	Low (≤ 25%ile)	0.9735849481769281	0.987372168116109	0.9804785581465185
309	2020-02-18	0.9090237572146297	Low (≤ 25%ile)	0.9735849481769281	0.987372168116109	0.9804785581465185
308	2020-02-18	0.961615392556651	Low (≤ 25%ile)	0.9735849481769281	0.987372168116109	0.9804785581465185
310	2020-02-18	0.9618239074786836	Low (≤ 25%ile)	0.9735849481769281	0.987372168116109	0.9804785581465185
202	2020-02-18	0.9335045149958955	Low (≤ 25%ile)	0.9735849481769281	0.987372168116109	0.9804785581465185
201	2020-02-18	0.9570471451157245	Low (≤ 25%ile)	0.9735849481769281	0.987372168116109	0.9804785581465185
304	2020-02-18	0.8874415908612426	Low (≤ 25%ile)	0.9735849481769281	0.987372168116109	0.9804785581465185
305	2020-02-18	1.0143664463258486	Low (≤ 25%ile)	0.9735849481769281	0.987372168116109	0.9804785581465185
101	2020-02-18	0.8458828657940314	Low (≤ 25%ile)	0.9735849481769281	0.987372168116109	0.9804785581465185
307	2020-02-19	0.9270183726192576	Low (≤ 25%ile)	0.9735849481769281	0.987372168116109	0.9804785581465185
306	2020-02-19	1.0057564087466142	Low (≤ 25%ile)	0.9735849481769281	0.987372168116109	0.9804785581465185
309	2020-02-19	0.9382704937267546	Low (≤ 25%ile)	0.9735849481769281	0.987372168116109	0.9804785581465185
308	2020-02-19	0.9918534207074063	Low (≤ 25%ile)	0.9735849481769281	0.987372168116109	0.9804785581465185
310	2020-02-19	1.1469945739776413	Low (≤ 25%ile)	0.9735849481769281	0.987372168116109	0.9804785581465185
202	2020-02-19	0.9513418318173326	Low (≤ 25%ile)	0.9735849481769281	0.987372168116109	0.9804785581465185
201	2020-02-19	0.959731947847753	Low (≤ 25%ile)	0.9735849481769281	0.987372168116109	0.9804785581465185
304	2020-02-19	0.9214800814034033	Low (≤ 25%ile)	0.9735849481769281	0.987372168116109	0.9804785581465185
305	2020-02-19	1.0245458639843867	Low (≤ 25%ile)	0.9735849481769281	0.987372168116109	0.9804785581465185
101	2020-02-19	0.876433864286131	Low (≤ 25%ile)	0.9735849481769281	0.987372168116109	0.9804785581465185
307	2020-02-20	0.85097017121375	Low (≤ 25%ile)	0.9735849481769281	0.987372168116109	0.9804785581465185
306	2020-02-20	1.0061259553762874	Low (≤ 25%ile)	0.9735849481769281	0.987372168116109	0.9804785581465185
309	2020-02-20	0.9444772975469523	Low (≤ 25%ile)	0.9735849481769281	0.987372168116109	0.9804785581465185
308	2020-02-20	0.9913719686069926	Low (≤ 25%ile)	0.9735849481769281	0.987372168116109	0.9804785581465185
310	2020-02-20	1.0714635701580697	Low (≤ 25%ile)	0.9735849481769281	0.987372168116109	0.9804785581465185
202	2020-02-20	0.9641555541609961	Low (≤ 25%ile)	0.9735849481769281	0.987372168116109	0.9804785581465185
201	2020-02-20	0.9506209823378893	Low (≤ 25%ile)	0.9735849481769281	0.987372168116109	0.9804785581465185
304	2020-02-20	0.9078867072074001	Low (≤ 25%ile)	0.9735849481769281	0.987372168116109	0.9804785581465185
305	2020-02-20	1.0323857350685286	Low (≤ 25%ile)	0.9735849481769281	0.987372168116109	0.9804785581465185
101	2020-02-20	0.8711519190883457	Low (≤ 25%ile)	0.9735849481769281	0.987372168116109	0.9804785581465185
307	2020-02-21	0.9656338878276147	Low (≤ 25%ile)	0.9735849481769281	0.987372168116109	0.9804785581465185
306	2020-02-21	0.9931635268510763	Low (≤ 25%ile)	0.9735849481769281	0.987372168116109	0.9804785581465185
309	2020-02-21	0.8876739457464883	Low (≤ 25%ile)	0.9735849481769281	0.987372168116109	0.9804785581465185
308	2020-02-21	0.98611104728555	Low (≤ 25%ile)	0.9735849481769281	0.987372168116109	0.9804785581465185
310	2020-02-21	1.0674877181861402	Low (≤ 25%ile)	0.9735849481769281	0.987372168116109	0.9804785581465185
202	2020-02-21	0.942475982740369	Low (≤ 25%ile)	0.9735849481769281	0.987372168116109	0.9804785581465185
201	2020-02-21	0.9392710302858324	Low (≤ 25%ile)	0.9735849481769281	0.987372168116109	0.9804785581465185
304	2020-02-21	0.9417459885776448	Low (≤ 25%ile)	0.9735849481769281	0.987372168116109	0.9804785581465185
305	2020-02-21	1.0162394331518616	Low (≤ 25%ile)	0.9735849481769281	0.987372168116109	0.9804785581465185
101	2020-02-21	0.8835925256178421	Low (≤ 25%ile)	0.9735849481769281	0.987372168116109	0.9804785581465185
307	2020-02-22	1.1016814422597259	Low (≤ 25%ile)	0.9735849481769281	0.987372168116109	0.9804785581465185
306	2020-02-22	1.0151219152173274	Low (≤ 25%ile)	0.9735849481769281	0.987372168116109	0.9804785581465185
309	2020-02-22	1.024029725503927	Low (≤ 25%ile)	0.9735849481769281	0.987372168116109	0.9804785581465185
308	2020-02-22	0.9645349909131614	Low (≤ 25%ile)	0.9735849481769281	0.987372168116109	0.9804785581465185
310	2020-02-22	0.9919076849342845	Low (≤ 25%ile)	0.9735849481769281	0.987372168116109	0.9804785581465185
202	2020-02-22	1.0911144367559487	Low (≤ 25%ile)	0.9735849481769281	0.987372168116109	0.9804785581465185
201	2020-02-22	0.979765708200213	Low (≤ 25%ile)	0.9735849481769281	0.987372168116109	0.9804785581465185
304	2020-02-22	0.8704751949827129	Low (≤ 25%ile)	0.9735849481769281	0.987372168116109	0.9804785581465185
305	2020-02-22	0.9764080408152791	Low (≤ 25%ile)	0.9735849481769281	0.987372168116109	0.9804785581465185
101	2020-02-22	0.6185094251567478	Low (≤ 25%ile)	0.9735849481769281	0.987372168116109	0.9804785581465185
307	2020-02-23	0.9570504637388301	Low (≤ 25%ile)	0.9735849481769281	0.987372168116109	0.9804785581465185
306	2020-02-23	1.0673781704759673	Low (≤ 25%ile)	0.9735849481769281	0.987372168116109	0.9804785581465185
309	2020-02-23	0.9586273313611965	Low (≤ 25%ile)	0.9735849481769281	0.987372168116109	0.9804785581465185
308	2020-02-23	0.9559956404703944	Low (≤ 25%ile)	0.9735849481769281	0.987372168116109	0.9804785581465185
310	2020-02-23	1.035109177427152	Low (≤ 25%ile)	0.9735849481769281	0.987372168116109	0.9804785581465185
202	2020-02-23	1.0861459406541636	Low (≤ 25%ile)	0.9735849481769281	0.987372168116109	0.9804785581465185
201	2020-02-23	0.9881367542657865	Low (≤ 25%ile)	0.9735849481769281	0.987372168116109	0.9804785581465185
304	2020-02-23	1.0502168317284655	Low (≤ 25%ile)	0.9735849481769281	0.987372168116109	0.9804785581465185
305	2020-02-23	0.9998193686623316	Low (≤ 25%ile)	0.9735849481769281	0.987372168116109	0.9804785581465185
101	2020-02-23	0.5961454940282301	Low (≤ 25%ile)	0.9735849481769281	0.987372168116109	0.9804785581465185
307	2020-02-24	0.9544459356332728	Low (≤ 25%ile)	0.9735849481769281	0.987372168116109	0.9804785581465185
306	2020-02-24	1.012710581354858	Low (≤ 25%ile)	0.9735849481769281	0.987372168116109	0.9804785581465185
309	2020-02-24	0.9883823697114836	Low (≤ 25%ile)	0.9735849481769281	0.987372168116109	0.9804785581465185
308	2020-02-24	0.9985062784600525	Low (≤ 25%ile)	0.9735849481769281	0.987372168116109	0.9804785581465185
310	2020-02-24	1.1131052353069746	Low (≤ 25%ile)	0.9735849481769281	0.987372168116109	0.9804785581465185
202	2020-02-24	1.0791596508966006	Low (≤ 25%ile)	0.9735849481769281	0.987372168116109	0.9804785581465185
201	2020-02-24	1.0324932432432432	Low (≤ 25%ile)	0.9735849481769281	0.987372168116109	0.9804785581465185
304	2020-02-24	0.9907936096820146	Low (≤ 25%ile)	0.9735849481769281	0.987372168116109	0.9804785581465185
305	2020-02-24	1.2082575718219128	Low (≤ 25%ile)	0.9735849481769281	0.987372168116109	0.9804785581465185
101	2020-02-24	0.9714564052605943	Low (≤ 25%ile)	0.9735849481769281	0.987372168116109	0.9804785581465185
307	2020-02-25	0.9508270711171343	Low (≤ 25%ile)	0.9735849481769281	0.987372168116109	0.9804785581465185
306	2020-02-25	1.006937151779207	Low (≤ 25%ile)	0.9735849481769281	0.987372168116109	0.9804785581465185
309	2020-02-25	0.980952370293353	Low (≤ 25%ile)	0.9735849481769281	0.987372168116109	0.9804785581465185
308	2020-02-25	1.0010033293759355	Low (≤ 25%ile)	0.9735849481769281	0.987372168116109	0.9804785581465185
310	2020-02-25	1.1038689008523819	Low (≤ 25%ile)	0.9735849481769281	0.987372168116109	0.9804785581465185
202	2020-02-25	1.0419961436398695	Low (≤ 25%ile)	0.9735849481769281	0.987372168116109	0.9804785581465185
201	2020-02-25	1.0046199103231994	Low (≤ 25%ile)	0.9735849481769281	0.987372168116109	0.9804785581465185
304	2020-02-25	0.9997730622110302	Low (≤ 25%ile)	0.9735849481769281	0.987372168116109	0.9804785581465185
305	2020-02-25	1.128372782354736	Low (≤ 25%ile)	0.9735849481769281	0.987372168116109	0.9804785581465185
101	2020-02-25	0.9394771257231052	Low (≤ 25%ile)	0.9735849481769281	0.987372168116109	0.9804785581465185
307	2020-02-26	0.9315677378634608	Low (≤ 25%ile)	0.9735849481769281	0.987372168116109	0.9804785581465185
306	2020-02-26	1.0026850211599512	Low (≤ 25%ile)	0.9735849481769281	0.987372168116109	0.9804785581465185
309	2020-02-26	0.9642292678588458	Low (≤ 25%ile)	0.9735849481769281	0.987372168116109	0.9804785581465185
308	2020-02-26	0.968127967432357	Low (≤ 25%ile)	0.9735849481769281	0.987372168116109	0.9804785581465185
310	2020-02-26	1.0988470812837419	Low (≤ 25%ile)	0.9735849481769281	0.987372168116109	0.9804785581465185
202	2020-02-26	1.0224209024968227	Low (≤ 25%ile)	0.9735849481769281	0.987372168116109	0.9804785581465185
201	2020-02-26	1.0018924684826334	Low (≤ 25%ile)	0.9735849481769281	0.987372168116109	0.9804785581465185
304	2020-02-26	0.9923670885396251	Low (≤ 25%ile)	0.9735849481769281	0.987372168116109	0.9804785581465185
305	2020-02-26	1.067922019430802	Low (≤ 25%ile)	0.9735849481769281	0.987372168116109	0.9804785581465185
101	2020-02-26	0.9467296808448568	Low (≤ 25%ile)	0.9735849481769281	0.987372168116109	0.9804785581465185
307	2020-02-27	0.9417176624608898	Low (≤ 25%ile)	0.9735849481769281	0.987372168116109	0.9804785581465185
306	2020-02-27	1.015283034269116	Low (≤ 25%ile)	0.9735849481769281	0.987372168116109	0.9804785581465185
309	2020-02-27	0.9966827958613724	Low (≤ 25%ile)	0.9735849481769281	0.987372168116109	0.9804785581465185
308	2020-02-27	0.9789077276153577	Low (≤ 25%ile)	0.9735849481769281	0.987372168116109	0.9804785581465185
310	2020-02-27	1.102592878477699	Low (≤ 25%ile)	0.9735849481769281	0.987372168116109	0.9804785581465185
202	2020-02-27	1.04452151987419	Low (≤ 25%ile)	0.9735849481769281	0.987372168116109	0.9804785581465185
201	2020-02-27	0.9933969918242527	Low (≤ 25%ile)	0.9735849481769281	0.987372168116109	0.9804785581465185
304	2020-02-27	0.9937288552952764	Low (≤ 25%ile)	0.9735849481769281	0.987372168116109	0.9804785581465185
305	2020-02-27	1.0693074796632052	Low (≤ 25%ile)	0.9735849481769281	0.987372168116109	0.9804785581465185
101	2020-02-27	0.940061988767449	Low (≤ 25%ile)	0.9735849481769281	0.987372168116109	0.9804785581465185
307	2020-02-28	0.9342368009479113	Low (≤ 25%ile)	0.9735849481769281	0.987372168116109	0.9804785581465185
306	2020-02-28	0.9814177994888877	Low (≤ 25%ile)	0.9735849481769281	0.987372168116109	0.9804785581465185
309	2020-02-28	0.990635440182975	Low (≤ 25%ile)	0.9735849481769281	0.987372168116109	0.9804785581465185
308	2020-02-28	0.9802901561071106	Low (≤ 25%ile)	0.9735849481769281	0.987372168116109	0.9804785581465185
310	2020-02-28	1.1015152986815901	Low (≤ 25%ile)	0.9735849481769281	0.987372168116109	0.9804785581465185
202	2020-02-28	1.0633380328018374	Low (≤ 25%ile)	0.9735849481769281	0.987372168116109	0.9804785581465185
201	2020-02-28	0.9999784091224542	Low (≤ 25%ile)	0.9735849481769281	0.987372168116109	0.9804785581465185
[truncated: 623 more rows]
